# Supplementary material for: Directed Evolution Improves the Catalytic Efficiency of APEX2‐Mediated Proximity‐Dependent RNA Labeling
Source: Adv Sci (Weinh). 2026 Mar 28;13(32):e75012. doi: 10.1002/advs.75012 (PMC13252616; doi:10.1002/advs.75012)
Supplement: Supplementary file 2 — Supporting file 2: advs75012‐sup‐0002‐Data.zip [file ADVS-13-e75012-s002.zip]

Archive with 4 entries (3 files):
- advs75012-sup-0002-Data/
- advs75012-sup-0002-Data/Data S1-List of ERM-localized transcriptome.xlsx
- advs75012-sup-0002-Data/Data S2-List of midbody-proximal transcriptome.xlsx
- advs75012-sup-0002-Data/Data S3-sequences of smFISH probes used in this study.xlsx
