# Supplementary material for: Directed Evolution Improves the Catalytic Efficiency of APEX2‐Mediated Proximity‐Dependent RNA Labeling
Source: Adv Sci (Weinh). 2026 Mar 28;13(32):e75012. doi: 10.1002/advs.75012 (PMC13252616; doi:10.1002/advs.75012)
Supplement: Supplementary file 2 — Supporting file 2: advs75012‐sup‐0002‐Data.zip [file ADVS-13-e75012-s002.zip › advs75012-sup-0002-Data/Data S1-List of ERM-localized transcriptome.xlsx]

## Sheet: Column definition
Sheet1. ER membrane-localized RNAs identified by APEX2_L242F with 5 mM Btn-An
Sheet3. ER membrane-localized RNAs identified by APEX2-seq (10-second labeling)
Column	Column Name	Definition
A	Gene_name	Common gene name
B	Gene_ID	Ensembl gene stable ID
C	Gene_type	Gene type classification based on Ensembl project
D	Average Input count	Average counts from Input samples
E	baseMean	ERM DESeq2 basemean (ERM versus NES)
F	log2FoldChange	ERM DESeq2 log2 fold change (ERM versus NES)
G	pvalue	ERM DESeq2 p-value (ERM versus NES)
H	padj	ERM DESeq2 adjusted p-value (ERM versus NES)
I	GOCC & HPA Secretome?	Secretome generated from both GOCC and HPA annotations
Sheet2. ROC analysis to identify ERM-localized transcripts using APEX2_L242F (ERM versus NES)
Sheet4. ROC analysis to identify ERM-localized transcripts using APEX2-seq (ERM versus NES)
Column	Column Name	Defination
A	Gene_name	Common gene name
B	Gene_ID	Ensembl gene stable ID
C	Gene_type	Gene type classification based on Ensembl project
D	Average Input count	Average counts from Input samples
E	log2FoldChange	ERM DESeq2 log2 fold change (ERM versus NES)
F	padj	ERM DESeq2 adjusted p-value (ERM versus NES)
G	ERM Ribo-seq_true positive (Weissman, 2014, Science)?	ER-membrane localized transcripts identified by ribosome profiling
H	Non-secretory genes_false positive (Ting, 2018, Nat Biotechnol)?	Genes encoding non-secretory proteins annotated by TurboID
I	GOCC+HPA-secretome annotation?	Secretome generated from both GOCC and HPA annotations
J	True positive ratio	True positive secretory genes identified by ER ribosome profiling
K	false positive ratio	False positive secretory genes annotated by TurboID
L	TPR-FPR	The differences of true positive ratio and false positive ratio

## Sheet: Sheet1.ERM-localized RNAs_L242F
Gene_name	Gene_ID	Gene_type	Average Input count	baseMean	log2FoldChange	pvalue	padj	GOCC & HPA Secretome?
CHST12	ENSG00000136213	protein_coding	378	267.672	0.418768	0.00427181	0.035036	1
TMEM64	ENSG00000180694	protein_coding	252	422.944	0.418911	0.000463587	0.00479339	1
ATP6V0A2	ENSG00000185344	protein_coding	667.333	721.695	0.419023	0.000848124	0.00821263	1
USP30	ENSG00000135093	protein_coding	345.667	289.63	0.420284	0.0041554	0.0342566	1
C1orf43	ENSG00000143612	protein_coding	4277.33	5291.91	0.420292	2.12176e-06	2.93858e-05	1
TMEM56	ENSG00000152078	protein_coding	178	400.858	0.420331	0.004893	0.0393893	1
DPY19L1	ENSG00000173852	protein_coding	687.667	1391.19	0.421301	5.45294e-06	7.20925e-05	1
TMEM69	ENSG00000159596	protein_coding	420	272.422	0.422742	0.00355843	0.0297954	1
ADIPOR2	ENSG00000006831	protein_coding	1330.33	1377.93	0.423541	5.31207e-06	7.03753e-05	1
GRINA	ENSG00000178719	protein_coding	1120	718.499	0.423548	0.000423085	0.00441379	1
STEAP3	ENSG00000115107	protein_coding	522.667	326.473	0.423801	0.00183679	0.0166651	1
NRN1	ENSG00000124785	protein_coding	1050.67	1193.33	0.424585	1.76001e-05	0.000221271	1
GSTK1	ENSG00000197448	protein_coding	1129.33	698.746	0.425488	9.19392e-05	0.00105635	1
ST6GALNAC4	ENSG00000136840	protein_coding	335	249.513	0.425881	0.0057917	0.0456319	1
MFGE8	ENSG00000140545	protein_coding	795.667	857.982	0.42617	0.000617675	0.00617241	1
RHBDD3	ENSG00000100263	protein_coding	543.667	368.606	0.426269	0.000846541	0.00820351	1
PCYOX1	ENSG00000116005	protein_coding	690.333	1095.52	0.428117	0.000137569	0.00153635	1
SMIM12	ENSG00000163866	protein_coding	559.667	635.025	0.429449	8.30684e-05	0.000958729	1
DPY19L4	ENSG00000156162	protein_coding	406.667	760.411	0.432761	0.000129003	0.0014461	1
IFNAR1	ENSG00000142166	protein_coding	730.333	932.877	0.433621	0.000229474	0.00250195	1
UTP14C	ENSG00000253797	protein_coding	371	525.091	0.437382	0.000129022	0.0014461	0
ITGA8	ENSG00000077943	protein_coding	157.333	257.697	0.440192	0.00302303	0.0259311	1
TNFRSF1A	ENSG00000067182	protein_coding	354.667	369.066	0.441197	0.000531422	0.0054075	1
CMTM7	ENSG00000153551	protein_coding	338.667	365.615	0.444199	0.00163592	0.0149699	1
TMEM181	ENSG00000146433	protein_coding	652.667	897.772	0.444922	1.44514e-05	0.00018385	1
CLPTM1	ENSG00000104853	protein_coding	1544.33	1235.56	0.445057	2.16215e-06	2.99128e-05	1
ATRN	ENSG00000088812	protein_coding	765	576.158	0.447394	0.000255096	0.00276016	1
FZD7	ENSG00000155760	protein_coding	271	251.009	0.447829	0.00236591	0.0208171	1
FLVCR1	ENSG00000162769	protein_coding	447.333	568.851	0.448808	0.000204646	0.00224463	1
DSE	ENSG00000111817	protein_coding	478.333	777.155	0.449929	1.78557e-05	0.000224044	1
CASC4	ENSG00000166734	protein_coding	347.333	669.169	0.45059	8.58303e-05	0.000988824	1
COL4A5	ENSG00000188153	protein_coding	466.333	690.149	0.452107	0.000128814	0.0014461	1
DNAJB14	ENSG00000164031	protein_coding	347.667	921.116	0.452137	0.00303003	0.025965	1
SLC19A1	ENSG00000173638	protein_coding	1095.67	609.818	0.453098	5.88379e-05	0.000692169	1
RPS28P7	ENSG00000227097	processed_pseudogene	2778.33	1956.13	0.45318	1.18408e-05	0.000151844	0
ZDHHC23	ENSG00000184307	protein_coding	416	265.584	0.455044	0.00331329	0.0280546	1
COL4A1	ENSG00000187498	protein_coding	573	506.716	0.45664	0.000220181	0.00240883	1
RNF167	ENSG00000108523	protein_coding	1594.67	1289.9	0.4576	2.03348e-06	2.81936e-05	1
CHST14	ENSG00000169105	protein_coding	314	319.801	0.457778	0.00105711	0.0100614	1
PDGFC	ENSG00000145431	protein_coding	230.667	348.589	0.458626	0.000377381	0.00395633	1
SLC39A9	ENSG00000029364	protein_coding	983.333	1298.59	0.45921	8.72825e-06	0.000112947	1
PIGP	ENSG00000185808	protein_coding	264.667	244.08	0.463303	0.00332145	0.0281051	1
ABCD3	ENSG00000117528	protein_coding	1386	2417.64	0.464025	6.16876e-06	8.08884e-05	1
SLC7A2	ENSG00000003989	protein_coding	528	851.814	0.464454	0.00015246	0.00169252	1
TMEM218	ENSG00000150433	protein_coding	390.667	527.221	0.465486	9.61078e-05	0.00110129	1
SNX13	ENSG00000071189	protein_coding	485.667	815.683	0.46632	0.000276779	0.00297718	0
ARL8B	ENSG00000134108	protein_coding	985	1513.86	0.467465	1.20024e-07	1.90773e-06	1
AKAP1	ENSG00000121057	protein_coding	1681	1298.65	0.468852	1.62269e-06	2.26699e-05	1
JTB	ENSG00000143543	protein_coding	2258	2740.2	0.469509	2.73392e-08	4.56046e-07	1
MRPS22	ENSG00000175110	protein_coding	675.333	1124.54	0.469705	2.83741e-06	3.87941e-05	0
RNF145	ENSG00000145860	protein_coding	643.667	880.887	0.470971	2.59903e-06	3.55729e-05	1
ORMDL3	ENSG00000172057	protein_coding	379	402.957	0.472063	0.000327221	0.00347598	1
AMFR	ENSG00000159461	protein_coding	1067	1448.89	0.472114	3.15449e-06	4.2946e-05	1
XKR8	ENSG00000158156	protein_coding	330.333	281.729	0.472801	0.00278113	0.0241225	1
ST3GAL5	ENSG00000115525	protein_coding	138	203.537	0.473848	0.00390265	0.0322769	1
TMCO3	ENSG00000150403	protein_coding	444.667	592.498	0.474291	1.55257e-05	0.000196541	1
ERO1B	ENSG00000086619	protein_coding	308	800.167	0.474611	3.01918e-05	0.000367668	1
DPM2	ENSG00000136908	protein_coding	952	634.602	0.474981	6.93087e-05	0.000809402	1
GGCX	ENSG00000115486	protein_coding	589	806.258	0.475153	3.43506e-05	0.00041594	1
DSG2	ENSG00000046604	protein_coding	2498.33	3775.12	0.475366	3.38987e-07	5.1823e-06	1
PDCD5	ENSG00000105185	protein_coding	1583.67	1562.34	0.476415	8.22328e-05	0.000949941	0
TGFBR2	ENSG00000163513	protein_coding	133.333	175.579	0.476553	0.00557706	0.04424	1
LAMC1	ENSG00000135862	protein_coding	2657	3131.45	0.47709	6.31531e-05	0.000740742	1
DNAJC16	ENSG00000116138	protein_coding	225.333	260.04	0.478102	0.00249898	0.0218678	1
RPL13AP5	ENSG00000236552	processed_pseudogene	878	585.46	0.478205	0.00210899	0.0188281	0
TRPM7	ENSG00000092439	protein_coding	647.333	1051.28	0.478498	0.000370121	0.00389295	1
TMEM107	ENSG00000179029	protein_coding	201.333	325.797	0.47926	0.000438999	0.00456125	1
CRTAP	ENSG00000170275	protein_coding	2918.33	2613.97	0.480791	6.83056e-07	1.00122e-05	1
ADIPOR1	ENSG00000159346	protein_coding	1977	2506.63	0.483104	1.69713e-08	2.89122e-07	1
TMEM243	ENSG00000135185	protein_coding	325	362.729	0.483962	0.000868011	0.00837987	1
WFS1	ENSG00000109501	protein_coding	566.333	350.429	0.483979	0.000757611	0.00742598	1
C1orf112	ENSG00000000460	protein_coding	422.667	576.376	0.484112	0.000131354	0.00146967	0
PODXL2	ENSG00000114631	protein_coding	1324.67	1025.75	0.484371	3.47096e-06	4.70545e-05	1
SCD	ENSG00000099194	protein_coding	11597.3	10056.6	0.485164	4.32695e-08	7.17109e-07	1
CTNS	ENSG00000040531	protein_coding	375	310.827	0.485169	0.00062667	0.00625254	1
FGFR2	ENSG00000066468	protein_coding	652.333	776.418	0.485545	3.85203e-05	0.0004638	1
FZD2	ENSG00000180340	protein_coding	243.667	184.102	0.485578	0.00524249	0.0418974	1
P2RY1	ENSG00000169860	protein_coding	366	306.183	0.486182	0.000797127	0.00778353	1
SDF4	ENSG00000078808	protein_coding	1608.67	1353.77	0.48622	1.67839e-06	2.33715e-05	1
SELENOM	ENSG00000198832	protein_coding	404.667	558.079	0.486262	0.000103212	0.00117429	1
EI24	ENSG00000149547	protein_coding	3510.33	3493.53	0.486719	1.82913e-09	3.36681e-08	1
SCD5	ENSG00000145284	protein_coding	253.333	470.882	0.48711	0.00106475	0.0101266	1
PRPF38B	ENSG00000134186	protein_coding	2005	1951.7	0.488249	5.43588e-07	8.06941e-06	0
NECTIN2	ENSG00000130202	protein_coding	650.667	564.929	0.488629	7.09936e-05	0.000828323	1
SNX25	ENSG00000109762	protein_coding	333	461.5	0.48928	3.16027e-05	0.000383755	1
SLC7A6	ENSG00000103064	protein_coding	384.667	206.778	0.489726	0.00207566	0.0185693	1
SCARB1	ENSG00000073060	protein_coding	1089.67	566.64	0.489844	5.38291e-05	0.000636754	1
GANAB	ENSG00000089597	protein_coding	7240.33	9221.74	0.490379	4.24923e-07	6.38182e-06	1
COL4A6	ENSG00000197565	protein_coding	297.667	243.891	0.490436	0.00416853	0.0342987	1
SLC26A11	ENSG00000181045	protein_coding	299.333	266.861	0.490481	0.000779159	0.00761389	1
CTSF	ENSG00000174080	protein_coding	292	259.851	0.491657	0.00116959	0.0109999	1
TMEM41B	ENSG00000166471	protein_coding	433.667	799.236	0.491749	9.38132e-06	0.000121031	1
APH1B	ENSG00000138613	protein_coding	119.333	256.091	0.492832	0.000758848	0.00743242	1
HAPLN3	ENSG00000140511	protein_coding	167	224.681	0.492966	0.00317921	0.0270444	1
RYK	ENSG00000163785	protein_coding	754.333	1588.27	0.494232	2.66839e-08	4.45695e-07	1
SMOC1	ENSG00000198732	protein_coding	804.667	825.407	0.494831	5.62458e-06	7.4056e-05	1
TIMP3	ENSG00000100234	protein_coding	406.333	399.253	0.495172	0.000293072	0.00314188	1
GPAA1	ENSG00000197858	protein_coding	1331.33	851.771	0.495665	2.35938e-05	0.000291475	1
SLC30A6	ENSG00000152683	protein_coding	422.333	949.281	0.495909	6.42539e-07	9.48338e-06	1
SUN1	ENSG00000164828	protein_coding	1803.33	1975.63	0.496626	1.82779e-07	2.86257e-06	0
KIAA2013	ENSG00000116685	protein_coding	948.333	677.062	0.498482	1.76943e-05	0.000222236	1
CLCN5	ENSG00000171365	protein_coding	339.667	401.899	0.498601	0.000953342	0.00916224	1
TM7SF3	ENSG00000064115	protein_coding	954	1942.95	0.499195	1.16773e-06	1.67148e-05	1
VWA1	ENSG00000179403	protein_coding	253.333	243.605	0.499776	0.00211821	0.0188972	1
LDLRAD3	ENSG00000179241	protein_coding	267	242.334	0.501109	0.0033767	0.0285161	1
PEX3	ENSG00000034693	protein_coding	285.333	398.398	0.501848	0.000690645	0.00681266	1
QSOX1	ENSG00000116260	protein_coding	594.333	474.975	0.503642	2.96252e-05	0.000361111	1
NUCB1	ENSG00000104805	protein_coding	1138.33	1190.88	0.504165	2.28587e-05	0.000283488	1
MARCHF6	ENSG00000145495	protein_coding	2143.67	2353.57	0.504869	7.53266e-09	1.3348e-07	1
CLN6	ENSG00000128973	protein_coding	822.333	448.312	0.505389	0.00019095	0.0021016	1
DNAJC18	ENSG00000170464	protein_coding	359.333	529.296	0.506748	7.24545e-06	9.44267e-05	1
LINC00116	ENSG00000175701	protein_coding	119	159.128	0.506877	0.00501872	0.0402345	0
BTN3A2	ENSG00000186470	protein_coding	294	345.427	0.507269	0.000363927	0.0038341	1
FADS1	ENSG00000149485	protein_coding	1386.33	1568.82	0.5078	8.30737e-07	1.20938e-05	1
EOGT	ENSG00000163378	protein_coding	156	227.587	0.507816	0.00223783	0.0198126	1
NME3	ENSG00000103024	protein_coding	1184.67	1265.58	0.507844	2.91952e-07	4.51169e-06	0
CLPTM1L	ENSG00000049656	protein_coding	432.667	384.602	0.508825	0.000108502	0.0012312	1
SLC44A5	ENSG00000137968	protein_coding	382	565.319	0.50887	2.81414e-05	0.000343679	1
CASD1	ENSG00000127995	protein_coding	156.667	287.406	0.508916	0.000751912	0.00737576	1
DPY19L3	ENSG00000178904	protein_coding	586.667	569.628	0.508983	7.68669e-06	9.97712e-05	1
SLC31A1	ENSG00000136868	protein_coding	825	1143.1	0.509507	1.10045e-07	1.75783e-06	1
TOMM20	ENSG00000173726	protein_coding	8816	14287.3	0.50956	1.49173e-11	3.25009e-10	0
ST3GAL6	ENSG00000064225	protein_coding	143.667	267.688	0.510135	0.000816733	0.00793265	1
LIFR	ENSG00000113594	protein_coding	294	549.056	0.510505	0.000148025	0.00164756	1
RPL13P12	ENSG00000215030	processed_pseudogene	409.333	282.747	0.510654	0.00144422	0.0133395	0
CYB5R3	ENSG00000100243	protein_coding	2116	1453.12	0.512426	1.73268e-07	2.72696e-06	1
UNC5C	ENSG00000182168	protein_coding	181.667	198.293	0.513628	0.00466873	0.0377595	1
NETO2	ENSG00000171208	protein_coding	803.333	935.542	0.513752	1.45873e-06	2.0604e-05	1
CCNL1	ENSG00000163660	protein_coding	1107	677.674	0.513969	9.09548e-06	0.00011758	0
RDH10	ENSG00000121039	protein_coding	660.333	932.028	0.513975	1.02439e-06	1.4762e-05	1
MFSD10	ENSG00000109736	protein_coding	998.333	437.882	0.516118	0.00022173	0.00242371	1
ITM2C	ENSG00000135916	protein_coding	1094	1168.69	0.517326	1.64829e-06	2.30025e-05	1
PRKD1	ENSG00000184304	protein_coding	239	241.982	0.5174	0.000615853	0.00615901	1
FAM8A1	ENSG00000137414	protein_coding	1066.67	1683.33	0.517727	3.50725e-07	5.34261e-06	1
SLC50A1	ENSG00000169241	protein_coding	614	748.3	0.519362	4.41177e-07	6.6027e-06	1
P3H3	ENSG00000110811	protein_coding	438	301.571	0.522183	0.000343544	0.0036313	1
ANO6	ENSG00000177119	protein_coding	656	810.914	0.522529	2.51481e-06	3.44569e-05	1
DHCR24	ENSG00000116133	protein_coding	3813	2747.05	0.522696	1.07805e-06	1.55004e-05	1
UBXN4	ENSG00000144224	protein_coding	1579.33	3078.13	0.522716	3.76805e-07	5.69924e-06	1
FBN2	ENSG00000138829	protein_coding	1436.33	1487.1	0.523516	2.72538e-05	0.000334433	1
PHTF1	ENSG00000116793	protein_coding	485.333	805.637	0.523824	3.16924e-07	4.86241e-06	1
GXYLT1	ENSG00000151233	protein_coding	539.333	1014.88	0.524266	2.36804e-05	0.000292263	1
CTSA	ENSG00000064601	protein_coding	552.667	403.707	0.524978	4.56497e-05	0.000543512	1
IL13RA1	ENSG00000131724	protein_coding	518	687.823	0.526976	8.8486e-07	1.28525e-05	1
CKAP4	ENSG00000136026	protein_coding	1220.67	1752.92	0.527483	1.38363e-07	2.19105e-06	1
ATP2B4	ENSG00000058668	protein_coding	622	630.504	0.52765	8.1207e-05	0.000939786	1
TMEM41A	ENSG00000163900	protein_coding	281.333	293.449	0.528553	0.000119125	0.00134341	1
YAE1D1	ENSG00000241127	protein_coding	174	222.723	0.528605	0.00129012	0.0120407	0
LEPROT	ENSG00000213625	protein_coding	427.333	755.718	0.528646	4.44934e-07	6.65117e-06	1
DNAJC3	ENSG00000102580	protein_coding	613	1070.08	0.529759	2.00783e-07	3.12923e-06	1
GPR137B	ENSG00000077585	protein_coding	175.333	161.602	0.530065	0.00249248	0.0218407	1
CA11	ENSG00000063180	protein_coding	192.667	199.949	0.530158	0.00132827	0.0123666	1
NRXN3	ENSG00000021645	protein_coding	251.333	236.942	0.530538	0.000355922	0.00375595	1
PQLC2	ENSG00000040487	protein_coding	350	292.302	0.532728	0.000799181	0.00779764	1
ZDHHC4	ENSG00000136247	protein_coding	368.333	366.149	0.532756	9.80008e-05	0.00112197	1
TRIM13	ENSG00000204977	protein_coding	244.667	291.497	0.534168	0.000339984	0.00359962	1
NDUFB11	ENSG00000147123	protein_coding	2027.67	2436.59	0.535737	3.49809e-07	5.33501e-06	1
OAF	ENSG00000184232	protein_coding	666	520.099	0.536786	1.4045e-05	0.000178857	1
CHST11	ENSG00000171310	protein_coding	218.333	175.287	0.537364	0.00320993	0.0272334	1
TMEM19	ENSG00000139291	protein_coding	287	566.014	0.538034	5.1941e-06	6.89092e-05	1
SORT1	ENSG00000134243	protein_coding	1030.33	1200.6	0.538837	3.69566e-06	4.97846e-05	1
TMEM70	ENSG00000175606	protein_coding	591	1048.33	0.539558	3.46121e-07	5.28504e-06	0
LMBR1	ENSG00000105983	protein_coding	1213.67	1801.29	0.541447	1.24794e-08	2.15173e-07	1
FAM171B	ENSG00000144369	protein_coding	226.333	532.122	0.541868	0.000144784	0.0016129	1
CACHD1	ENSG00000158966	protein_coding	811	578.949	0.542541	0.00026979	0.00290933	0
TMEM136	ENSG00000181264	protein_coding	201	245.95	0.543159	0.000166413	0.00183786	1
LAMP1	ENSG00000185896	protein_coding	1441.67	1338.7	0.545147	2.47924e-08	4.16271e-07	1
GLB1L2	ENSG00000149328	protein_coding	444.333	256.36	0.545469	0.000652492	0.00648493	1
TXNDC15	ENSG00000113621	protein_coding	359	634.68	0.545569	3.69499e-07	5.6086e-06	1
OGFOD3	ENSG00000181396	protein_coding	518.667	492.532	0.545718	5.0704e-05	0.000600896	1
PVR	ENSG00000073008	protein_coding	616	501.124	0.546274	4.44717e-05	0.000530472	1
TMEM258	ENSG00000134825	protein_coding	1587.67	1517.09	0.546782	6.36252e-06	8.33438e-05	1
TOR2A	ENSG00000160404	protein_coding	387	280.788	0.547804	0.000307634	0.00327878	1
B4GALT7	ENSG00000027847	protein_coding	437.333	361.415	0.548669	6.47763e-05	0.000757853	1
NAGLU	ENSG00000108784	protein_coding	573.667	477.726	0.54955	3.07084e-05	0.00037325	1
EDEM3	ENSG00000116406	protein_coding	769	1306.18	0.549749	1.31347e-06	1.86758e-05	1
POFUT1	ENSG00000101346	protein_coding	1090.33	965.188	0.550724	4.56999e-07	6.82356e-06	1
FKBP10	ENSG00000141756	protein_coding	3464.33	2951.46	0.551118	5.80757e-08	9.4899e-07	1
GDE1	ENSG00000006007	protein_coding	997.667	1269.29	0.55263	8.06464e-09	1.42309e-07	1
SLC30A7	ENSG00000162695	protein_coding	337.667	460.676	0.554617	4.06858e-05	0.000487127	1
UBIAD1	ENSG00000120942	protein_coding	469.667	406.696	0.555062	7.22255e-06	9.42241e-05	1
ZDHHC16	ENSG00000171307	protein_coding	906.667	762.051	0.55555	1.32826e-06	1.88651e-05	1
LPCAT3	ENSG00000111684	protein_coding	199.333	158.733	0.555649	0.00217991	0.0193802	1
RRNAD1	ENSG00000143303	protein_coding	363	326.942	0.555795	8.92252e-05	0.00102609	1
TMEM14A	ENSG00000096092	protein_coding	340.667	671.632	0.557093	1.39631e-06	1.97659e-05	1
ATP13A3	ENSG00000133657	protein_coding	936.667	1382.79	0.557453	8.48915e-07	1.23444e-05	1
SGMS2	ENSG00000164023	protein_coding	217	500.727	0.557803	2.56527e-05	0.000315997	1
TMEM120A	ENSG00000189077	protein_coding	204.667	179.222	0.558069	0.00112493	0.0106201	1
PIGO	ENSG00000165282	protein_coding	554	518.461	0.558633	5.58161e-06	7.36228e-05	1
PAQR3	ENSG00000163291	protein_coding	757.667	1697.69	0.558832	1.56154e-08	2.67803e-07	1
C1GALT1	ENSG00000106392	protein_coding	273.333	500.885	0.559209	7.889e-05	0.000914625	1
AAED1	ENSG00000158122	protein_coding	185.667	269.771	0.560622	7.26759e-05	0.000846409	0
NAGPA	ENSG00000103174	protein_coding	264	224.872	0.56092	0.000291204	0.00312447	1
MFSD3	ENSG00000167700	protein_coding	1223	815.881	0.561895	1.22411e-07	1.94086e-06	1
SLC12A2	ENSG00000064651	protein_coding	506.333	846.684	0.562212	4.46675e-06	5.967e-05	1
FAM234B	ENSG00000084444	protein_coding	437	527.849	0.56294	1.85871e-05	0.000232312	1
POMT1	ENSG00000130714	protein_coding	816	615.375	0.563239	1.64568e-05	0.000208122	1
SELENOT	ENSG00000198843	protein_coding	725.667	2318.07	0.563545	9.33826e-08	1.50671e-06	1
NCAM1	ENSG00000149294	protein_coding	385.667	487.992	0.563633	0.000541092	0.00548847	1
SMIM7	ENSG00000214046	protein_coding	275.333	433.454	0.564052	4.34707e-05	0.000519014	1
TTC19	ENSG00000011295	protein_coding	1395.33	1846.15	0.564245	9.06308e-10	1.72522e-08	0
ORC5	ENSG00000164815	protein_coding	458.667	729.105	0.565127	5.46123e-07	8.09766e-06	0
LMBRD2	ENSG00000164187	protein_coding	253.667	598.139	0.565179	8.77142e-05	0.00100962	1
BMP4	ENSG00000125378	protein_coding	121.333	135.275	0.566274	0.00339333	0.0286376	1
C19orf24	ENSG00000228300	protein_coding	608	540.831	0.566704	1.22365e-06	1.74762e-05	1
ALG10B	ENSG00000175548	protein_coding	335	782.387	0.567777	5.19602e-06	6.89092e-05	1
RHBDD1	ENSG00000144468	protein_coding	379	438.013	0.568121	1.36081e-05	0.000173985	1
TMEM25	ENSG00000149582	protein_coding	208	128.791	0.568223	0.00575343	0.0454231	1
SLC2A13	ENSG00000151229	protein_coding	184	332.058	0.5686	0.000137674	0.00153635	1
U2AF1	ENSG00000160201	protein_coding	180.667	153.133	0.568835	0.00538773	0.0427912	0
GPAT4	ENSG00000158669	protein_coding	877.333	815.939	0.570348	1.54384e-07	2.43873e-06	1
TMEM106C	ENSG00000134291	protein_coding	2209	2975.15	0.570877	3.36482e-10	6.58118e-09	1
NR2C1	ENSG00000120798	protein_coding	568.333	431.422	0.571176	7.35632e-06	9.57742e-05	0
ATP11B	ENSG00000058063	protein_coding	571.667	988.703	0.572061	4.38071e-07	6.56389e-06	1
MCOLN3	ENSG00000055732	protein_coding	321	275.616	0.573016	4.917e-05	0.000583797	1
LRRC8D	ENSG00000171492	protein_coding	288.333	294.903	0.573266	2.74653e-05	0.000336384	1
RPL26	ENSG00000161970	protein_coding	631.333	942.298	0.575736	2.08972e-07	3.24895e-06	1
GPX8	ENSG00000164294	protein_coding	426.667	942.595	0.575853	3.03249e-06	4.1373e-05	1
MOGS	ENSG00000115275	protein_coding	1228	1159.59	0.576832	1.93125e-07	3.01723e-06	1
GALNT11	ENSG00000178234	protein_coding	950	1198.77	0.577262	1.64243e-09	3.03186e-08	1
IL6ST	ENSG00000134352	protein_coding	472.333	1127.46	0.579428	0.000120724	0.00136025	1
SNAPC1	ENSG00000023608	protein_coding	113.667	200.438	0.579858	0.00108465	0.0103082	0
NSG1	ENSG00000168824	protein_coding	125	132.975	0.580532	0.00454373	0.0369351	1
GDPD1	ENSG00000153982	protein_coding	156.333	289.881	0.581298	3.29404e-05	0.00039962	1
PEX12	ENSG00000108733	protein_coding	104.667	140.363	0.581494	0.0014736	0.0135913	1
P3H4	ENSG00000141696	protein_coding	1172.67	1077.12	0.581698	4.8419e-08	8.00382e-07	1
KDELR1	ENSG00000105438	protein_coding	2417.67	2075.01	0.581864	3.6492e-11	7.75288e-10	1
TPST1	ENSG00000169902	protein_coding	167.333	209.913	0.582604	0.000249266	0.00270394	1
ATL2	ENSG00000119787	protein_coding	958	1961.96	0.585025	5.01614e-09	8.95766e-08	1
TMEM80	ENSG00000177042	protein_coding	605.667	472.541	0.585178	1.2334e-06	1.75958e-05	1
C3orf52	ENSG00000114529	protein_coding	244	255.24	0.586014	0.000132944	0.00148616	0
NUS1	ENSG00000153989	protein_coding	1399.67	3453.37	0.588116	4.39986e-12	9.99407e-11	1
LRP12	ENSG00000147650	protein_coding	153.667	363.33	0.588502	1.01931e-05	0.00013124	1
SCCPDH	ENSG00000143653	protein_coding	579.333	1091.11	0.58935	1.14601e-08	1.98956e-07	1
FADS3	ENSG00000221968	protein_coding	198.333	106.952	0.591577	0.0043752	0.0357694	1
SPARC	ENSG00000113140	protein_coding	149.667	279.966	0.592267	0.000571083	0.00575422	1
ABCD4	ENSG00000119688	protein_coding	722.333	568.779	0.592818	5.60952e-07	8.30792e-06	1
ERFE	ENSG00000178752	protein_coding	361.333	164.873	0.593164	0.000551845	0.00558427	1
XPR1	ENSG00000143324	protein_coding	819.667	1195.51	0.593381	5.0627e-08	8.33653e-07	1
FSTL1	ENSG00000163430	protein_coding	1680.33	3243.75	0.594789	1.09623e-13	2.80314e-12	1
JAM3	ENSG00000166086	protein_coding	918	931.568	0.594817	3.11977e-06	4.25185e-05	1
PAQR8	ENSG00000170915	protein_coding	244	312.954	0.595217	7.60087e-05	0.000882817	1
UGGT1	ENSG00000136731	protein_coding	1258.67	1350.74	0.596633	6.32172e-09	1.12483e-07	1
TMUB2	ENSG00000168591	protein_coding	500.333	437.915	0.596833	1.88306e-05	0.000235125	1
SAR1B	ENSG00000152700	protein_coding	532.667	1277.89	0.597666	1.18979e-09	2.23168e-08	1
VEZT	ENSG00000028203	protein_coding	841.333	1477.27	0.598008	4.30127e-07	6.45241e-06	1
PIK3R4	ENSG00000196455	protein_coding	741.333	1115.52	0.600939	4.25768e-09	7.62869e-08	1
TSPAN12	ENSG00000106025	protein_coding	353.667	714.744	0.601043	4.21162e-07	6.34005e-06	1
THEM6	ENSG00000130193	protein_coding	557	415.956	0.601366	3.59063e-06	4.84716e-05	1
TAPT1	ENSG00000169762	protein_coding	227.667	322.121	0.601385	1.07712e-05	0.000138405	1
IER3IP1	ENSG00000134049	protein_coding	199	463.144	0.601621	3.31913e-05	0.000402284	1
LOXL2	ENSG00000134013	protein_coding	138.333	213.287	0.602531	0.000658301	0.00653253	1
ZDHHC6	ENSG00000023041	protein_coding	914.667	1048.08	0.603624	1.01271e-08	1.76515e-07	1
MFSD14B	ENSG00000148110	protein_coding	1051.33	2069.93	0.603756	2.03097e-10	4.05277e-09	1
PSMG4	ENSG00000180822	protein_coding	622.333	518.544	0.604171	1.52449e-06	2.14618e-05	0
KLRG2	ENSG00000188883	protein_coding	265.333	193.02	0.604489	0.000214949	0.0023536	1
MCAM	ENSG00000076706	protein_coding	430.333	440.386	0.604731	8.11049e-06	0.000105059	1
SLC1A4	ENSG00000115902	protein_coding	290.667	273.636	0.605987	0.000164164	0.00181772	1
FZD3	ENSG00000104290	protein_coding	208.667	306.862	0.606738	3.93481e-05	0.000472435	1
TMEM128	ENSG00000132406	protein_coding	259	459.764	0.607062	2.95832e-06	4.04041e-05	1
TMEM246	ENSG00000165152	protein_coding	394.667	489.888	0.607912	4.21647e-07	6.34005e-06	1
TGFBR3	ENSG00000069702	protein_coding	456.667	924.161	0.608842	2.31066e-07	3.58376e-06	1
CYP2U1	ENSG00000155016	protein_coding	124.667	200.495	0.609498	0.000836573	0.00811305	1
LETMD1	ENSG00000050426	protein_coding	812.333	830.024	0.60959	2.99247e-09	5.41476e-08	1
MFSD9	ENSG00000135953	protein_coding	172.667	157.189	0.609975	0.000662045	0.00656459	1
BBS10	ENSG00000179941	protein_coding	340	659.471	0.610154	4.59456e-07	6.85226e-06	0
STOML1	ENSG00000067221	protein_coding	162.667	174.331	0.611258	0.000482086	0.00496862	1
DCBLD2	ENSG00000057019	protein_coding	621.667	1089.97	0.611585	1.4082e-09	2.61456e-08	1
KCNQ5	ENSG00000185760	protein_coding	145	107.295	0.612538	0.00405533	0.0334748	1
PEX14	ENSG00000142655	protein_coding	550.667	447.912	0.613011	1.61012e-07	2.53718e-06	1
DOLPP1	ENSG00000167130	protein_coding	466.667	491.065	0.613621	1.33293e-06	1.89105e-05	1
SLC35G1	ENSG00000176273	protein_coding	291	504.075	0.615182	3.36764e-07	5.15446e-06	1
SGMS1	ENSG00000198964	protein_coding	287.333	702.405	0.616786	5.63432e-08	9.21855e-07	1
SULF2	ENSG00000196562	protein_coding	669	612.699	0.616794	1.17163e-07	1.86457e-06	1
NDUFC2	ENSG00000151366	protein_coding	110.333	182.664	0.617219	0.000199354	0.00219033	1
F2R	ENSG00000181104	protein_coding	371.667	654.214	0.61993	1.82257e-07	2.86139e-06	1
B3GAT3	ENSG00000149541	protein_coding	658.333	806.693	0.620626	1.05164e-07	1.68407e-06	1
ADGRL3	ENSG00000150471	protein_coding	254.333	376.63	0.620686	1.06647e-06	1.53512e-05	1
ABCB10	ENSG00000135776	protein_coding	1373	2242.61	0.621143	6.62389e-13	1.61022e-11	1
SCAMP2	ENSG00000140497	protein_coding	1031.67	792.206	0.621387	4.14951e-09	7.44529e-08	1
LTBP1	ENSG00000049323	protein_coding	540.667	626.545	0.623024	2.35491e-06	3.24744e-05	1
EPDR1	ENSG00000086289	protein_coding	101.333	185.199	0.623326	0.000387877	0.00406303	1
SLC5A3	ENSG00000198743	protein_coding	606.667	893.075	0.623473	1.06902e-08	1.86077e-07	1
KDSR	ENSG00000119537	protein_coding	417	501.351	0.623483	7.11244e-08	1.15926e-06	1
DHODH	ENSG00000102967	protein_coding	297	278.599	0.623749	2.09476e-05	0.000260291	1
DNAJC19	ENSG00000205981	protein_coding	458.667	924.221	0.623777	8.49421e-08	1.37572e-06	1
TTC14	ENSG00000163728	protein_coding	373.667	375.918	0.624226	5.05776e-06	6.72845e-05	0
PARM1	ENSG00000169116	protein_coding	240.333	209.57	0.625301	0.000809801	0.00788925	1
SYT1	ENSG00000067715	protein_coding	121.667	218.485	0.628029	6.31981e-05	0.000740742	1
OSCP1	ENSG00000116885	protein_coding	104.667	225.502	0.628281	3.67529e-05	0.000443208	1
CERS4	ENSG00000090661	protein_coding	127	128.749	0.631144	0.00335654	0.0283832	1
RNF170	ENSG00000120925	protein_coding	257	478.24	0.631201	1.04715e-07	1.67898e-06	1
TCTN1	ENSG00000204852	protein_coding	304.333	284.826	0.631422	1.37346e-05	0.000175428	1
STARD3NL	ENSG00000010270	protein_coding	637.667	1347.38	0.631583	1.52859e-12	3.61305e-11	1
KDELC2	ENSG00000178202	protein_coding	1173.67	1301.41	0.632189	7.12787e-11	1.47999e-09	1
PRRG1	ENSG00000130962	protein_coding	184	430.949	0.632959	2.31009e-05	0.000286214	1
DISP1	ENSG00000154309	protein_coding	106.333	130.466	0.633472	0.00143063	0.0132235	1
LRRC8C	ENSG00000171488	protein_coding	238.333	396.088	0.633926	2.44393e-06	3.35936e-05	1
ATF6	ENSG00000118217	protein_coding	765.667	1345.9	0.634453	8.89172e-11	1.83138e-09	1
TMTC4	ENSG00000125247	protein_coding	493.333	626.734	0.634945	2.34671e-09	4.28654e-08	1
SLC30A1	ENSG00000170385	protein_coding	327	736.901	0.635281	2.24729e-09	4.11286e-08	1
C1QL4	ENSG00000186897	protein_coding	118.333	114.874	0.636242	0.00128719	0.0120279	1
NIPA2	ENSG00000140157	protein_coding	810	1305.83	0.637183	8.11993e-12	1.79973e-10	1
COL25A1	ENSG00000188517	protein_coding	168	288.909	0.637503	2.81049e-05	0.000343562	1
AGPAT2	ENSG00000169692	protein_coding	649	594.609	0.638098	3.06962e-07	4.73223e-06	1
RNFT1	ENSG00000189050	protein_coding	158.667	240.567	0.638413	0.000238192	0.00258973	1
TSPAN5	ENSG00000168785	protein_coding	342.333	469.607	0.639187	5.6827e-05	0.000669127	1
SAYSD1	ENSG00000112167	protein_coding	289.667	454.836	0.639562	9.44021e-07	1.36654e-05	1
WBSCR22	ENSG00000071462	protein_coding	1676.33	2071.75	0.64003	3.20007e-13	7.85365e-12	0
PRADC1	ENSG00000135617	protein_coding	264.333	469.59	0.640159	7.81646e-08	1.26916e-06	1
XXYLT1	ENSG00000173950	protein_coding	392	443.424	0.641537	3.28129e-07	5.02831e-06	0
MAP7D3	ENSG00000129680	protein_coding	1137.67	1569.57	0.64178	7.53303e-09	1.3348e-07	1
TM9SF4	ENSG00000101337	protein_coding	1038.33	845.136	0.641836	2.3644e-08	3.98033e-07	1
TMEM5	ENSG00000118600	protein_coding	199.333	314.334	0.642472	5.47929e-06	7.23662e-05	1
SLC13A4	ENSG00000164707	protein_coding	156.667	126.221	0.642878	0.000850838	0.00822648	1
SLC36A4	ENSG00000180773	protein_coding	513.667	916.698	0.643808	2.8535e-07	4.41499e-06	1
PLD3	ENSG00000105223	protein_coding	1801	1691.72	0.645069	9.99968e-11	2.04316e-09	1
VOPP1	ENSG00000154978	protein_coding	571.667	622.267	0.646315	1.73076e-06	2.40746e-05	1
ENPP1	ENSG00000197594	protein_coding	405.667	575.586	0.646363	5.84557e-08	9.53982e-07	1
COL14A1	ENSG00000187955	protein_coding	120	333.596	0.648053	7.613e-06	9.8915e-05	1
TMEM184C	ENSG00000164168	protein_coding	400	617.319	0.648438	1.56785e-06	2.19996e-05	1
DHRS3	ENSG00000162496	protein_coding	284.667	687.509	0.650028	2.37163e-08	3.98727e-07	1
MELTF	ENSG00000163975	protein_coding	151.333	99.0953	0.650891	0.00256951	0.0224543	1
PCSK1N	ENSG00000102109	protein_coding	1073	935.565	0.651992	1.63083e-08	2.78567e-07	1
B3GNT5	ENSG00000176597	protein_coding	123	279.033	0.652329	0.000129838	0.00145398	1
MXRA7	ENSG00000182534	protein_coding	1395.67	1563.23	0.652624	3.55928e-12	8.15706e-11	1
TMEM222	ENSG00000186501	protein_coding	515.333	430.754	0.654076	5.46451e-08	8.96362e-07	1
C16orf91	ENSG00000174109	protein_coding	296	402.414	0.654988	2.05365e-07	3.19676e-06	0
LRP1B	ENSG00000168702	protein_coding	104.667	186.432	0.655991	0.000100719	0.00114899	1
PTTG1IP	ENSG00000183255	protein_coding	1925.67	2464.98	0.656001	1.11023e-09	2.09164e-08	1
CMTM6	ENSG00000091317	protein_coding	1158	2833.81	0.657179	5.11473e-12	1.15158e-10	1
TSPAN31	ENSG00000135452	protein_coding	272.333	402.891	0.658201	1.01528e-07	1.63197e-06	1
PDE3B	ENSG00000152270	protein_coding	335	493.137	0.658902	3.72416e-07	5.63951e-06	1
BACE2	ENSG00000182240	protein_coding	379.333	281.616	0.659414	5.88068e-06	7.72692e-05	1
ITGAV	ENSG00000138448	protein_coding	551	1746.97	0.660743	1.07662e-11	2.36986e-10	1
ATP6V0E1	ENSG00000113732	protein_coding	761	1401.56	0.660752	1.88392e-11	4.08374e-10	1
SPTLC2	ENSG00000100596	protein_coding	790	900.687	0.660786	5.24672e-10	1.01534e-08	1
PANX1	ENSG00000110218	protein_coding	233	280.936	0.660992	2.45288e-06	3.36804e-05	1
HS2ST1	ENSG00000153936	protein_coding	765.333	1959.72	0.661484	2.38969e-11	5.14526e-10	1
STIM2	ENSG00000109689	protein_coding	316.667	310.294	0.662524	3.48166e-06	4.71497e-05	1
FBLN5	ENSG00000140092	protein_coding	191	188.644	0.662857	9.46241e-05	0.00108526	1
CSPG5	ENSG00000114646	protein_coding	632	604.686	0.662905	2.25574e-08	3.81244e-07	1
SLC39A14	ENSG00000104635	protein_coding	1020.67	1326.2	0.663126	5.79411e-10	1.11622e-08	1
SLC2A8	ENSG00000136856	protein_coding	389.667	224.771	0.663274	0.000126534	0.00142195	1
CDS1	ENSG00000163624	protein_coding	286.333	480.001	0.663957	1.67502e-08	2.85735e-07	1
QPCTL	ENSG00000011478	protein_coding	459	358.691	0.665043	3.71707e-07	5.63542e-06	1
SYP	ENSG00000102003	protein_coding	453.333	465.853	0.666194	1.70251e-08	2.89653e-07	1
SLC35A3	ENSG00000117620	protein_coding	351.333	634.122	0.668784	1.61634e-06	2.26059e-05	1
C6orf120	ENSG00000185127	protein_coding	693.667	1166.71	0.669874	9.92903e-12	2.19312e-10	1
FXYD5	ENSG00000089327	protein_coding	182.667	222.871	0.670181	4.9057e-05	0.000582995	1
PLOD3	ENSG00000106397	protein_coding	802.333	698.079	0.670501	2.6021e-08	4.35189e-07	1
ZDHHC24	ENSG00000174165	protein_coding	383	340.423	0.670559	7.04477e-07	1.03143e-05	1
YIPF6	ENSG00000181704	protein_coding	747	1552.41	0.670667	1.49291e-13	3.75751e-12	1
SLC9B2	ENSG00000164038	protein_coding	209.333	290.472	0.671285	2.0295e-06	2.81689e-05	1
TMEM185A	ENSG00000269556	protein_coding	302.333	337.014	0.672048	6.70432e-07	9.86097e-06	1
BMPR1A	ENSG00000107779	protein_coding	490.667	918.184	0.674038	7.98696e-12	1.77333e-10	1
CNPY3	ENSG00000137161	protein_coding	504.333	700.392	0.674412	7.9976e-08	1.29693e-06	1
NRP1	ENSG00000099250	protein_coding	337.667	627.606	0.675212	3.42094e-06	4.64255e-05	1
EMC10	ENSG00000161671	protein_coding	1066	1025.84	0.675286	4.00487e-11	8.46641e-10	1
FAM57A	ENSG00000167695	protein_coding	633.667	487.112	0.676406	3.53698e-07	5.37919e-06	1
SLC38A1	ENSG00000111371	protein_coding	3218.33	4822.02	0.67794	1.27915e-15	3.69914e-14	1
TPP1	ENSG00000166340	protein_coding	801.667	642.115	0.678186	7.0171e-10	1.34374e-08	1
NEMP2	ENSG00000189362	protein_coding	105.333	175.072	0.679117	0.000111898	0.0012686	1
ATP9B	ENSG00000166377	protein_coding	127.333	156.8	0.680383	0.000419908	0.0043878	1
ZDHHC12	ENSG00000160446	protein_coding	438	442.016	0.680392	2.06264e-08	3.4953e-07	1
TPST2	ENSG00000128294	protein_coding	354	422.091	0.681784	3.15692e-08	5.25238e-07	1
ADAMTS1	ENSG00000154734	protein_coding	786	1597.16	0.681897	3.19607e-09	5.76689e-08	1
ELOVL2	ENSG00000197977	protein_coding	475	765.405	0.682729	2.10425e-09	3.86211e-08	1
MUL1	ENSG00000090432	protein_coding	507.333	558.154	0.683552	6.58928e-07	9.7029e-06	1
SEC22A	ENSG00000121542	protein_coding	122.667	285.853	0.683666	1.6604e-06	2.31463e-05	1
ERLIN2	ENSG00000147475	protein_coding	996.667	2090.7	0.684946	1.24588e-11	2.73305e-10	1
LOX	ENSG00000113083	protein_coding	198.667	441.545	0.684956	8.97162e-09	1.57662e-07	1
NENF	ENSG00000117691	protein_coding	1104.67	1280.72	0.685215	3.08823e-11	6.59388e-10	1
CPD	ENSG00000108582	protein_coding	1251	2320.69	0.685319	1.36044e-16	4.24054e-15	1
ADGRL2	ENSG00000117114	protein_coding	1075.67	1695.27	0.685601	1.59425e-14	4.31796e-13	1
MCOLN1	ENSG00000090674	protein_coding	347.333	187.22	0.685689	3.67754e-05	0.000443208	1
CERS2	ENSG00000143418	protein_coding	1453.33	1538.02	0.685943	1.42848e-12	3.40787e-11	1
RMDN3	ENSG00000137824	protein_coding	557.667	573.106	0.687155	6.37056e-10	1.22176e-08	1
LSR	ENSG00000105699	protein_coding	719	636.722	0.687738	1.38623e-09	2.58877e-08	1
RHBDD2	ENSG00000005486	protein_coding	889.667	816.376	0.688861	8.58935e-09	1.51359e-07	1
ELOVL7	ENSG00000164181	protein_coding	146.333	324.201	0.68898	4.06943e-07	6.14058e-06	1
NEMP1	ENSG00000166881	protein_coding	1492	2531.98	0.689043	1.71838e-11	3.73122e-10	1
CRELD1	ENSG00000163703	protein_coding	271.333	309.806	0.690132	6.76325e-07	9.93623e-06	1
MANBAL	ENSG00000101363	protein_coding	688.667	821.113	0.69218	4.56313e-11	9.593e-10	1
CREB3L4	ENSG00000143578	protein_coding	118	73.9337	0.694895	0.0061158	0.0478325	1
B3GLCT	ENSG00000187676	protein_coding	311.667	622.463	0.695201	1.13796e-09	2.14073e-08	1
DAGLB	ENSG00000164535	protein_coding	290	370.749	0.695543	1.26729e-06	1.80593e-05	1
TM7SF2	ENSG00000149809	protein_coding	549.333	491.82	0.696178	1.79719e-07	2.82501e-06	1
MDK	ENSG00000110492	protein_coding	1836	2242.78	0.696559	3.56128e-11	7.57867e-10	1
ADAM22	ENSG00000008277	protein_coding	359.333	451.551	0.69738	5.59546e-08	9.16668e-07	1
YIPF2	ENSG00000130733	protein_coding	441	460.048	0.699457	4.79895e-09	8.58649e-08	1
ROR1	ENSG00000185483	protein_coding	167	208.866	0.699826	1.2303e-05	0.000157614	1
MFAP3	ENSG00000037749	protein_coding	288.667	530.042	0.700316	2.06152e-09	3.78912e-08	1
TMEM185B	ENSG00000226479	protein_coding	315.667	279.507	0.701757	9.70449e-07	1.40163e-05	1
BLCAP	ENSG00000166619	protein_coding	751	957.387	0.702354	5.14381e-10	9.96934e-09	1
TNFRSF10D	ENSG00000173530	protein_coding	131	241.337	0.704466	7.93821e-05	0.000919497	1
YIPF5	ENSG00000145817	protein_coding	479.667	1118.8	0.705949	5.92297e-12	1.32656e-10	1
LEMD3	ENSG00000174106	protein_coding	846.333	1760.6	0.706076	4.7146e-14	1.23012e-12	1
LMF2	ENSG00000100258	protein_coding	1011	668.826	0.706348	2.18701e-08	3.70116e-07	1
CAMLG	ENSG00000164615	protein_coding	1241.67	1817.13	0.707113	1.62529e-14	4.38348e-13	1
SLC44A1	ENSG00000070214	protein_coding	775	1535.76	0.707415	2.89567e-12	6.68403e-11	1
TMEM51	ENSG00000171729	protein_coding	116	173.937	0.707563	7.13934e-05	0.00083223	1
WRB	ENSG00000182093	protein_coding	937	1940.2	0.707632	2.98387e-15	8.38297e-14	1
PEX11A	ENSG00000166821	protein_coding	257.333	447.533	0.707769	9.74988e-09	1.7087e-07	1
SCARB2	ENSG00000138760	protein_coding	989.333	2262.73	0.708941	1.14118e-13	2.90649e-12	1
PCSK5	ENSG00000099139	protein_coding	204.333	253.854	0.70957	5.65237e-06	7.43455e-05	1
CSGALNACT2	ENSG00000169826	protein_coding	324	699.846	0.709659	1.18654e-10	2.41282e-09	1
MBTPS2	ENSG00000012174	protein_coding	628.333	999.765	0.711248	3.19386e-10	6.27555e-09	1
NPTX2	ENSG00000106236	protein_coding	156	212.259	0.711501	1.68753e-05	0.000212994	1
NRCAM	ENSG00000091129	protein_coding	255	438.497	0.711992	1.87508e-07	2.93305e-06	1
BTN2A1	ENSG00000112763	protein_coding	620.667	967.179	0.712163	2.1102e-11	4.55114e-10	1
NOMO2	ENSG00000185164	protein_coding	475	483.443	0.712269	4.39221e-06	5.87969e-05	1
FAM213A	ENSG00000122378	protein_coding	612	1232.71	0.712333	1.36003e-14	3.69139e-13	1
UNC93B1	ENSG00000110057	protein_coding	313	289.196	0.712474	1.27003e-06	1.80782e-05	1
SRPRA	ENSG00000182934	protein_coding	1653.33	1273.38	0.713159	2.15876e-13	5.33896e-12	1
SEL1L	ENSG00000071537	protein_coding	711	1714.87	0.713391	4.60473e-16	1.3783e-14	1
SUSD5	ENSG00000173705	protein_coding	335.333	482.536	0.713585	4.58456e-06	6.11164e-05	1
NLGN1	ENSG00000169760	protein_coding	121	204.965	0.713626	3.02487e-05	0.000368012	1
LNPK	ENSG00000144320	protein_coding	609.667	1650.83	0.713676	4.13378e-09	7.42746e-08	1
GCNT1	ENSG00000187210	protein_coding	158	287.766	0.714709	3.53966e-07	5.37919e-06	1
FCGRT	ENSG00000104870	protein_coding	234.333	259.553	0.715207	4.50322e-05	0.000536659	1
CD81	ENSG00000110651	protein_coding	2887	2785.27	0.715708	5.24926e-14	1.36683e-12	1
MCFD2	ENSG00000180398	protein_coding	1564.67	2800.5	0.715845	5.75516e-19	2.19432e-17	1
PKN2	ENSG00000065243	protein_coding	1329.33	2682.18	0.716838	9.99172e-09	1.7463e-07	1
TMEM254	ENSG00000133678	protein_coding	181.333	176.779	0.718648	2.85859e-05	0.000348775	1
VWDE	ENSG00000146530	protein_coding	123.667	103.485	0.718892	0.00189952	0.0171371	1
REEP1	ENSG00000068615	protein_coding	253.333	445.036	0.718948	1.01227e-08	1.76515e-07	1
PRKCSH	ENSG00000130175	protein_coding	4532.33	5282.1	0.719262	2.03151e-11	4.38882e-10	1
CERS6	ENSG00000172292	protein_coding	497.667	830.1	0.719857	7.01367e-12	1.55993e-10	1
ADGRV1	ENSG00000164199	protein_coding	258	267.193	0.719924	4.11718e-06	5.52305e-05	0
SCAMP1	ENSG00000085365	protein_coding	735.667	2586.3	0.72088	8.103e-11	1.67162e-09	1
ZDHHC17	ENSG00000186908	protein_coding	601	1347.35	0.721424	1.99885e-10	3.9949e-09	1
KCNJ8	ENSG00000121361	protein_coding	143.333	275.346	0.721722	2.62107e-07	4.06028e-06	1
AUP1	ENSG00000115307	protein_coding	1308.67	1172.55	0.722438	8.24641e-13	1.98954e-11	1
TMEM68	ENSG00000167904	protein_coding	186.333	440.764	0.722539	4.65026e-07	6.92727e-06	1
SLC30A5	ENSG00000145740	protein_coding	827.333	1446.3	0.722709	1.9431e-14	5.19689e-13	1
PIGM	ENSG00000143315	protein_coding	460.333	525.821	0.722821	1.58697e-07	2.50378e-06	1
MPPE1	ENSG00000154889	protein_coding	122.667	125.365	0.723633	0.000278982	0.00299584	1
TMEM135	ENSG00000166575	protein_coding	343.333	1057.39	0.724332	2.03531e-12	4.74944e-11	1
TMEM30A	ENSG00000112697	protein_coding	996.667	2422.64	0.725096	1.20668e-13	3.06113e-12	1
TNFRSF19	ENSG00000127863	protein_coding	111.667	183.661	0.725291	5.6708e-05	0.000668903	1
CTSZ	ENSG00000101160	protein_coding	148.667	169.329	0.725369	6.07159e-05	0.000713607	1
SLC35F2	ENSG00000110660	protein_coding	588.667	705.109	0.725527	1.09444e-09	2.06493e-08	1
GHDC	ENSG00000167925	protein_coding	451.333	429.376	0.726111	1.82508e-07	2.86183e-06	1
CACNA2D1	ENSG00000153956	protein_coding	261.667	461.991	0.728565	6.6373e-06	8.68544e-05	1
TOR1B	ENSG00000136816	protein_coding	330.667	537.947	0.728862	8.66229e-09	1.52435e-07	1
P4HB	ENSG00000185624	protein_coding	5381.33	5311.83	0.729363	7.18912e-16	2.10755e-14	1
TMEM106B	ENSG00000106460	protein_coding	564.333	1710.83	0.729677	1.16274e-07	1.85271e-06	1
PXYLP1	ENSG00000155893	protein_coding	327.333	506.489	0.730456	1.1727e-09	2.20285e-08	1
SIGMAR1	ENSG00000147955	protein_coding	3230.33	2579.38	0.732744	1.70207e-16	5.25427e-15	1
TMX4	ENSG00000125827	protein_coding	799.333	1470.96	0.733021	5.40443e-13	1.31878e-11	1
TMEM126A	ENSG00000171202	protein_coding	201	396.9	0.733585	8.27734e-07	1.20638e-05	1
GLCE	ENSG00000138604	protein_coding	447.333	1225.29	0.734926	3.36108e-14	8.8781e-13	1
ITGA1	ENSG00000213949	protein_coding	120.667	215.826	0.735041	4.01081e-05	0.000481109	1
CD109	ENSG00000156535	protein_coding	113	330.838	0.735131	2.54036e-08	4.25975e-07	1
SPCS3	ENSG00000129128	protein_coding	1085.67	2612.9	0.735784	6.90861e-17	2.19618e-15	1
SELENOI	ENSG00000138018	protein_coding	1091	2290.82	0.736924	1.06406e-13	2.72634e-12	1
CXADR	ENSG00000154639	protein_coding	512.667	1212.78	0.737376	5.70964e-13	1.39061e-11	1
KCNT2	ENSG00000162687	protein_coding	105	242.216	0.737533	4.44433e-06	5.94325e-05	1
TIMM21	ENSG00000075336	protein_coding	436.333	775.602	0.737673	4.20884e-12	9.57716e-11	1
SUMF2	ENSG00000129103	protein_coding	1634.67	1929.41	0.738004	4.11471e-12	9.37963e-11	1
ATP5I	ENSG00000169020	protein_coding	145.333	177.875	0.738124	0.000184475	0.00203208	0
CCDC127	ENSG00000164366	protein_coding	327	541.816	0.738635	4.47335e-11	9.42566e-10	0
LGR4	ENSG00000205213	protein_coding	623.667	1285.95	0.739439	1.7892e-12	4.19806e-11	1
FAF2	ENSG00000113194	protein_coding	1771	2027.15	0.741483	9.63672e-11	1.98164e-09	1
SLC35B3	ENSG00000124786	protein_coding	296.667	540.579	0.742831	1.35631e-08	2.33544e-07	1
NDFIP1	ENSG00000131507	protein_coding	1135	3066.6	0.743147	2.83154e-18	1.01896e-16	1
TMEM237	ENSG00000155755	protein_coding	715.333	1474.95	0.743781	4.6444e-17	1.50631e-15	1
MFAP2	ENSG00000117122	protein_coding	103.667	139.301	0.743989	0.000338208	0.00358377	1
TMEM39B	ENSG00000121775	protein_coding	569	424.507	0.747006	7.19775e-10	1.37627e-08	1
ERGIC2	ENSG00000087502	protein_coding	449.333	1046.37	0.747757	2.76221e-08	4.60164e-07	1
NCEH1	ENSG00000144959	protein_coding	137.667	336.094	0.748213	7.48189e-07	1.09294e-05	1
GOLM1	ENSG00000135052	protein_coding	2268	3311.43	0.751018	9.88017e-18	3.37533e-16	1
MAN1A1	ENSG00000111885	protein_coding	724.333	1551.29	0.751144	5.17449e-12	1.16299e-10	1
PDPN	ENSG00000162493	protein_coding	393	535.166	0.752657	3.63262e-10	7.08332e-09	1
INSIG2	ENSG00000125629	protein_coding	241.333	629.266	0.755027	7.68218e-09	1.35747e-07	1
LPCAT2	ENSG00000087253	protein_coding	261.333	518.501	0.755081	2.34888e-09	4.28654e-08	1
DHRSX	ENSG00000169084	protein_coding	163.333	196.104	0.756312	5.58593e-06	7.36228e-05	1
NAGA	ENSG00000198951	protein_coding	549	538.36	0.756871	1.25629e-10	2.5506e-09	1
PCMT1	ENSG00000120265	protein_coding	1935.33	4179.47	0.757515	6.36002e-17	2.03696e-15	0
UGCG	ENSG00000148154	protein_coding	319	629.863	0.757685	2.9846e-12	6.87693e-11	1
TIMP1	ENSG00000102265	protein_coding	546.667	761.314	0.758062	3.97958e-12	9.08776e-11	1
ITGA6	ENSG00000091409	protein_coding	374.333	887.495	0.758109	4.33735e-13	1.06042e-11	1
ABHD13	ENSG00000139826	protein_coding	133	294.874	0.758856	2.3145e-05	0.000286483	1
TMEM9B	ENSG00000175348	protein_coding	225.667	482.389	0.759837	3.30075e-10	6.46574e-09	1
ALG3	ENSG00000214160	protein_coding	633.667	461.894	0.759999	2.43841e-10	4.8507e-09	1
SPPL2A	ENSG00000138600	protein_coding	231.667	335.414	0.760483	3.57943e-08	5.9476e-07	1
PHTF2	ENSG00000006576	protein_coding	385.667	987.531	0.760779	9.66983e-10	1.83526e-08	1
ATP8A1	ENSG00000124406	protein_coding	347	556.778	0.761063	3.14226e-09	5.67778e-08	1
TOR3A	ENSG00000186283	protein_coding	903.667	1212.25	0.761309	6.20371e-14	1.60882e-12	1
LRP11	ENSG00000120256	protein_coding	651.667	1075.12	0.76289	1.17966e-13	2.99853e-12	1
UBAC2	ENSG00000134882	protein_coding	752.333	949.381	0.764493	2.92171e-14	7.74948e-13	1
DSC2	ENSG00000134755	protein_coding	579.667	1502.08	0.764771	1.9933e-15	5.73846e-14	1
PGRMC2	ENSG00000164040	protein_coding	1180.67	1743.24	0.765377	4.99538e-17	1.61606e-15	1
SLC4A7	ENSG00000033867	protein_coding	414.333	931.974	0.765654	5.85688e-09	1.04357e-07	1
CD99	ENSG00000002586	protein_coding	2502.67	2695.59	0.767296	2.67201e-17	8.84524e-16	1
LPAR1	ENSG00000198121	protein_coding	111	220.668	0.767785	3.34721e-06	4.55213e-05	1
CLCN3	ENSG00000109572	protein_coding	1107.33	2221.4	0.76798	8.24322e-18	2.8312e-16	1
LPAR3	ENSG00000171517	protein_coding	263.667	335.707	0.768435	2.34391e-08	3.95102e-07	1
TVP23B	ENSG00000171928	protein_coding	304.667	618.778	0.768547	2.76655e-10	5.46948e-09	1
EDEM2	ENSG00000088298	protein_coding	331.333	376.505	0.768754	1.93672e-08	3.28626e-07	1
TMEM115	ENSG00000126062	protein_coding	737.667	634.288	0.769649	1.53068e-09	2.83375e-08	1
AGPAT5	ENSG00000155189	protein_coding	532.333	1056.12	0.770712	1.59823e-13	4.01469e-12	1
BSG	ENSG00000172270	protein_coding	8018	10634.4	0.771571	2.12174e-15	6.0809e-14	1
MERTK	ENSG00000153208	protein_coding	229.333	261.849	0.771674	3.51344e-06	4.75298e-05	1
HERPUD1	ENSG00000051108	protein_coding	698.333	972.136	0.773408	5.32084e-14	1.38266e-12	1
REEP4	ENSG00000168476	protein_coding	663.667	663.658	0.773891	1.49184e-12	3.5327e-11	1
YIPF4	ENSG00000119820	protein_coding	757	1739.03	0.77532	1.59771e-14	4.31819e-13	1
MFSD5	ENSG00000182544	protein_coding	351.667	385.216	0.776188	1.67571e-09	3.08886e-08	1
PLPP3	ENSG00000162407	protein_coding	248.333	395.83	0.776291	1.58844e-09	2.93644e-08	1
CST3	ENSG00000101439	protein_coding	1504	1555.4	0.777149	6.93724e-15	1.91125e-13	1
ENDOD1	ENSG00000149218	protein_coding	209.667	437.012	0.777761	1.39492e-09	2.59744e-08	1
SUCO	ENSG00000094975	protein_coding	610.667	1480.32	0.77812	2.67259e-09	4.84965e-08	1
TMEM87B	ENSG00000153214	protein_coding	205.333	436.142	0.778597	2.66627e-09	4.84505e-08	1
APOE	ENSG00000130203	protein_coding	125	566.233	0.780734	1.02605e-09	1.94161e-08	1
ARSK	ENSG00000164291	protein_coding	185.667	426.014	0.781502	2.7232e-10	5.40045e-09	1
ROBO2	ENSG00000185008	protein_coding	199	275.088	0.784032	1.20998e-07	1.92083e-06	1
SLC47A1	ENSG00000142494	protein_coding	282.667	297.882	0.78578	9.75342e-08	1.56974e-06	1
HEXA	ENSG00000213614	protein_coding	170	194.24	0.786278	1.08818e-05	0.000139686	1
GALNT18	ENSG00000110328	protein_coding	249	217.831	0.786607	4.32743e-06	5.79903e-05	1
FAM105A	ENSG00000145569	protein_coding	167	396.248	0.787463	8.90924e-10	1.69846e-08	0
SYNGR1	ENSG00000100321	protein_coding	941	758.538	0.788712	7.52074e-13	1.81789e-11	1
STOM	ENSG00000148175	protein_coding	317	538.334	0.789026	4.02626e-11	8.4976e-10	1
ADGRA3	ENSG00000152990	protein_coding	544	760.448	0.78918	7.32081e-11	1.51759e-09	1
FUT8	ENSG00000033170	protein_coding	371	796.263	0.789469	1.48828e-12	3.53081e-11	1
SLC39A3	ENSG00000141873	protein_coding	477.333	468.965	0.790434	5.05918e-11	1.05904e-09	1
TMED4	ENSG00000158604	protein_coding	1645.33	2555.76	0.79135	1.28244e-20	5.56928e-19	1
P2RX4	ENSG00000135124	protein_coding	156	144.725	0.792133	2.05506e-05	0.000255605	1
TSPAN15	ENSG00000099282	protein_coding	341	541.542	0.79235	7.6081e-11	1.57205e-09	1
RNF121	ENSG00000137522	protein_coding	367.333	540.486	0.792613	5.93619e-11	1.23455e-09	1
IGSF8	ENSG00000162729	protein_coding	496.333	693.529	0.7931	1.9529e-10	3.90916e-09	1
EMP3	ENSG00000142227	protein_coding	141.667	199.035	0.793739	1.16928e-06	1.67183e-05	1
TOR1AIP1	ENSG00000143337	protein_coding	616.667	1501.44	0.795692	4.4752e-17	1.45512e-15	1
NOP56	ENSG00000101361	protein_coding	4358.33	4592.63	0.796737	4.20213e-25	2.53932e-23	1
GOLIM4	ENSG00000173905	protein_coding	1138	1545.24	0.798569	8.98042e-15	2.45829e-13	1
SGCB	ENSG00000163069	protein_coding	477	1124.57	0.799124	2.47021e-17	8.24112e-16	1
PROS1	ENSG00000184500	protein_coding	232.333	601.992	0.799183	3.32097e-12	7.62455e-11	1
ERLEC1	ENSG00000068912	protein_coding	522.333	1316.83	0.799457	1.16309e-14	3.17029e-13	1
FKBP14	ENSG00000106080	protein_coding	304.333	622.355	0.799485	6.72825e-13	1.63249e-11	1
TWSG1	ENSG00000128791	protein_coding	531.333	1754.53	0.800099	2.57608e-15	7.30135e-14	1
SERINC3	ENSG00000132824	protein_coding	1429.67	2524.42	0.800405	1.67591e-18	6.13431e-17	1
GABRB3	ENSG00000166206	protein_coding	288.333	361.791	0.800462	1.18169e-08	2.04576e-07	1
ADAMTS3	ENSG00000156140	protein_coding	184.667	492.748	0.802391	2.65044e-11	5.67806e-10	1
NMB	ENSG00000197696	protein_coding	189	179.745	0.802636	8.01377e-06	0.000103911	1
TMEM14C	ENSG00000111843	protein_coding	1290	2434.42	0.802704	1.80934e-12	4.23755e-11	1
LAYN	ENSG00000204381	protein_coding	167.667	239.108	0.803487	2.95263e-07	4.55737e-06	1
ELOVL1	ENSG00000066322	protein_coding	584	519.421	0.803542	5.88504e-10	1.13033e-08	1
DEGS1	ENSG00000143753	protein_coding	1620.33	3210.33	0.804591	2.42223e-21	1.11623e-19	1
PAM	ENSG00000145730	protein_coding	806.333	1239.26	0.80636	3.04726e-17	1.00099e-15	1
MMGT1	ENSG00000169446	protein_coding	1061	2640.24	0.806391	6.87417e-14	1.77193e-12	1
C1orf27	ENSG00000157181	protein_coding	419.667	884.866	0.80657	0.00442112	0.0360758	1
SLC41A2	ENSG00000136052	protein_coding	100.667	134.231	0.807409	4.28004e-05	0.000511489	1
RNF130	ENSG00000113269	protein_coding	1175.67	1380.51	0.807687	5.14476e-18	1.82071e-16	1
MFSD11	ENSG00000092931	protein_coding	326.333	551.625	0.809845	5.24996e-12	1.17788e-10	1
TMEM234	ENSG00000160055	protein_coding	137	153.875	0.81044	3.60557e-05	0.000435354	1
NAT14	ENSG00000090971	protein_coding	815	799.874	0.811402	4.46264e-14	1.16675e-12	1
MPDU1	ENSG00000129255	protein_coding	480.333	547.122	0.811562	1.8924e-10	3.79397e-09	1
PLD6	ENSG00000179598	protein_coding	202	188.354	0.81412	9.54627e-07	1.38033e-05	1
EPHA6	ENSG00000080224	protein_coding	111.667	217.494	0.814233	4.13104e-07	6.22621e-06	1
C3orf58	ENSG00000181744	protein_coding	367.333	1056.82	0.814822	4.15236e-15	1.16148e-13	1
SLC52A2	ENSG00000185803	protein_coding	543.333	523.939	0.817987	3.00012e-10	5.91301e-09	1
TMEM98	ENSG00000006042	protein_coding	614.667	975.044	0.818791	5.61265e-15	1.55636e-13	1
B3GNT2	ENSG00000170340	protein_coding	216.333	714.491	0.818982	2.93745e-13	7.22296e-12	1
GPR180	ENSG00000152749	protein_coding	825.667	2273.94	0.81968	3.81956e-17	1.24827e-15	1
ST7	ENSG00000004866	protein_coding	200	272.588	0.820199	5.71284e-07	8.45118e-06	1
PLOD1	ENSG00000083444	protein_coding	1085	1056.16	0.820509	2.95468e-11	6.31928e-10	1
SLC9A6	ENSG00000198689	protein_coding	447.333	874.68	0.820698	5.03949e-15	1.40045e-13	1
ERO1A	ENSG00000197930	protein_coding	751.667	1082.54	0.821474	5.73734e-16	1.70536e-14	1
DRAM2	ENSG00000156171	protein_coding	326	747.044	0.82251	3.52113e-14	9.28173e-13	1
GLG1	ENSG00000090863	protein_coding	1607.67	2087.57	0.822732	1.41044e-13	3.56394e-12	1
SLCO4A1	ENSG00000101187	protein_coding	207.667	121.517	0.824155	0.000143453	0.00159945	1
GPC4	ENSG00000076716	protein_coding	614.333	1171.08	0.824652	2.86733e-13	7.0641e-12	1
PRSS23	ENSG00000150687	protein_coding	169	469.31	0.824722	1.68354e-10	3.38585e-09	1
TMEM242	ENSG00000215712	protein_coding	295	454.724	0.825128	1.359e-09	2.54163e-08	1
ZDHHC13	ENSG00000177054	protein_coding	386	899.206	0.827819	1.81847e-16	5.58668e-15	1
SLC35B2	ENSG00000157593	protein_coding	799.333	944.12	0.827853	1.0602e-15	3.07986e-14	1
MAGT1	ENSG00000102158	protein_coding	2173.67	5474.34	0.829253	1.74521e-17	5.85286e-16	1
CHPT1	ENSG00000111666	protein_coding	765.333	1092.46	0.829407	2.826e-16	8.59949e-15	1
NDC1	ENSG00000058804	protein_coding	1938	4226.2	0.829657	5.25803e-23	2.69442e-21	1
EGFL7	ENSG00000172889	protein_coding	250.333	350.288	0.830137	9.797e-10	1.85665e-08	1
CYP51A1	ENSG00000001630	protein_coding	162.667	361.366	0.830465	2.25909e-08	3.81307e-07	1
ANTXR2	ENSG00000163297	protein_coding	157.667	413.861	0.830619	3.74113e-11	7.93503e-10	1
TP53I13	ENSG00000167543	protein_coding	446	591.177	0.831622	2.02612e-12	4.73662e-11	1
ERMP1	ENSG00000099219	protein_coding	361	627.324	0.831829	6.94108e-12	1.54647e-10	1
TMEM209	ENSG00000146842	protein_coding	537.333	1209.51	0.833598	1.91962e-16	5.8833e-15	1
CLDN12	ENSG00000157224	protein_coding	495	1256.03	0.835325	7.62153e-18	2.65146e-16	1
ARL6IP1	ENSG00000170540	protein_coding	1484.67	4836.83	0.835599	7.12717e-20	2.97414e-18	1
EXTL2	ENSG00000162694	protein_coding	321	701.133	0.8366	2.46853e-12	5.71868e-11	1
IFNAR2	ENSG00000159110	protein_coding	169.333	221.051	0.839051	9.48212e-08	1.52799e-06	1
ACVR2A	ENSG00000121989	protein_coding	156	364.204	0.842277	2.95614e-09	5.35659e-08	1
NDFIP2	ENSG00000102471	protein_coding	1248.33	3509.7	0.843077	6.31434e-17	2.0274e-15	1
HYAL2	ENSG00000068001	protein_coding	292	368.302	0.845485	5.32465e-11	1.11279e-09	1
SLC41A3	ENSG00000114544	protein_coding	478	598.808	0.846745	2.37628e-13	5.86562e-12	1
CDS2	ENSG00000101290	protein_coding	1036	1224.49	0.847296	1.6947e-19	6.8705e-18	1
TMEM168	ENSG00000146802	protein_coding	256.333	760.771	0.848522	2.88167e-15	8.11363e-14	1
ARL6IP6	ENSG00000177917	protein_coding	744.667	1527.71	0.848736	2.2035e-19	8.82158e-18	1
LRIG2	ENSG00000198799	protein_coding	330.333	303.544	0.849542	9.02023e-08	1.45723e-06	1
EMB	ENSG00000170571	protein_coding	520.667	825.535	0.850441	9.91764e-11	2.02963e-09	1
YIF1A	ENSG00000174851	protein_coding	1281.33	1177.25	0.850842	5.70014e-17	1.83479e-15	1
CTSB	ENSG00000164733	protein_coding	952.667	1111.82	0.850844	8.31104e-17	2.62248e-15	1
EMC1	ENSG00000127463	protein_coding	1040.67	1396.54	0.851061	1.61903e-10	3.26123e-09	1
ORMDL1	ENSG00000128699	protein_coding	477	807.623	0.852036	1.74461e-14	4.68558e-13	1
YIPF1	ENSG00000058799	protein_coding	218	379.789	0.852957	5.51261e-11	1.1502e-09	1
G6PC3	ENSG00000141349	protein_coding	1286	1102.65	0.853343	2.10518e-16	6.43662e-15	1
REEP6	ENSG00000115255	protein_coding	264.667	201.049	0.853806	1.16116e-06	1.66394e-05	1
RER1	ENSG00000157916	protein_coding	1134.33	1470.56	0.854188	4.88787e-20	2.05307e-18	1
SLC35A5	ENSG00000138459	protein_coding	565	1376.14	0.854964	4.84429e-16	1.44326e-14	1
PIGC	ENSG00000135845	protein_coding	501.333	1018.46	0.856068	1.73287e-18	6.30677e-17	1
YIPF3	ENSG00000137207	protein_coding	990.667	916.138	0.85701	2.04261e-15	5.86725e-14	1
LHFP	ENSG00000183722	protein_coding	187	251.897	0.858038	6.78296e-07	9.95378e-06	0
LAMB1	ENSG00000091136	protein_coding	999.667	1429.61	0.858239	5.20725e-17	1.68035e-15	1
SLC39A11	ENSG00000133195	protein_coding	231.667	415.154	0.858247	6.71374e-12	1.49843e-10	1
SLC43A1	ENSG00000149150	protein_coding	301.333	209.921	0.859044	5.7628e-07	8.51525e-06	1
ADPGK	ENSG00000159322	protein_coding	839.667	949.572	0.859319	1.05191e-15	3.06272e-14	1
KCNK1	ENSG00000135750	protein_coding	143.667	218.025	0.86046	3.12866e-07	4.80911e-06	1
OS9	ENSG00000135506	protein_coding	1461.33	2351.33	0.861017	3.00183e-17	9.88597e-16	1
GINM1	ENSG00000055211	protein_coding	361.333	669.599	0.861092	2.46484e-11	5.29817e-10	1
LCLAT1	ENSG00000172954	protein_coding	392.667	768.132	0.863701	3.87625e-14	1.01551e-12	1
GALNT13	ENSG00000144278	protein_coding	486.667	693.638	0.864831	6.66782e-14	1.72221e-12	1
KIDINS220	ENSG00000134313	protein_coding	1344.67	2703.85	0.865589	3.6953e-22	1.77305e-20	1
SOAT1	ENSG00000057252	protein_coding	795.333	1842.46	0.866523	1.74885e-18	6.34688e-17	1
MAN2A1	ENSG00000112893	protein_coding	387	711.896	0.866581	2.65609e-14	7.05959e-13	1
TMEM97	ENSG00000109084	protein_coding	1117.33	1491.13	0.866711	7.8938e-23	3.98139e-21	1
EPHA8	ENSG00000070886	protein_coding	129.667	97.5795	0.867012	0.000174729	0.00192638	1
PIGN	ENSG00000197563	protein_coding	323.333	821.622	0.867216	2.63497e-15	7.45179e-14	1
TMEM33	ENSG00000109133	protein_coding	938.667	2445.64	0.867373	4.76315e-19	1.83797e-17	1
LRIG3	ENSG00000139263	protein_coding	486.333	926.83	0.867893	3.0863e-18	1.10752e-16	1
CGRRF1	ENSG00000100532	protein_coding	128.333	393.803	0.867979	3.89413e-11	8.24591e-10	1
IFI6	ENSG00000126709	protein_coding	104	168.812	0.868021	2.41629e-06	3.32492e-05	1
FAM134B	ENSG00000154153	protein_coding	103	269.691	0.868148	2.16524e-09	3.96837e-08	1
GLT8D1	ENSG00000016864	protein_coding	787.333	1133.15	0.868531	3.73988e-19	1.46072e-17	1
IL10RB	ENSG00000243646	protein_coding	134.333	244.505	0.868688	5.02037e-09	8.95766e-08	1
C14orf1	ENSG00000133935	protein_coding	693.667	810.693	0.869675	1.58335e-16	4.91145e-15	1
CACNA2D3	ENSG00000157445	protein_coding	115.667	123.964	0.869744	7.43285e-06	9.66723e-05	1
SLC2A1	ENSG00000117394	protein_coding	733.333	1013.79	0.870322	2.5488e-11	5.46946e-10	1
TMEM60	ENSG00000135211	protein_coding	162	379.369	0.87046	4.98533e-11	1.04529e-09	1
CCDC126	ENSG00000169193	protein_coding	105.667	354.529	0.872619	5.8664e-10	1.12844e-08	1
CRELD2	ENSG00000184164	protein_coding	744.333	722.533	0.872687	2.04456e-13	5.0663e-12	1
SYNGR2	ENSG00000108639	protein_coding	1459	1538.72	0.872792	6.372e-19	2.40801e-17	1
SLC35F5	ENSG00000115084	protein_coding	411.333	768.281	0.87289	1.63595e-13	4.08541e-12	1
DERL2	ENSG00000072849	protein_coding	464.333	961.649	0.873364	3.49933e-19	1.37515e-17	1
CD151	ENSG00000177697	protein_coding	1249	1464.21	0.874435	8.86225e-19	3.32945e-17	1
TMEM47	ENSG00000147027	protein_coding	271.667	624.499	0.874492	1.90386e-13	4.736e-12	1
LAPTM4B	ENSG00000104341	protein_coding	3727.33	9136.06	0.874769	1.34908e-28	1.04115e-26	1
RNF215	ENSG00000099999	protein_coding	381	448.726	0.87498	3.70936e-10	7.22197e-09	1
RTN4	ENSG00000115310	protein_coding	2098.33	3639.14	0.875756	1.35596e-22	6.73303e-21	1
KDELR2	ENSG00000136240	protein_coding	2380.67	5571.62	0.876434	1.98176e-22	9.65334e-21	1
MIA3	ENSG00000154305	protein_coding	1110	1804.53	0.876936	8.90878e-20	3.67756e-18	1
BAMBI	ENSG00000095739	protein_coding	166	239.732	0.877059	3.79182e-07	5.72843e-06	1
NCSTN	ENSG00000162736	protein_coding	1135.67	1762.09	0.877633	3.86303e-22	1.84661e-20	1
SLC5A6	ENSG00000138074	protein_coding	1244.33	950.504	0.880102	6.79824e-17	2.16693e-15	1
ATP1B1	ENSG00000143153	protein_coding	373.667	867.031	0.880188	4.09246e-18	1.46041e-16	1
PLTP	ENSG00000100979	protein_coding	406	412.534	0.880781	2.18262e-12	5.07468e-11	1
ACVR1	ENSG00000115170	protein_coding	149.333	213.336	0.883568	5.42771e-08	8.91466e-07	1
SLC35A2	ENSG00000102100	protein_coding	395.333	498.075	0.884696	5.00591e-12	1.12906e-10	1
PSAP	ENSG00000197746	protein_coding	5377.67	10706.7	0.884994	4.15812e-16	1.25046e-14	1
PIGV	ENSG00000060642	protein_coding	170.333	239.476	0.888405	1.14612e-08	1.98956e-07	1
PTDSS2	ENSG00000174915	protein_coding	320.667	205.634	0.888983	2.37671e-06	3.27399e-05	1
TCTN3	ENSG00000119977	protein_coding	811.333	965.756	0.889195	9.79366e-20	4.02136e-18	1
GPC6	ENSG00000183098	protein_coding	428.333	850.871	0.889574	2.93066e-17	9.67647e-16	1
SLC1A5	ENSG00000105281	protein_coding	3320.33	3404.25	0.889974	3.77047e-19	1.46819e-17	1
TMX3	ENSG00000166479	protein_coding	508.667	1591.93	0.890202	9.31965e-17	2.93352e-15	1
SPCS1	ENSG00000114902	protein_coding	1679.33	2171.78	0.890908	1.05554e-20	4.59949e-19	1
F2RL1	ENSG00000164251	protein_coding	220	416.949	0.891163	1.61237e-13	4.03439e-12	1
COQ2	ENSG00000173085	protein_coding	419	886.231	0.892328	1.39664e-17	4.72092e-16	0
EMC4	ENSG00000128463	protein_coding	784.667	1352.15	0.893105	1.60919e-20	6.89478e-19	1
TOR1A	ENSG00000136827	protein_coding	682.333	1147.55	0.894335	8.96146e-22	4.25205e-20	1
CMTM8	ENSG00000170293	protein_coding	262	326.545	0.894702	9.70586e-11	1.99154e-09	1
ABCA5	ENSG00000154265	protein_coding	184.667	429.551	0.895686	3.26412e-10	6.40376e-09	1
ALG10	ENSG00000139133	protein_coding	114.667	298.606	0.895931	2.74684e-10	5.43892e-09	1
TTC17	ENSG00000052841	protein_coding	773	1005.3	0.896856	1.35487e-20	5.86393e-19	1
TXNDC16	ENSG00000087301	protein_coding	337.333	893.152	0.897529	1.20615e-17	4.08782e-16	1
ATP10D	ENSG00000145246	protein_coding	119.667	239.209	0.897531	1.51255e-08	2.59748e-07	1
FZD6	ENSG00000164930	protein_coding	318.333	1026.4	0.897731	9.16065e-19	3.42149e-17	1
TMED7	ENSG00000134970	protein_coding	484	1603.44	0.900971	3.76246e-14	9.87722e-13	1
TMEM260	ENSG00000070269	protein_coding	177.333	208.518	0.901402	1.20244e-08	2.07888e-07	1
TMED5	ENSG00000117500	protein_coding	1176	2368.61	0.901651	8.59933e-13	2.0669e-11	1
RAMP1	ENSG00000132329	protein_coding	176.333	222.78	0.902341	2.58676e-08	4.3319e-07	1
EXD2	ENSG00000081177	protein_coding	596.667	1034.73	0.902355	4.35916e-20	1.83701e-18	0
FAM174A	ENSG00000174132	protein_coding	150	343.432	0.902728	3.36419e-11	7.17116e-10	1
ADGRB3	ENSG00000135298	protein_coding	104	149.39	0.903146	7.33909e-07	1.0733e-05	1
CPE	ENSG00000109472	protein_coding	910.333	2344.71	0.903532	1.57489e-24	9.00713e-23	1
HSD17B7	ENSG00000132196	protein_coding	231	387.193	0.903593	1.03636e-12	2.48629e-11	1
GRN	ENSG00000030582	protein_coding	2467	2760.07	0.903669	7.65784e-18	2.65147e-16	1
LEPR	ENSG00000116678	protein_coding	214.333	498.53	0.903759	4.79942e-15	1.33955e-13	1
ALG2	ENSG00000119523	protein_coding	461	890.965	0.904061	3.67528e-19	1.43988e-17	1
RDH14	ENSG00000240857	protein_coding	229.333	527.89	0.905054	6.21678e-15	1.71645e-13	1
CLDND1	ENSG00000080822	protein_coding	754.333	1455.96	0.905725	6.43124e-23	3.28249e-21	1
TM9SF3	ENSG00000077147	protein_coding	3171.33	7347.28	0.906813	9.25057e-22	4.37303e-20	1
CYB5R1	ENSG00000159348	protein_coding	590.667	775.498	0.907509	6.60025e-14	1.7082e-12	1
SLC26A6	ENSG00000225697	protein_coding	661	642.353	0.907572	4.94394e-12	1.11705e-10	1
PLOD2	ENSG00000152952	protein_coding	967.667	3916.67	0.907696	7.27667e-14	1.87192e-12	1
RTN3	ENSG00000133318	protein_coding	3305.67	5072.9	0.908912	6.05765e-25	3.60952e-23	1
NPTN	ENSG00000156642	protein_coding	796.333	1745.5	0.910968	6.27846e-19	2.38447e-17	1
SLC7A3	ENSG00000165349	protein_coding	122	175.02	0.91123	1.41287e-06	1.99783e-05	1
MFSD14A	ENSG00000156875	protein_coding	852.667	1909.03	0.911528	2.02921e-25	1.24982e-23	1
PSEN1	ENSG00000080815	protein_coding	695.667	1544.9	0.912193	3.25666e-19	1.28372e-17	1
PLXDC2	ENSG00000120594	protein_coding	161.667	184.478	0.913225	3.13074e-07	4.80911e-06	1
SLC38A2	ENSG00000134294	protein_coding	2521.33	9923.67	0.914784	6.31401e-26	4.02432e-24	1
LRP2	ENSG00000081479	protein_coding	554	750.009	0.915431	9.95853e-19	3.68725e-17	1
SSR3	ENSG00000114850	protein_coding	2198.67	3915.6	0.916258	1.15752e-22	5.77002e-21	1
ASPH	ENSG00000198363	protein_coding	527.333	1172.29	0.916382	1.55656e-20	6.69165e-19	1
NSDHL	ENSG00000147383	protein_coding	978	1514.09	0.917549	4.63917e-21	2.07806e-19	1
ATP11C	ENSG00000101974	protein_coding	1062.33	1894.78	0.91901	2.45245e-15	6.98186e-14	1
PEMT	ENSG00000133027	protein_coding	333	379.87	0.919263	1.0224e-11	2.25438e-10	1
ADAM17	ENSG00000151694	protein_coding	373.333	848.826	0.921102	1.02786e-20	4.49418e-19	1
SLC19A2	ENSG00000117479	protein_coding	422.667	726.385	0.921946	8.14824e-18	2.8061e-16	1
AC009299.5	ENSG00000232320	processed_pseudogene	100.667	130.713	0.922101	1.4888e-06	2.10055e-05	0
PCDH9	ENSG00000184226	protein_coding	641.667	869.625	0.922191	9.05915e-16	2.64366e-14	1
TMEM123	ENSG00000152558	protein_coding	1777.33	3904.96	0.922442	9.41889e-19	3.50771e-17	1
FAM173B	ENSG00000150756	protein_coding	158	312.181	0.923655	1.16054e-08	2.01186e-07	1
RECK	ENSG00000122707	protein_coding	188	258.101	0.924403	1.29259e-10	2.61601e-09	1
SLC22A5	ENSG00000197375	protein_coding	347.333	426.127	0.92533	6.03048e-12	1.34828e-10	1
DNASE2	ENSG00000105612	protein_coding	281	378.955	0.925604	1.04681e-12	2.50667e-11	1
OSTM1	ENSG00000081087	protein_coding	316.667	801.786	0.925748	5.84763e-16	1.73412e-14	1
TMEM57	ENSG00000204178	protein_coding	553	988.207	0.92592	2.71233e-21	1.24544e-19	0
GLMP	ENSG00000198715	protein_coding	548.333	659.374	0.926047	1.27307e-15	3.68988e-14	1
SELENOK	ENSG00000113811	protein_coding	749.667	1557.53	0.928027	5.96768e-16	1.76563e-14	1
SLC16A14	ENSG00000163053	protein_coding	159.333	222.699	0.928733	1.39296e-09	2.59744e-08	1
EIF2AK3	ENSG00000172071	protein_coding	200.667	303.605	0.93078	1.64385e-11	3.57544e-10	1
CNTN1	ENSG00000018236	protein_coding	271.667	709.573	0.930906	1.21844e-16	3.82585e-15	1
ERLIN1	ENSG00000107566	protein_coding	740	1376.78	0.931203	6.71668e-21	2.95695e-19	1
LAMP2	ENSG00000005893	protein_coding	1364	4073.24	0.931627	7.08343e-30	5.81704e-28	1
CALR	ENSG00000179218	protein_coding	7296	17215.5	0.932815	1.73287e-27	1.20651e-25	1
ALG14	ENSG00000172339	protein_coding	227.333	415.438	0.933365	8.99422e-08	1.45486e-06	1
PIGU	ENSG00000101464	protein_coding	467.333	1024.14	0.933604	2.09558e-14	5.59301e-13	1
YIF1B	ENSG00000167645	protein_coding	1067	1016.81	0.933879	1.79855e-19	7.24566e-18	1
LMAN2	ENSG00000169223	protein_coding	2844.67	4211.16	0.933892	4.4121e-25	2.65368e-23	1
ADORA2B	ENSG00000170425	protein_coding	209.667	286.992	0.934166	1.44562e-11	3.16038e-10	1
ATP1A1	ENSG00000163399	protein_coding	8299	12591.3	0.934634	3.55971e-21	1.61143e-19	1
MTARC2	ENSG00000117791	protein_coding	286	408.192	0.935164	1.44725e-13	3.64974e-12	1
DHRS13	ENSG00000167536	protein_coding	114	142.738	0.935692	7.761e-07	1.13242e-05	1
TMEM45A	ENSG00000181458	protein_coding	190.333	476.78	0.936518	3.74704e-13	9.17845e-12	1
SPINT2	ENSG00000167642	protein_coding	727.667	1715.53	0.939344	4.40216e-18	1.56222e-16	1
TECR	ENSG00000099797	protein_coding	1962.67	1760.19	0.939697	4.09056e-19	1.588e-17	1
SEC61A1	ENSG00000058262	protein_coding	3786	4682.61	0.940524	2.06818e-22	1.00362e-20	1
CD164	ENSG00000135535	protein_coding	2078	7198.53	0.940706	3.99319e-22	1.90174e-20	1
LEPROTL1	ENSG00000104660	protein_coding	416.333	991.754	0.940849	1.42522e-20	6.14762e-19	1
PMP22	ENSG00000109099	protein_coding	171	346.465	0.940966	1.45183e-12	3.45713e-11	1
VCAN	ENSG00000038427	protein_coding	1014.67	1864.99	0.941742	5.85361e-15	1.61967e-13	1
ATP6AP1	ENSG00000071553	protein_coding	2972	3700.91	0.941884	2.56865e-24	1.44965e-22	1
SLC20A1	ENSG00000144136	protein_coding	2163	2874.24	0.942117	2.41368e-30	2.07528e-28	1
TMEM138	ENSG00000149483	protein_coding	228	260.133	0.943755	3.54579e-10	6.92456e-09	1
ITM2B	ENSG00000136156	protein_coding	1514	2546.01	0.944049	7.6337e-31	6.88525e-29	1
ACP2	ENSG00000134575	protein_coding	397.667	582.052	0.944196	4.76589e-16	1.42321e-14	1
SLC46A3	ENSG00000139508	protein_coding	123.667	262.039	0.944364	1.02063e-10	2.08205e-09	1
FRRS1	ENSG00000156869	protein_coding	100	398.932	0.944925	2.63535e-10	5.23434e-09	1
SYS1	ENSG00000204070	protein_coding	221.667	365.267	0.947638	7.36603e-11	1.52449e-09	0
GALNT1	ENSG00000141429	protein_coding	1393.33	2986.18	0.948357	1.20771e-14	3.28492e-13	1
CYR61	ENSG00000142871	protein_coding	160	429.373	0.948845	9.49488e-12	2.10084e-10	1
NECTIN3	ENSG00000177707	protein_coding	371	915.788	0.949335	1.61697e-16	5.00362e-15	1
PIGT	ENSG00000124155	protein_coding	1245.33	1052.26	0.95104	2.53161e-17	8.40219e-16	1
SLC15A4	ENSG00000139370	protein_coding	374.667	520.664	0.952513	7.04338e-16	2.06956e-14	1
RETSAT	ENSG00000042445	protein_coding	538	592.586	0.953079	1.85397e-13	4.62085e-12	1
ENPP4	ENSG00000001561	protein_coding	265.667	952.955	0.953921	7.70874e-16	2.25472e-14	1
FAM3C	ENSG00000196937	protein_coding	494	1066.93	0.9547	2.24584e-14	5.9816e-13	1
RNF139	ENSG00000170881	protein_coding	438	1146.15	0.956447	2.28565e-22	1.10496e-20	1
GNPTG	ENSG00000090581	protein_coding	323	216.771	0.957854	7.63324e-09	1.35068e-07	1
SLC11A2	ENSG00000110911	protein_coding	668.333	1185.94	0.958305	1.59019e-23	8.41817e-22	1
TMEM205	ENSG00000105518	protein_coding	140.333	134.633	0.958647	9.1234e-07	1.32367e-05	1
ATP2C1	ENSG00000017260	protein_coding	1080.33	2498.48	0.958732	1.76691e-24	1.00159e-22	1
SEMA3C	ENSG00000075223	protein_coding	238.333	933.073	0.959878	2.4146e-09	4.40021e-08	1
PLPP6	ENSG00000205808	protein_coding	163.333	234.129	0.961896	5.65513e-10	1.09108e-08	1
CD59	ENSG00000085063	protein_coding	842.667	1928.66	0.962739	3.83913e-28	2.82661e-26	1
ALG11	ENSG00000253710	protein_coding	139	252.691	0.963238	1.32403e-10	2.67541e-09	1
NAAA	ENSG00000138744	protein_coding	194.333	310.939	0.963267	3.26267e-12	7.50414e-11	0
SLC10A7	ENSG00000120519	protein_coding	171.333	443.576	0.963347	1.7067e-12	4.01183e-11	1
TMED2	ENSG00000086598	protein_coding	2302	7997.5	0.964492	1.50133e-25	9.3367e-24	1
SGPP1	ENSG00000126821	protein_coding	315.667	1029.5	0.964547	3.243e-22	1.56188e-20	1
SLC37A3	ENSG00000157800	protein_coding	1106.33	1565.62	0.965429	6.81026e-28	4.95717e-26	0
WLS	ENSG00000116729	protein_coding	2028.67	4987.94	0.96716	1.10018e-26	7.191e-25	1
EBAG9	ENSG00000147654	protein_coding	201	428.999	0.969581	1.19318e-09	2.23477e-08	1
FBXL2	ENSG00000153558	protein_coding	239.333	353.732	0.970457	8.42974e-13	2.02995e-11	1
POGLUT1	ENSG00000163389	protein_coding	331.667	582.458	0.972289	2.5155e-17	8.37042e-16	1
P4HA1	ENSG00000122884	protein_coding	564.667	2160.74	0.973056	1.68434e-18	6.14761e-17	1
PORCN	ENSG00000102312	protein_coding	195	157.167	0.973081	4.87894e-07	7.25948e-06	1
ELOVL5	ENSG00000012660	protein_coding	1965.67	4857.67	0.973111	3.3173e-34	3.63231e-32	1
SLC2A12	ENSG00000146411	protein_coding	123.667	245.128	0.973864	3.15045e-10	6.19976e-09	1
ANO5	ENSG00000171714	protein_coding	315	742.009	0.973981	1.22866e-16	3.84849e-15	1
TMEM147	ENSG00000105677	protein_coding	984	1027.1	0.974425	2.8392e-19	1.1296e-17	1
DERL1	ENSG00000136986	protein_coding	710	1389.23	0.975658	2.86195e-23	1.49042e-21	1
PIGH	ENSG00000100564	protein_coding	390.333	743.023	0.975787	1.96032e-21	9.06628e-20	1
IL17RB	ENSG00000056736	protein_coding	223.667	197.015	0.975855	7.55316e-08	1.22952e-06	1
PIGG	ENSG00000174227	protein_coding	636.333	736.859	0.976568	1.60917e-13	4.03427e-12	1
C5orf15	ENSG00000113583	protein_coding	1061.67	3938.17	0.976604	2.99123e-26	1.94521e-24	1
P3H1	ENSG00000117385	protein_coding	1078.33	1571.74	0.977687	1.23961e-19	5.0737e-18	1
MCOLN2	ENSG00000153898	protein_coding	184.667	199.201	0.977727	3.2707e-09	5.89324e-08	1
TUSC3	ENSG00000104723	protein_coding	749.667	1560.99	0.979267	1.79834e-27	1.24532e-25	1
GPM6B	ENSG00000046653	protein_coding	363.667	782.789	0.979968	5.42193e-18	1.91351e-16	1
TMED10	ENSG00000170348	protein_coding	2559.33	5563.84	0.980381	1.73675e-35	2.06014e-33	1
SUMF1	ENSG00000144455	protein_coding	214.667	433.19	0.981313	3.58277e-14	9.42481e-13	1
MTDH	ENSG00000147649	protein_coding	2196.33	5010.14	0.981485	7.72077e-25	4.53719e-23	1
GALNT12	ENSG00000119514	protein_coding	207.667	207.381	0.982084	7.76605e-08	1.26257e-06	1
PERP	ENSG00000112378	protein_coding	1297.33	2471.75	0.982538	7.02583e-32	6.71701e-30	1
LBR	ENSG00000143815	protein_coding	4451.67	15162.7	0.982938	5.74979e-30	4.78316e-28	1
TM2D2	ENSG00000169490	protein_coding	595	1513.93	0.982942	5.00692e-27	3.28942e-25	1
INSIG1	ENSG00000186480	protein_coding	3407.33	5495.52	0.983226	4.48629e-19	1.73637e-17	1
CNIH1	ENSG00000100528	protein_coding	1401.33	3855.29	0.983864	1.13997e-25	7.1589e-24	1
SDF2	ENSG00000132581	protein_coding	273	764.922	0.984643	7.56776e-19	2.85149e-17	1
AGTRAP	ENSG00000177674	protein_coding	675.333	719.077	0.985215	2.52379e-16	7.69817e-15	1
ATRAID	ENSG00000138085	protein_coding	624.667	1117.99	0.986237	4.90447e-15	1.3659e-13	1
ELOVL6	ENSG00000170522	protein_coding	647.333	1406.41	0.987718	1.53552e-23	8.16246e-22	1
TMEM62	ENSG00000137842	protein_coding	109.667	168.454	0.988912	1.56758e-08	2.6848e-07	1
SDC2	ENSG00000169439	protein_coding	542	1901.19	0.989846	6.4462e-31	5.8569e-29	1
ILVBL	ENSG00000105135	protein_coding	829.333	1245.56	0.990729	2.64259e-19	1.05465e-17	1
TBL2	ENSG00000106638	protein_coding	784.333	1097.63	0.991116	8.92765e-20	3.67756e-18	1
ABHD6	ENSG00000163686	protein_coding	219.333	356.632	0.992163	1.11137e-10	2.26355e-09	1
RABAC1	ENSG00000105404	protein_coding	1726	2103.99	0.994227	3.35111e-20	1.41687e-18	1
CADM1	ENSG00000182985	protein_coding	1023.33	2623.15	0.997876	5.91123e-32	5.69389e-30	1
SRD5A3	ENSG00000128039	protein_coding	435.333	505.449	1.0002	2.30718e-15	6.58292e-14	1
UXS1	ENSG00000115652	protein_coding	396.333	734.533	1.00029	5.10484e-19	1.96391e-17	1
SEMA3D	ENSG00000153993	protein_coding	108	359.276	1.00067	0.00257575	0.0224935	1
SFXN4	ENSG00000183605	protein_coding	627.667	1079.47	1.00074	7.64733e-23	3.87233e-21	1
EPHA4	ENSG00000116106	protein_coding	352.333	761.852	1.00176	1.92849e-21	8.9514e-20	1
TMEM109	ENSG00000110108	protein_coding	1639	2131.96	1.00195	3.54625e-21	1.61103e-19	1
ELMOD2	ENSG00000179387	protein_coding	604	2192.23	1.00391	7.10728e-17	2.25375e-15	1
SEC61A2	ENSG00000065665	protein_coding	358	656.734	1.00417	7.91803e-14	2.03282e-12	1
HS6ST2	ENSG00000171004	protein_coding	883	2299.5	1.00429	5.0001e-24	2.7492e-22	1
APLP2	ENSG00000084234	protein_coding	6363	10727	1.0048	6.79968e-17	2.16693e-15	1
KDELR3	ENSG00000100196	protein_coding	228.667	430.312	1.00547	6.00561e-16	1.77276e-14	1
ST6GALNAC3	ENSG00000184005	protein_coding	109	240.427	1.00556	1.94613e-11	4.21147e-10	1
ABHD3	ENSG00000158201	protein_coding	347.667	623.571	1.00656	6.97115e-15	1.91647e-13	1
TMEM43	ENSG00000170876	protein_coding	933.667	1242.39	1.00673	1.5287e-17	5.14021e-16	1
ADAM10	ENSG00000137845	protein_coding	571	1773.12	1.00821	1.28333e-13	3.24916e-12	1
CD46	ENSG00000117335	protein_coding	1706.67	3330.46	1.00888	6.14811e-30	5.08151e-28	1
POR	ENSG00000127948	protein_coding	988.333	1366.28	1.01007	7.49704e-20	3.11833e-18	1
GALNT7	ENSG00000109586	protein_coding	444.333	1395.15	1.01016	6.46327e-16	1.90347e-14	1
COMT	ENSG00000093010	protein_coding	1108	1681.99	1.01135	9.65623e-29	7.58932e-27	1
ATAD1	ENSG00000138138	protein_coding	768.667	3217.17	1.01223	5.01982e-29	3.99434e-27	1
ADGRE5	ENSG00000123146	protein_coding	166.333	184.571	1.01421	2.64219e-09	4.80811e-08	1
GOLT1B	ENSG00000111711	protein_coding	429.667	1366.18	1.01444	3.77226e-17	1.23597e-15	1
IGFBP2	ENSG00000115457	protein_coding	1392	1668.56	1.01452	7.24199e-24	3.94796e-22	1
PDIA4	ENSG00000155660	protein_coding	3681.33	8595.08	1.01539	4.04988e-24	2.25578e-22	1
SERPINH1	ENSG00000149257	protein_coding	1261	2555.16	1.01562	1.08665e-17	3.7024e-16	1
DNAJC10	ENSG00000077232	protein_coding	1664.33	3223.4	1.01613	8.69886e-20	3.60651e-18	1
NUDT9	ENSG00000170502	protein_coding	365	666.929	1.01648	2.80428e-21	1.28306e-19	0
SARAF	ENSG00000133872	protein_coding	1094.33	2314.19	1.01806	8.69582e-23	4.36871e-21	1
CDH2	ENSG00000170558	protein_coding	1325.33	2930.14	1.01987	1.31338e-27	9.34764e-26	1
TMEM175	ENSG00000127419	protein_coding	327.667	206.172	1.02163	5.58054e-10	1.07832e-08	1
B4GALT4	ENSG00000121578	protein_coding	267.667	636.99	1.02244	1.98382e-18	7.15908e-17	1
SLC35G2	ENSG00000168917	protein_coding	130.333	300.911	1.02249	1.53923e-12	3.62495e-11	1
EPHA7	ENSG00000135333	protein_coding	469.333	1440.16	1.02275	5.54681e-19	2.1212e-17	1
MINPP1	ENSG00000107789	protein_coding	556.333	1664.59	1.02322	7.20779e-25	4.25525e-23	1
UBE4A	ENSG00000110344	protein_coding	854.667	873.723	1.02409	7.23099e-24	3.94796e-22	0
ITGB1	ENSG00000150093	protein_coding	1660	5123.05	1.02552	4.08308e-29	3.28983e-27	1
ORMDL2	ENSG00000123353	protein_coding	130.667	199.559	1.02678	1.70644e-10	3.42652e-09	1
NHLRC3	ENSG00000188811	protein_coding	298.667	397.885	1.02703	3.58052e-16	1.08184e-14	1
LAMA4	ENSG00000112769	protein_coding	407	785.297	1.02721	2.29465e-23	1.20479e-21	1
PLPP1	ENSG00000067113	protein_coding	119	237.734	1.02803	9.71597e-11	1.99154e-09	1
PLPP5	ENSG00000147535	protein_coding	209.333	215.307	1.0289	4.56774e-11	9.593e-10	1
CERS5	ENSG00000139624	protein_coding	453.667	875.911	1.02951	2.5942e-20	1.10413e-18	1
SLC16A9	ENSG00000165449	protein_coding	163.667	375.795	1.02993	1.11239e-13	2.8388e-12	1
SLC39A8	ENSG00000138821	protein_coding	582	1481.45	1.03165	3.93659e-27	2.61304e-25	1
PIGF	ENSG00000151665	protein_coding	142.667	211.706	1.03224	1.40656e-09	2.61456e-08	1
SLC39A1	ENSG00000143570	protein_coding	1915.67	3197.64	1.03288	2.4032e-30	2.07528e-28	1
TTC13	ENSG00000143643	protein_coding	711.667	1535.62	1.0348	3.88056e-21	1.75049e-19	0
KIT	ENSG00000157404	protein_coding	235.333	637.787	1.03811	7.57008e-21	3.32124e-19	1
CYP20A1	ENSG00000119004	protein_coding	200	465.322	1.03872	2.08318e-17	6.96806e-16	1
UNC50	ENSG00000115446	protein_coding	421.667	790.794	1.03876	4.77697e-24	2.63784e-22	0
HACD1	ENSG00000165996	protein_coding	165	259.478	1.0393	3.84964e-12	8.80674e-11	1
SLC16A10	ENSG00000112394	protein_coding	436	495.582	1.03968	9.85561e-19	3.65972e-17	1
CD47	ENSG00000196776	protein_coding	911.667	1969.1	1.04092	1.0762e-29	8.78169e-28	1
NPC2	ENSG00000119655	protein_coding	858	1470.35	1.04403	3.91488e-31	3.60817e-29	1
ELOVL4	ENSG00000118402	protein_coding	416.667	1537.34	1.04547	1.86511e-28	1.41384e-26	1
GPC3	ENSG00000147257	protein_coding	943.333	1582.03	1.04595	3.16389e-27	2.13329e-25	1
RCN2	ENSG00000117906	protein_coding	1901	5584.71	1.04619	3.55384e-39	5.69102e-37	1
ITFG1	ENSG00000129636	protein_coding	378.667	978.996	1.04799	3.02986e-25	1.84836e-23	1
CALU	ENSG00000128595	protein_coding	2721.33	8605.25	1.0505	3.71721e-41	7.21534e-39	1
TM2D3	ENSG00000184277	protein_coding	951.333	2027.67	1.05054	7.68551e-31	6.88525e-29	1
SEC11A	ENSG00000140612	protein_coding	2189	5802.37	1.05105	2.9005e-30	2.47722e-28	1
PLAT	ENSG00000104368	protein_coding	718.333	2646.19	1.0511	3.13572e-27	2.12549e-25	1
GPM6A	ENSG00000150625	protein_coding	162	546.456	1.05194	1.7261e-15	4.98043e-14	1
TMBIM6	ENSG00000139644	protein_coding	6082.33	11903.4	1.0544	1.81971e-35	2.13875e-33	1
MOXD1	ENSG00000079931	protein_coding	409	739.219	1.05461	1.49797e-22	7.35267e-21	1
DAD1	ENSG00000129562	protein_coding	1719.33	2753.64	1.05607	1.63947e-27	1.14772e-25	1
CISD2	ENSG00000145354	protein_coding	394	974.887	1.05646	7.63734e-24	4.14585e-22	1
SLC39A10	ENSG00000196950	protein_coding	1005.33	2127.65	1.05763	2.73412e-20	1.15983e-18	1
SGCE	ENSG00000127990	protein_coding	160	418.731	1.05806	3.85659e-16	1.16251e-14	1
CNPY4	ENSG00000166997	protein_coding	144.333	289.245	1.05901	2.59814e-12	6.00807e-11	1
HM13	ENSG00000101294	protein_coding	2064.33	2246.17	1.06097	1.78325e-28	1.35983e-26	1
FAM150A	ENSG00000196711	protein_coding	163.667	279.898	1.06275	1.11925e-12	2.67514e-11	0
BCAP29	ENSG00000075790	protein_coding	443.667	1022.74	1.06362	7.89967e-18	2.72783e-16	1
RNF13	ENSG00000082996	protein_coding	292.333	718.524	1.06506	6.85279e-18	2.40524e-16	1
SERPINF1	ENSG00000132386	protein_coding	516.333	762.803	1.0659	2.83533e-16	8.60745e-15	1
ARV1	ENSG00000173409	protein_coding	684	1229.41	1.06591	6.29109e-19	2.38447e-17	1
MFSD1	ENSG00000118855	protein_coding	482.333	1202.59	1.0666	1.47963e-28	1.13506e-26	1
FUCA2	ENSG00000001036	protein_coding	1110.67	2321.85	1.06697	5.22888e-35	6.03488e-33	1
ANO10	ENSG00000160746	protein_coding	468.333	863.327	1.06823	6.17393e-21	2.72739e-19	1
GAL	ENSG00000069482	protein_coding	915	782.725	1.06845	1.82024e-25	1.12652e-23	1
TMED1	ENSG00000099203	protein_coding	196.333	406.423	1.06881	1.73486e-14	4.66918e-13	1
DPM3	ENSG00000179085	protein_coding	583.667	854.781	1.06904	1.5011e-16	4.66763e-15	1
PSEN2	ENSG00000143801	protein_coding	558.333	877.882	1.06928	1.46366e-22	7.23977e-21	1
MSMO1	ENSG00000052802	protein_coding	553	1582.45	1.06979	3.89302e-27	2.59757e-25	1
CCDC47	ENSG00000108588	protein_coding	1999	5733.14	1.07049	5.52974e-41	1.01202e-38	1
PCYOX1L	ENSG00000145882	protein_coding	376.667	449.392	1.07093	1.2562e-16	3.92517e-15	1
SLC33A1	ENSG00000169359	protein_coding	679.667	1615.35	1.07138	1.04004e-28	8.0751e-27	1
CLCC1	ENSG00000121940	protein_coding	487	1404.49	1.07181	4.56202e-27	3.01258e-25	1
ULBP2	ENSG00000131015	protein_coding	110.333	219.739	1.07255	2.21756e-10	4.41821e-09	1
TMEM18	ENSG00000151353	protein_coding	606	1171.53	1.07357	4.54263e-21	2.04195e-19	1
STT3B	ENSG00000163527	protein_coding	2488.33	7112.31	1.07426	3.41088e-32	3.45552e-30	1
CYB561D2.1	ENSG00000114395	protein_coding	165.667	297.699	1.07569	8.84822e-15	2.42729e-13	0
ALCAM	ENSG00000170017	protein_coding	985.333	2595.42	1.0764	1.49753e-22	7.35267e-21	1
TSPAN3	ENSG00000140391	protein_coding	4319	8774.52	1.07713	1.13633e-46	3.38546e-44	1
MTARC1	ENSG00000186205	protein_coding	1478.67	2128.19	1.07714	2.96437e-32	3.03813e-30	1
PRNP	ENSG00000171867	protein_coding	574	2065.02	1.07715	2.06281e-34	2.29798e-32	1
TMEM101	ENSG00000091947	protein_coding	686.333	1740.78	1.07722	1.12696e-31	1.06158e-29	1
FAM69A	ENSG00000154511	protein_coding	176.667	410.894	1.07723	2.18633e-15	6.25203e-14	1
AGPAT4	ENSG00000026652	protein_coding	505.667	777.153	1.079	1.86118e-18	6.73549e-17	1
RCE1	ENSG00000173653	protein_coding	423	452.37	1.07902	1.60572e-19	6.53044e-18	1
SPON1	ENSG00000262655	protein_coding	252.667	518.592	1.07951	6.89959e-18	2.41505e-16	1
SMPDL3B	ENSG00000130768	protein_coding	147.333	255.383	1.08277	1.53928e-12	3.62495e-11	1
SERINC1	ENSG00000111897	protein_coding	1864.33	8466.56	1.08298	2.44986e-28	1.82472e-26	1
RNF149	ENSG00000163162	protein_coding	358.333	833.56	1.0853	4.23902e-23	2.18097e-21	1
SLC29A1	ENSG00000112759	protein_coding	1536	1959.14	1.08543	6.98012e-28	5.05211e-26	1
TEX264	ENSG00000164081	protein_coding	966	1255.42	1.08599	3.47809e-30	2.95085e-28	1
TMEM223	ENSG00000168569	protein_coding	288.667	359.33	1.08793	8.25656e-17	2.61172e-15	1
ABCC4	ENSG00000125257	protein_coding	577	1355.22	1.08867	8.96608e-31	7.92169e-29	1
MESDC2	ENSG00000117899	protein_coding	1104.67	1915.29	1.08996	4.44394e-37	6.12164e-35	1
IKBIP	ENSG00000166130	protein_coding	467	1167.7	1.0906	2.51343e-20	1.07332e-18	1
MRPL32	ENSG00000106591	protein_coding	710.333	1940.01	1.09212	1.2456e-24	7.22053e-23	0
TSPAN13	ENSG00000106537	protein_coding	588	1848.47	1.09659	1.00211e-28	7.82807e-27	1
PTDSS1	ENSG00000156471	protein_coding	2135.67	2782.4	1.09938	1.53544e-32	1.59923e-30	1
SERPINE2	ENSG00000135919	protein_coding	358.333	824.605	1.09954	9.70181e-26	6.15296e-24	1
SLC18B1	ENSG00000146409	protein_coding	815	2025.52	1.09992	6.32972e-39	1.00111e-36	1
DOLK	ENSG00000175283	protein_coding	341	510.131	1.10263	7.02597e-18	2.45258e-16	1
CD83	ENSG00000112149	protein_coding	172	284.562	1.10386	3.81567e-15	1.06964e-13	1
SLC35B1	ENSG00000121073	protein_coding	886	1250.86	1.10395	4.34575e-32	4.28257e-30	1
ERGIC3	ENSG00000125991	protein_coding	3192	5295.95	1.10561	4.25592e-37	5.92637e-35	1
TRAM1	ENSG00000067167	protein_coding	2218	7047.51	1.10686	5.41059e-30	4.5304e-28	1
NFE2L3	ENSG00000050344	protein_coding	274.333	405.839	1.10773	8.96462e-19	3.35806e-17	1
P4HA2	ENSG00000072682	protein_coding	348	1291.27	1.10844	7.63709e-18	2.65146e-16	1
EPHA3	ENSG00000044524	protein_coding	200.333	549.336	1.11088	2.23573e-12	5.18875e-11	1
NT5C3A	ENSG00000122643	protein_coding	388.667	1020.53	1.11224	1.49257e-23	7.96722e-22	1
GLB1	ENSG00000170266	protein_coding	1110.33	2098.99	1.1127	6.15946e-26	3.94544e-24	1
CHID1	ENSG00000177830	protein_coding	979.333	1495.1	1.11307	1.28938e-21	6.05063e-20	1
TMEM50A	ENSG00000183726	protein_coding	1460	4034.91	1.11312	1.95273e-46	5.43835e-44	1
ST7L	ENSG00000007341	protein_coding	338.333	592.661	1.11344	9.75197e-24	5.27141e-22	1
GUSB	ENSG00000169919	protein_coding	1070.33	1370.6	1.11427	2.15551e-28	1.61487e-26	1
PDIA5	ENSG00000065485	protein_coding	353.667	464.495	1.11562	1.31249e-19	5.35488e-18	1
CALCB	ENSG00000175868	protein_coding	218.667	464.091	1.11612	2.64563e-15	7.46544e-14	1
SELENOF	ENSG00000183291	protein_coding	2327.67	7248.74	1.11677	8.25104e-32	7.82994e-30	1
RNASET2	ENSG00000026297	protein_coding	306.667	473.905	1.1192	3.49352e-16	1.05805e-14	1
CREG1	ENSG00000143162	protein_coding	857.333	2207.08	1.11931	4.20705e-41	7.8111e-39	1
SEC62	ENSG00000008952	protein_coding	1336.33	3979.65	1.12034	1.75252e-16	5.39699e-15	1
DNAJC25	ENSG00000059769	protein_coding	128	152.746	1.12042	8.6804e-10	1.6573e-08	1
TMEM165	ENSG00000134851	protein_coding	918.667	2676.96	1.12129	4.41502e-34	4.79329e-32	1
TSPAN6	ENSG00000000003	protein_coding	1307	5121.9	1.12158	6.01084e-42	1.24201e-39	1
NPC1	ENSG00000141458	protein_coding	902.667	1351.77	1.12192	1.97e-19	7.91149e-18	1
HSPA13	ENSG00000155304	protein_coding	986.667	5312.92	1.12396	5.79404e-18	2.03922e-16	1
LMAN1	ENSG00000074695	protein_coding	1928	5013.07	1.12402	3.34147e-23	1.7331e-21	1
NELL2	ENSG00000184613	protein_coding	394.333	576.716	1.12453	4.11169e-23	2.12399e-21	1
TM2D1	ENSG00000162604	protein_coding	346.667	762.388	1.1258	1.90343e-21	8.86722e-20	1
ADAM9	ENSG00000168615	protein_coding	959.333	2627.65	1.12691	3.46251e-27	2.32242e-25	1
M6PR	ENSG00000003056	protein_coding	928	2119.02	1.12845	2.37205e-37	3.33938e-35	1
CEPT1	ENSG00000134255	protein_coding	499.667	1932.81	1.12856	1.22671e-36	1.65426e-34	1
HLA-DQB1	ENSG00000179344	protein_coding	207.333	644.077	1.12901	4.83505e-21	2.15825e-19	1
SIAE	ENSG00000110013	protein_coding	304.333	708.432	1.13018	6.69623e-25	3.97155e-23	1
PON2	ENSG00000105854	protein_coding	279.667	446.75	1.1302	1.71047e-19	6.91258e-18	1
TMEM187	ENSG00000177854	protein_coding	201.667	384.17	1.13076	1.65814e-18	6.08665e-17	1
MFSD8	ENSG00000164073	protein_coding	255.667	708.695	1.13251	3.43453e-18	1.22904e-16	1
OCIAD1	ENSG00000109180	protein_coding	863.667	1855.27	1.13533	8.34607e-31	7.42511e-29	1
TMEM38B	ENSG00000095209	protein_coding	766.667	3009.46	1.1354	1.21511e-34	1.36551e-32	1
JKAMP	ENSG00000050130	protein_coding	362.667	873.394	1.13577	6.49669e-23	3.30274e-21	1
RCN1P2	ENSG00000214455	processed_pseudogene	102.333	176.397	1.13806	4.688e-10	9.0997e-09	0
APMAP	ENSG00000101474	protein_coding	1526.33	3027.36	1.14323	2.58378e-36	3.31008e-34	1
TFRC	ENSG00000072274	protein_coding	2686.67	7752.47	1.14413	4.63426e-38	6.82408e-36	1
GLRB	ENSG00000109738	protein_coding	108.667	265.555	1.14464	1.93329e-14	5.18146e-13	1
DDOST	ENSG00000244038	protein_coding	3426.67	6453.51	1.14511	3.22431e-47	1.05914e-44	1
SYPL1	ENSG00000008282	protein_coding	623.667	2071.53	1.14637	1.13296e-32	1.1897e-30	1
B4GAT1	ENSG00000174684	protein_coding	1696.33	4759.64	1.14641	2.62951e-27	1.79184e-25	1
ATP6V0B	ENSG00000117410	protein_coding	1625.33	4518.73	1.14789	1.29605e-47	4.74392e-45	1
PPIC	ENSG00000168938	protein_coding	172	488.687	1.14981	1.58622e-18	5.83938e-17	0
TMEM208	ENSG00000168701	protein_coding	505	1102.21	1.15056	4.2643e-31	3.90214e-29	1
SIL1	ENSG00000120725	protein_coding	242.667	451.961	1.15317	5.50074e-19	2.10988e-17	1
ARL6IP5	ENSG00000144746	protein_coding	1323.33	4397.04	1.15334	9.73359e-45	2.35277e-42	1
EBP	ENSG00000147155	protein_coding	1261	2691.5	1.15349	4.88121e-25	2.92211e-23	1
TMX2	ENSG00000213593	protein_coding	1001.33	1814.19	1.15585	6.81552e-38	9.92201e-36	1
BTD	ENSG00000169814	protein_coding	211	607.211	1.15688	4.7079e-24	2.61095e-22	1
UGT8	ENSG00000174607	protein_coding	257.667	915.279	1.15792	2.19317e-30	1.91134e-28	1
TMED9	ENSG00000184840	protein_coding	2656.67	4749.99	1.15795	1.67666e-46	4.77326e-44	1
TMEM9	ENSG00000116857	protein_coding	1940.33	3691.11	1.15854	2.91168e-42	6.21692e-40	1
HTRA1	ENSG00000166033	protein_coding	337	814.991	1.16191	1.39883e-27	9.90081e-26	1
TSPAN7	ENSG00000156298	protein_coding	146	229.22	1.1668	1.97508e-13	4.90363e-12	1
HSD17B12	ENSG00000149084	protein_coding	509.333	1645.54	1.16737	1.91071e-28	1.43989e-26	1
ATP1B3	ENSG00000069849	protein_coding	1975	4958.9	1.16773	1.29916e-46	3.78263e-44	1
TMEM39A	ENSG00000176142	protein_coding	670.667	1097.09	1.16809	3.80374e-25	2.30947e-23	1
RCN1	ENSG00000049449	protein_coding	1978.67	3932.64	1.16883	4.15697e-41	7.8111e-39	1
EXT2	ENSG00000151348	protein_coding	1229	2926.26	1.16905	1.19622e-36	1.6303e-34	1
KTN1	ENSG00000126777	protein_coding	2546	5149.43	1.17217	4.04553e-05	0.00048482	1
DNAJB9	ENSG00000128590	protein_coding	156.667	431.65	1.17379	2.50719e-15	7.12186e-14	1
PRCP	ENSG00000137509	protein_coding	859.333	2232.64	1.17411	6.2657e-43	1.40824e-40	1
CRISPLD1	ENSG00000121005	protein_coding	267.667	1029.55	1.17533	3.31862e-24	1.85654e-22	1
JAGN1	ENSG00000171135	protein_coding	796	1379.4	1.17544	2.28858e-38	3.4493e-36	1
REEP5	ENSG00000129625	protein_coding	902.333	2299.21	1.17547	3.64089e-32	3.64402e-30	1
SCPEP1	ENSG00000121064	protein_coding	763.667	1406.69	1.17562	4.12305e-33	4.36532e-31	1
QPCT	ENSG00000115828	protein_coding	126.333	481.841	1.17708	1.60547e-21	7.50644e-20	1
HACD3	ENSG00000074696	protein_coding	3324.33	9454.85	1.17837	9.90664e-55	7.05078e-52	1
PCOLCE2	ENSG00000163710	protein_coding	267.667	643.707	1.18026	9.17198e-25	5.3654e-23	1
CD9	ENSG00000010278	protein_coding	493	2607.27	1.18175	2.0763e-46	5.65945e-44	1
VMP1	ENSG00000062716	protein_coding	954.333	3901.98	1.18253	1.53955e-47	5.33059e-45	1
DNAJB11	ENSG00000090520	protein_coding	536.667	1065.48	1.18264	7.6033e-28	5.47224e-26	1
DHCR7	ENSG00000172893	protein_coding	2762.33	2914.88	1.18433	1.7217e-24	9.80296e-23	1
SFT2D1	ENSG00000198818	protein_coding	893.667	1952.28	1.18556	2.02695e-37	2.88525e-35	1
ATP2B1	ENSG00000070961	protein_coding	1041.33	2632.21	1.18615	5.82711e-21	2.58309e-19	1
AIG1	ENSG00000146416	protein_coding	691	1871.78	1.1874	4.39056e-42	9.2209e-40	1
LMF1	ENSG00000103227	protein_coding	146	154.277	1.18764	1.43804e-08	2.47284e-07	1
FKBP2	ENSG00000173486	protein_coding	750	925.729	1.18925	1.48179e-27	1.04303e-25	1
MGST2	ENSG00000085871	protein_coding	194.333	382.848	1.19004	5.9145e-20	2.47617e-18	1
SLC6A15	ENSG00000072041	protein_coding	1468.33	3943.78	1.19053	1.42664e-41	2.85573e-39	1
SLC39A6	ENSG00000141424	protein_coding	1809	4944.25	1.19382	1.51159e-48	6.05154e-46	1
APP	ENSG00000142192	protein_coding	6502.33	13486.8	1.19621	5.28223e-36	6.56997e-34	1
TMEM206	ENSG00000065600	protein_coding	482	1358.28	1.19767	2.32896e-36	3.04452e-34	1
SLC38A9	ENSG00000177058	protein_coding	372.667	1238.95	1.1978	6.54771e-36	8.06564e-34	1
DPAGT1	ENSG00000172269	protein_coding	665.333	656.029	1.20017	8.41205e-28	6.02049e-26	1
CTSH	ENSG00000103811	protein_coding	435.667	871.96	1.20291	7.69004e-29	6.0813e-27	1
EMC3	ENSG00000125037	protein_coding	869	2019.4	1.20302	7.10711e-41	1.26457e-38	1
SLC1A1	ENSG00000106688	protein_coding	149.333	467.483	1.20356	1.2778e-18	4.71756e-17	1
CD63	ENSG00000135404	protein_coding	2679.33	7975.71	1.20391	5.01783e-47	1.60709e-44	1
LAPTM4A	ENSG00000068697	protein_coding	1395.67	4252.9	1.204	7.23981e-52	4.03258e-49	1
ASAH1	ENSG00000104763	protein_coding	591.333	1712.79	1.20616	6.95405e-36	8.4846e-34	1
TMEM144	ENSG00000164124	protein_coding	159	439.863	1.20664	4.87601e-21	2.16898e-19	1
DIRC2	ENSG00000138463	protein_coding	176	385.705	1.20748	2.85933e-19	1.13408e-17	1
TM9SF2	ENSG00000125304	protein_coding	2153	6391.57	1.2096	3.6161e-54	2.206e-51	1
TMED3	ENSG00000166557	protein_coding	1251.33	1938.7	1.20969	2.39405e-36	3.098e-34	1
HSD17B11	ENSG00000198189	protein_coding	312.667	999.714	1.21027	3.60347e-28	2.66844e-26	1
GGH	ENSG00000137563	protein_coding	849	3188.13	1.21052	9.67237e-31	8.48717e-29	1
ATP6AP2	ENSG00000182220	protein_coding	1221.67	4128.96	1.21069	1.02003e-44	2.41992e-42	1
PIGK	ENSG00000142892	protein_coding	1014.33	4679.22	1.2119	2.43586e-27	1.67046e-25	1
MANF	ENSG00000145050	protein_coding	1326	2403.93	1.21692	1.96244e-45	5.13079e-43	1
PTRH2	ENSG00000141378	protein_coding	424.667	987.015	1.21772	2.95175e-24	1.65855e-22	1
TMEM87A	ENSG00000103978	protein_coding	281.333	984.794	1.21805	5.87876e-32	5.69389e-30	1
RDH11	ENSG00000072042	protein_coding	935.333	3732.29	1.21872	1.54895e-45	4.1341e-43	1
DNAJC1	ENSG00000136770	protein_coding	488.667	1118.04	1.22025	1.43344e-37	2.06335e-35	1
LGMN	ENSG00000100600	protein_coding	978.667	2246.73	1.22051	2.27433e-47	7.66749e-45	1
ALG6	ENSG00000088035	protein_coding	545.333	2187.18	1.22092	9.80292e-24	5.27669e-22	1
PGRMC1	ENSG00000101856	protein_coding	4722.33	10036.2	1.22522	2.53566e-54	1.62421e-51	1
RFT1	ENSG00000163933	protein_coding	665	1032.75	1.22558	1.42351e-25	8.89589e-24	1
SSR2	ENSG00000163479	protein_coding	2484.67	4948.63	1.22623	1.03063e-51	5.07825e-49	1
SDF2L1	ENSG00000128228	protein_coding	1076	1573.42	1.22649	9.49212e-39	1.48297e-36	1
LRPAP1	ENSG00000163956	protein_coding	2176	3862	1.22659	3.05877e-41	6.02859e-39	1
B2M	ENSG00000166710	protein_coding	230	1067.57	1.22722	4.23405e-26	2.72575e-24	1
CD55	ENSG00000196352	protein_coding	634.667	1476.85	1.22985	6.01125e-35	6.8759e-33	1
DHRS7B	ENSG00000109016	protein_coding	430.667	1084.83	1.23082	4.19865e-32	4.16968e-30	1
GPR89B	ENSG00000188092	protein_coding	101	182.655	1.23387	4.9407e-12	1.11705e-10	1
UBXN8	ENSG00000104691	protein_coding	209	538.831	1.23567	3.08597e-19	1.2202e-17	1
ERP29	ENSG00000089248	protein_coding	1752.33	4526.13	1.23602	1.22633e-51	5.8187e-49	1
CHRNA5	ENSG00000169684	protein_coding	196	509.181	1.23731	1.10267e-25	6.95877e-24	1
XBP1	ENSG00000100219	protein_coding	2093.67	2564.69	1.23799	1.36564e-50	6.24829e-48	1
LMAN2L	ENSG00000114988	protein_coding	339	722.997	1.23879	4.29944e-16	1.28993e-14	1
CNIH4	ENSG00000143771	protein_coding	1414	3506.6	1.23929	6.6206e-41	1.1946e-38	1
EBPL	ENSG00000123179	protein_coding	743	1720.62	1.24076	8.05948e-41	1.41438e-38	1
TMEM161B	ENSG00000164180	protein_coding	369	926.247	1.2427	1.15131e-29	9.33506e-28	1
TMEM67	ENSG00000164953	protein_coding	217	631.165	1.24479	1.30937e-24	7.556e-23	1
OSTC	ENSG00000198856	protein_coding	1370.67	3091	1.24544	5.88194e-32	5.69389e-30	1
TLCD1	ENSG00000160606	protein_coding	121.667	137.747	1.24698	1.40922e-10	2.84307e-09	1
FUCA1	ENSG00000179163	protein_coding	467.333	749.231	1.24955	6.93918e-34	7.4704e-32	1
ACSL3	ENSG00000123983	protein_coding	1432	4240.76	1.25	9.53182e-41	1.65016e-38	1
UGGT2	ENSG00000102595	protein_coding	330.667	810.871	1.25009	1.11845e-23	5.99515e-22	1
TMCO1	ENSG00000143183	protein_coding	1499.33	6865.56	1.25389	2.36672e-42	5.139e-40	1
HLA-B	ENSG00000234745	protein_coding	877.333	2539.54	1.25436	1.21405e-34	1.36551e-32	1
SC5D	ENSG00000109929	protein_coding	634	2250.74	1.25607	2.14699e-32	2.21815e-30	1
SSR1	ENSG00000124783	protein_coding	2045.67	6098.84	1.25677	2.12518e-39	3.44629e-37	1
ZMPSTE24	ENSG00000084073	protein_coding	944	4014.53	1.25753	3.20672e-40	5.40544e-38	1
MANBA	ENSG00000109323	protein_coding	291.667	823.728	1.25771	1.20369e-24	7.00928e-23	1
GPAT3	ENSG00000138678	protein_coding	142.333	351.554	1.2583	4.31792e-17	1.40755e-15	1
COCH	ENSG00000100473	protein_coding	421	882.488	1.25979	1.16821e-35	1.39869e-33	1
EFNA1	ENSG00000169242	protein_coding	100.667	176.089	1.26156	4.74745e-12	1.07645e-10	1
TXNDC12	ENSG00000117862	protein_coding	994.333	2527.44	1.26458	6.03935e-45	1.5474e-42	1
PIGL	ENSG00000108474	protein_coding	256.667	361.388	1.26573	1.01331e-21	4.77262e-20	1
PPT1	ENSG00000131238	protein_coding	2134.67	5523.11	1.27125	6.64243e-60	9.45513e-57	1
LIPA	ENSG00000107798	protein_coding	1160.33	4434.03	1.27309	4.38471e-57	4.32096e-54	1
GLA	ENSG00000102393	protein_coding	2580.67	7572.07	1.27344	6.67722e-57	6.11013e-54	1
ERP44	ENSG00000023318	protein_coding	793.667	2494.98	1.27472	1.40134e-38	2.16296e-36	1
TXNDC5	ENSG00000239264	protein_coding	187	184.868	1.27475	1.16103e-11	2.55127e-10	1
EPHX1	ENSG00000143819	protein_coding	845.667	1234.29	1.2772	3.0249e-31	2.80812e-29	1
SELENOS	ENSG00000131871	protein_coding	813.333	1656.78	1.28147	1.05834e-43	2.42114e-41	1
SPTLC1	ENSG00000090054	protein_coding	750.667	2686.74	1.28562	9.21097e-45	2.26927e-42	1
CD320	ENSG00000167775	protein_coding	1074.67	1373.71	1.28614	1.55804e-33	1.66334e-31	1
PDIA3P1	ENSG00000180867	processed_pseudogene	180.333	497.467	1.28712	2.10766e-25	1.29192e-23	0
ALG8	ENSG00000159063	protein_coding	818.667	1659.63	1.28965	1.26003e-36	1.68148e-34	1
SSR4	ENSG00000180879	protein_coding	2962	4499.94	1.29097	6.4909e-47	1.97988e-44	1
CANX	ENSG00000127022	protein_coding	14679.7	54039.6	1.29122	1.114e-61	2.03878e-58	1
SULF1	ENSG00000137573	protein_coding	253.667	451.636	1.29127	3.09092e-26	1.99989e-24	1
GPR89A	ENSG00000117262	protein_coding	187	379.091	1.29539	2.69577e-23	1.40961e-21	1
MYDGF	ENSG00000074842	protein_coding	1770.67	2508.21	1.29722	7.97879e-45	2.00424e-42	1
RNF128	ENSG00000133135	protein_coding	201.333	745.516	1.29753	4.54347e-29	3.6379e-27	1
HEXB	ENSG00000049860	protein_coding	1232	2387.38	1.30279	1.01353e-51	5.07825e-49	1
PDIA3	ENSG00000167004	protein_coding	2808	7638.56	1.30353	4.14302e-48	1.56107e-45	1
RPN1	ENSG00000163902	protein_coding	4317.67	11091.4	1.30444	3.13853e-57	3.35064e-54	1
SQLE	ENSG00000104549	protein_coding	2219	5455.7	1.30583	2.60409e-50	1.15038e-47	1
SNX14	ENSG00000135317	protein_coding	374.333	1220.04	1.30702	1.60616e-36	2.12129e-34	1
ALG1	ENSG00000033011	protein_coding	333.333	733.432	1.313	2.83055e-36	3.59031e-34	1
TMX1	ENSG00000139921	protein_coding	1217	5521.31	1.31445	2.8687e-34	3.16818e-32	1
TMEM179B	ENSG00000185475	protein_coding	184.667	248.774	1.31697	1.09903e-17	3.73466e-16	1
SRPRB	ENSG00000144867	protein_coding	1426	3663.15	1.31861	7.77371e-52	4.14954e-49	1
TMEM59	ENSG00000116209	protein_coding	1284.33	4418.36	1.32109	5.1148e-58	6.50737e-55	1
NMU	ENSG00000109255	protein_coding	162	369.237	1.32404	2.90009e-21	1.32217e-19	1
LMBRD1	ENSG00000168216	protein_coding	331.333	1341.58	1.32551	9.50309e-36	1.14853e-33	1
CPVL	ENSG00000106066	protein_coding	786.667	2502.53	1.3286	5.58747e-58	6.50737e-55	1
IFNGR1	ENSG00000027697	protein_coding	643.667	2627.37	1.33394	1.60264e-38	2.44421e-36	1
GJA1	ENSG00000152661	protein_coding	774.333	3377.48	1.33809	4.97363e-40	8.27496e-38	1
CTSL	ENSG00000135047	protein_coding	889	2434.07	1.34125	8.98057e-55	6.76765e-52	1
C1GALT1C1	ENSG00000171155	protein_coding	378.667	1869.29	1.34663	4.89686e-35	5.70306e-33	1
BCAP31	ENSG00000185825	protein_coding	4062.33	10264.7	1.34711	3.33592e-63	7.12275e-60	1
TYW1	ENSG00000198874	protein_coding	422.333	951.294	1.34767	3.90298e-41	7.46285e-39	0
TMEM161A	ENSG00000064545	protein_coding	1332.33	1948.71	1.35426	1.82821e-40	3.12283e-38	1
KDELC1	ENSG00000134901	protein_coding	291	930.938	1.35556	2.91084e-38	4.33613e-36	1
FKBP7	ENSG00000079150	protein_coding	170	520.417	1.35571	6.6478e-28	4.86657e-26	1
SEC63	ENSG00000025796	protein_coding	1786.33	3409.65	1.36205	3.42558e-32	3.45552e-30	1
UFL1	ENSG00000014123	protein_coding	490.667	1763.58	1.36489	1.10862e-22	5.54784e-21	1
STT3A	ENSG00000134910	protein_coding	4066.33	11206.9	1.36643	3.63434e-61	5.81995e-58	1
RPN2	ENSG00000118705	protein_coding	3361	5576.56	1.36836	8.21864e-57	7.01927e-54	1
MGST1	ENSG00000008394	protein_coding	129	216.146	1.37293	4.23221e-18	1.50608e-16	1
ALG5	ENSG00000120697	protein_coding	429.333	1332.49	1.37681	4.30925e-36	5.41233e-34	1
SLC3A2	ENSG00000168003	protein_coding	3364	6160.86	1.3771	5.77867e-55	4.62691e-52	1
SLC27A2	ENSG00000140284	protein_coding	124	434.265	1.38085	2.43834e-27	1.67046e-25	1
SPCS2	ENSG00000118363	protein_coding	1199	2316	1.3893	1.06806e-41	2.17188e-39	1
SLC1A3	ENSG00000079215	protein_coding	457	1534.73	1.39287	2.90112e-31	2.71287e-29	1
DDRGK1	ENSG00000198171	protein_coding	1131.33	1456.76	1.39305	1.55772e-44	3.62835e-42	1
PPIB	ENSG00000166794	protein_coding	1232.67	2869.54	1.40057	9.60991e-64	2.46225e-60	1
PDIA6	ENSG00000143870	protein_coding	3475.67	9528.15	1.40183	8.32664e-64	2.46225e-60	1
HLA-C	ENSG00000204525	protein_coding	1617.33	3275.36	1.40432	1.74389e-42	3.85188e-40	1
EMC7	ENSG00000134153	protein_coding	693.333	1613.82	1.40808	1.39143e-54	9.38189e-52	1
CTSC	ENSG00000109861	protein_coding	594	1933.98	1.41091	1.4329e-47	5.09913e-45	1
SEC11C	ENSG00000166562	protein_coding	622.333	1328.43	1.41684	1.42277e-39	2.33681e-37	1
CTSV	ENSG00000136943	protein_coding	358	1741.64	1.42465	5.07451e-30	4.27694e-28	1
CYBA	ENSG00000051523	protein_coding	1767.67	3014.08	1.43058	6.3172e-49	2.69766e-46	1
CLGN	ENSG00000153132	protein_coding	354.333	1438.03	1.44285	1.60044e-22	7.82567e-21	1
DHRS7	ENSG00000100612	protein_coding	678	1967.53	1.44843	6.05694e-47	1.89257e-44	1
HSPA5	ENSG00000044574	protein_coding	6551	27394.2	1.4751	6.01231e-88	7.70238e-84	1
HMGCR	ENSG00000113161	protein_coding	1482	6183.69	1.48437	1.39785e-75	7.13404e-72	1
PRDX4	ENSG00000123131	protein_coding	2427	4913.95	1.52224	1.6706e-75	7.13404e-72	1
AGA	ENSG00000038002	protein_coding	250.333	873.193	1.52519	2.34287e-48	9.09532e-46	1
HSP90B1	ENSG00000166598	protein_coding	8342	27835.7	1.53119	5.39485e-53	3.14152e-50	1
NUCB2	ENSG00000070081	protein_coding	618.667	2585.21	1.53562	2.79508e-10	5.51737e-09	1
ABCB1	ENSG00000085563	protein_coding	122.667	497.703	1.63595	1.78356e-23	9.40297e-22	1

## Sheet: Sheet2.ROC analysis_L242F
Gene_name	Gene_ID	Gene_type	Average Input count	log2FoldChange	padj	ERM Ribo-seq_true positive (Weissman, 2014, Science)?	Non-secretory genes_false positive (Ting, 2018, Nat Biotechnol)?	GOCC+HPA-secretome annotation?	True positive ratio	false positive ratio	TPR-FPR
ABCB1	ENSG00000085563	protein_coding	122.667	1.63595	9.40297e-22	0	0	1	0	0	0
NUCB2	ENSG00000070081	protein_coding	618.667	1.53562	5.51737e-09	1	0	1	0.00197628	0	0.00197628
HSP90B1	ENSG00000166598	protein_coding	8342	1.53119	3.14152e-50	1	0	1	0.00395257	0	0.00395257
AGA	ENSG00000038002	protein_coding	250.333	1.52519	9.09532e-46	0	0	1	0.00395257	0	0.00395257
PRDX4	ENSG00000123131	protein_coding	2427	1.52224	7.13404e-72	1	0	1	0.00592885	0	0.00592885
HMGCR	ENSG00000113161	protein_coding	1482	1.48437	7.13404e-72	1	0	1	0.00790514	0	0.00790514
HSPA5	ENSG00000044574	protein_coding	6551	1.4751	7.70238e-84	1	0	1	0.00988142	0	0.00988142
DHRS7	ENSG00000100612	protein_coding	678	1.44843	1.89257e-44	1	0	1	0.0118577	0	0.0118577
CLGN	ENSG00000153132	protein_coding	354.333	1.44285	7.82567e-21	0	0	1	0.0118577	0	0.0118577
CYBA	ENSG00000051523	protein_coding	1767.67	1.43058	2.69766e-46	1	0	1	0.013834	0	0.013834
CTSV	ENSG00000136943	protein_coding	358	1.42465	4.27694e-28	0	0	1	0.013834	0	0.013834
SEC11C	ENSG00000166562	protein_coding	622.333	1.41684	2.33681e-37	1	0	1	0.0158103	0	0.0158103
CTSC	ENSG00000109861	protein_coding	594	1.41091	5.09913e-45	1	0	1	0.0177866	0	0.0177866
EMC7	ENSG00000134153	protein_coding	693.333	1.40808	9.38189e-52	1	0	1	0.0197628	0	0.0197628
HLA-C	ENSG00000204525	protein_coding	1617.33	1.40432	3.85188e-40	0	0	1	0.0197628	0	0.0197628
PDIA6	ENSG00000143870	protein_coding	3475.67	1.40183	2.46225e-60	1	0	1	0.0217391	0	0.0217391
PPIB	ENSG00000166794	protein_coding	1232.67	1.40057	2.46225e-60	1	0	1	0.0237154	0	0.0237154
DDRGK1	ENSG00000198171	protein_coding	1131.33	1.39305	3.62835e-42	1	0	1	0.0256917	0	0.0256917
SLC1A3	ENSG00000079215	protein_coding	457	1.39287	2.71287e-29	0	0	1	0.0256917	0	0.0256917
SPCS2	ENSG00000118363	protein_coding	1199	1.3893	2.17188e-39	0	0	1	0.0256917	0	0.0256917
SLC27A2	ENSG00000140284	protein_coding	124	1.38085	1.67046e-25	0	0	1	0.0256917	0	0.0256917
SLC3A2	ENSG00000168003	protein_coding	3364	1.3771	4.62691e-52	1	0	1	0.027668	0	0.027668
ALG5	ENSG00000120697	protein_coding	429.333	1.37681	5.41233e-34	1	0	1	0.0296443	0	0.0296443
MGST1	ENSG00000008394	protein_coding	129	1.37293	1.50608e-16	0	0	1	0.0296443	0	0.0296443
RPN2	ENSG00000118705	protein_coding	3361	1.36836	7.01927e-54	1	0	1	0.0316206	0	0.0316206
STT3A	ENSG00000134910	protein_coding	4066.33	1.36643	5.81995e-58	1	0	1	0.0335968	0	0.0335968
UFL1	ENSG00000014123	protein_coding	490.667	1.36489	5.54784e-21	0	0	1	0.0335968	0	0.0335968
SEC63	ENSG00000025796	protein_coding	1786.33	1.36205	3.45552e-30	1	0	1	0.0355731	0	0.0355731
FKBP7	ENSG00000079150	protein_coding	170	1.35571	4.86657e-26	0	0	1	0.0355731	0	0.0355731
KDELC1	ENSG00000134901	protein_coding	291	1.35556	4.33613e-36	0	0	1	0.0355731	0	0.0355731
TMEM161A	ENSG00000064545	protein_coding	1332.33	1.35426	3.12283e-38	1	0	1	0.0375494	0	0.0375494
TYW1	ENSG00000198874	protein_coding	422.333	1.34767	7.46285e-39	0	0	0	0.0375494	0	0.0375494
BCAP31	ENSG00000185825	protein_coding	4062.33	1.34711	7.12275e-60	1	0	1	0.0395257	0	0.0395257
C1GALT1C1	ENSG00000171155	protein_coding	378.667	1.34663	5.70306e-33	0	0	1	0.0395257	0	0.0395257
CTSL	ENSG00000135047	protein_coding	889	1.34125	6.76765e-52	1	0	1	0.041502	0	0.041502
GJA1	ENSG00000152661	protein_coding	774.333	1.33809	8.27496e-38	1	0	1	0.0434783	0	0.0434783
IFNGR1	ENSG00000027697	protein_coding	643.667	1.33394	2.44421e-36	1	0	1	0.0454545	0	0.0454545
CPVL	ENSG00000106066	protein_coding	786.667	1.3286	6.50737e-55	1	0	1	0.0474308	0	0.0474308
LMBRD1	ENSG00000168216	protein_coding	331.333	1.32551	1.14853e-33	1	0	1	0.0494071	0	0.0494071
NMU	ENSG00000109255	protein_coding	162	1.32404	1.32217e-19	0	0	1	0.0494071	0	0.0494071
TMEM59	ENSG00000116209	protein_coding	1284.33	1.32109	6.50737e-55	1	0	1	0.0513834	0	0.0513834
SRPRB	ENSG00000144867	protein_coding	1426	1.31861	4.14954e-49	1	0	1	0.0533597	0	0.0533597
TMEM179B	ENSG00000185475	protein_coding	184.667	1.31697	3.73466e-16	1	0	1	0.055336	0	0.055336
TMX1	ENSG00000139921	protein_coding	1217	1.31445	3.16818e-32	1	0	1	0.0573123	0	0.0573123
ALG1	ENSG00000033011	protein_coding	333.333	1.313	3.59031e-34	1	0	1	0.0592885	0	0.0592885
SNX14	ENSG00000135317	protein_coding	374.333	1.30702	2.12129e-34	0	0	1	0.0592885	0	0.0592885
SQLE	ENSG00000104549	protein_coding	2219	1.30583	1.15038e-47	1	0	1	0.0612648	0	0.0612648
RPN1	ENSG00000163902	protein_coding	4317.67	1.30444	3.35064e-54	1	0	1	0.0632411	0	0.0632411
PDIA3	ENSG00000167004	protein_coding	2808	1.30353	1.56107e-45	1	0	1	0.0652174	0	0.0652174
HEXB	ENSG00000049860	protein_coding	1232	1.30279	5.07825e-49	1	0	1	0.0671937	0	0.0671937
RNF128	ENSG00000133135	protein_coding	201.333	1.29753	3.6379e-27	0	0	1	0.0671937	0	0.0671937
MYDGF	ENSG00000074842	protein_coding	1770.67	1.29722	2.00424e-42	1	0	1	0.06917	0	0.06917
GPR89A	ENSG00000117262	protein_coding	187	1.29539	1.40961e-21	0	0	1	0.06917	0	0.06917
SULF1	ENSG00000137573	protein_coding	253.667	1.29127	1.99989e-24	0	0	1	0.06917	0	0.06917
CANX	ENSG00000127022	protein_coding	14679.7	1.29122	2.03878e-58	1	0	1	0.0711462	0	0.0711462
SSR4	ENSG00000180879	protein_coding	2962	1.29097	1.97988e-44	1	0	1	0.0731225	0	0.0731225
ALG8	ENSG00000159063	protein_coding	818.667	1.28965	1.68148e-34	1	0	1	0.0750988	0	0.0750988
CD320	ENSG00000167775	protein_coding	1074.67	1.28614	1.66334e-31	1	0	1	0.0770751	0	0.0770751
SPTLC1	ENSG00000090054	protein_coding	750.667	1.28562	2.26927e-42	1	0	1	0.0790514	0	0.0790514
SELENOS	ENSG00000131871	protein_coding	813.333	1.28147	2.42114e-41	1	0	1	0.0810277	0	0.0810277
EPHX1	ENSG00000143819	protein_coding	845.667	1.2772	2.80812e-29	1	0	1	0.083004	0	0.083004
TXNDC5	ENSG00000239264	protein_coding	187	1.27475	2.55127e-10	1	0	1	0.0849802	0	0.0849802
ERP44	ENSG00000023318	protein_coding	793.667	1.27472	2.16296e-36	1	0	1	0.0869565	0	0.0869565
GLA	ENSG00000102393	protein_coding	2580.67	1.27344	6.11013e-54	1	0	1	0.0889328	0	0.0889328
LIPA	ENSG00000107798	protein_coding	1160.33	1.27309	4.32096e-54	1	0	1	0.0909091	0	0.0909091
PPT1	ENSG00000131238	protein_coding	2134.67	1.27125	9.45513e-57	1	0	1	0.0928854	0	0.0928854
PIGL	ENSG00000108474	protein_coding	256.667	1.26573	4.77262e-20	0	0	1	0.0928854	0	0.0928854
TXNDC12	ENSG00000117862	protein_coding	994.333	1.26458	1.5474e-42	1	0	1	0.0948617	0	0.0948617
EFNA1	ENSG00000169242	protein_coding	100.667	1.26156	1.07645e-10	0	0	1	0.0948617	0	0.0948617
COCH	ENSG00000100473	protein_coding	421	1.25979	1.39869e-33	1	0	1	0.0968379	0	0.0968379
GPAT3	ENSG00000138678	protein_coding	142.333	1.2583	1.40755e-15	0	0	1	0.0968379	0	0.0968379
MANBA	ENSG00000109323	protein_coding	291.667	1.25771	7.00928e-23	0	0	1	0.0968379	0	0.0968379
ZMPSTE24	ENSG00000084073	protein_coding	944	1.25753	5.40544e-38	1	0	1	0.0988142	0	0.0988142
SSR1	ENSG00000124783	protein_coding	2045.67	1.25677	3.44629e-37	1	0	1	0.100791	0	0.100791
SC5D	ENSG00000109929	protein_coding	634	1.25607	2.21815e-30	1	0	1	0.102767	0	0.102767
HLA-B	ENSG00000234745	protein_coding	877.333	1.25436	1.36551e-32	0	0	1	0.102767	0	0.102767
TMCO1	ENSG00000143183	protein_coding	1499.33	1.25389	5.139e-40	1	0	1	0.104743	0	0.104743
UGGT2	ENSG00000102595	protein_coding	330.667	1.25009	5.99515e-22	0	0	1	0.104743	0	0.104743
ACSL3	ENSG00000123983	protein_coding	1432	1.25	1.65016e-38	1	0	1	0.106719	0	0.106719
FUCA1	ENSG00000179163	protein_coding	467.333	1.24955	7.4704e-32	0	0	1	0.106719	0	0.106719
TLCD1	ENSG00000160606	protein_coding	121.667	1.24698	2.84307e-09	0	0	1	0.106719	0	0.106719
OSTC	ENSG00000198856	protein_coding	1370.67	1.24544	5.69389e-30	0	0	1	0.106719	0	0.106719
TMEM67	ENSG00000164953	protein_coding	217	1.24479	7.556e-23	0	0	1	0.106719	0	0.106719
TMEM161B	ENSG00000164180	protein_coding	369	1.2427	9.33506e-28	0	0	1	0.106719	0	0.106719
EBPL	ENSG00000123179	protein_coding	743	1.24076	1.41438e-38	1	0	1	0.108696	0	0.108696
CNIH4	ENSG00000143771	protein_coding	1414	1.23929	1.1946e-38	1	0	1	0.110672	0	0.110672
LMAN2L	ENSG00000114988	protein_coding	339	1.23879	1.28993e-14	1	0	1	0.112648	0	0.112648
XBP1	ENSG00000100219	protein_coding	2093.67	1.23799	6.24829e-48	0	0	1	0.112648	0	0.112648
CHRNA5	ENSG00000169684	protein_coding	196	1.23731	6.95877e-24	1	0	1	0.114625	0	0.114625
ERP29	ENSG00000089248	protein_coding	1752.33	1.23602	5.8187e-49	1	0	1	0.116601	0	0.116601
UBXN8	ENSG00000104691	protein_coding	209	1.23567	1.2202e-17	0	0	1	0.116601	0	0.116601
GPR89B	ENSG00000188092	protein_coding	101	1.23387	1.11705e-10	0	0	1	0.116601	0	0.116601
DHRS7B	ENSG00000109016	protein_coding	430.667	1.23082	4.16968e-30	1	0	1	0.118577	0	0.118577
CD55	ENSG00000196352	protein_coding	634.667	1.22985	6.8759e-33	1	0	1	0.120553	0	0.120553
B2M	ENSG00000166710	protein_coding	230	1.22722	2.72575e-24	1	0	1	0.12253	0	0.12253
LRPAP1	ENSG00000163956	protein_coding	2176	1.22659	6.02859e-39	1	0	1	0.124506	0	0.124506
SDF2L1	ENSG00000128228	protein_coding	1076	1.22649	1.48297e-36	1	0	1	0.126482	0	0.126482
SSR2	ENSG00000163479	protein_coding	2484.67	1.22623	5.07825e-49	1	0	1	0.128458	0	0.128458
RFT1	ENSG00000163933	protein_coding	665	1.22558	8.89589e-24	1	0	1	0.130435	0	0.130435
PGRMC1	ENSG00000101856	protein_coding	4722.33	1.22522	1.62421e-51	1	0	1	0.132411	0	0.132411
ALG6	ENSG00000088035	protein_coding	545.333	1.22092	5.27669e-22	1	0	1	0.134387	0	0.134387
LGMN	ENSG00000100600	protein_coding	978.667	1.22051	7.66749e-45	1	0	1	0.136364	0	0.136364
DNAJC1	ENSG00000136770	protein_coding	488.667	1.22025	2.06335e-35	0	0	1	0.136364	0	0.136364
RDH11	ENSG00000072042	protein_coding	935.333	1.21872	4.1341e-43	1	0	1	0.13834	0	0.13834
TMEM87A	ENSG00000103978	protein_coding	281.333	1.21805	5.69389e-30	1	0	1	0.140316	0	0.140316
PTRH2	ENSG00000141378	protein_coding	424.667	1.21772	1.65855e-22	0	0	1	0.140316	0	0.140316
MANF	ENSG00000145050	protein_coding	1326	1.21692	5.13079e-43	1	0	1	0.142292	0	0.142292
PIGK	ENSG00000142892	protein_coding	1014.33	1.2119	1.67046e-25	1	0	1	0.144269	0	0.144269
ATP6AP2	ENSG00000182220	protein_coding	1221.67	1.21069	2.41992e-42	1	0	1	0.146245	0	0.146245
GGH	ENSG00000137563	protein_coding	849	1.21052	8.48717e-29	1	0	1	0.148221	0	0.148221
HSD17B11	ENSG00000198189	protein_coding	312.667	1.21027	2.66844e-26	0	0	1	0.148221	0	0.148221
TMED3	ENSG00000166557	protein_coding	1251.33	1.20969	3.098e-34	1	0	1	0.150198	0	0.150198
TM9SF2	ENSG00000125304	protein_coding	2153	1.2096	2.206e-51	1	0	1	0.152174	0	0.152174
DIRC2	ENSG00000138463	protein_coding	176	1.20748	1.13408e-17	0	0	1	0.152174	0	0.152174
TMEM144	ENSG00000164124	protein_coding	159	1.20664	2.16898e-19	0	0	1	0.152174	0	0.152174
ASAH1	ENSG00000104763	protein_coding	591.333	1.20616	8.4846e-34	1	0	1	0.15415	0	0.15415
LAPTM4A	ENSG00000068697	protein_coding	1395.67	1.204	4.03258e-49	1	0	1	0.156126	0	0.156126
CD63	ENSG00000135404	protein_coding	2679.33	1.20391	1.60709e-44	1	0	1	0.158103	0	0.158103
SLC1A1	ENSG00000106688	protein_coding	149.333	1.20356	4.71756e-17	0	0	1	0.158103	0	0.158103
EMC3	ENSG00000125037	protein_coding	869	1.20302	1.26457e-38	1	0	1	0.160079	0	0.160079
CTSH	ENSG00000103811	protein_coding	435.667	1.20291	6.0813e-27	0	0	1	0.160079	0	0.160079
DPAGT1	ENSG00000172269	protein_coding	665.333	1.20017	6.02049e-26	1	0	1	0.162055	0	0.162055
SLC38A9	ENSG00000177058	protein_coding	372.667	1.1978	8.06564e-34	0	0	1	0.162055	0	0.162055
TMEM206	ENSG00000065600	protein_coding	482	1.19767	3.04452e-34	1	0	1	0.164032	0	0.164032
APP	ENSG00000142192	protein_coding	6502.33	1.19621	6.56997e-34	1	0	1	0.166008	0	0.166008
SLC39A6	ENSG00000141424	protein_coding	1809	1.19382	6.05154e-46	1	0	1	0.167984	0	0.167984
SLC6A15	ENSG00000072041	protein_coding	1468.33	1.19053	2.85573e-39	1	0	1	0.16996	0	0.16996
MGST2	ENSG00000085871	protein_coding	194.333	1.19004	2.47617e-18	0	0	1	0.16996	0	0.16996
FKBP2	ENSG00000173486	protein_coding	750	1.18925	1.04303e-25	1	0	1	0.171937	0	0.171937
LMF1	ENSG00000103227	protein_coding	146	1.18764	2.47284e-07	0	0	1	0.171937	0	0.171937
AIG1	ENSG00000146416	protein_coding	691	1.1874	9.2209e-40	1	0	1	0.173913	0	0.173913
ATP2B1	ENSG00000070961	protein_coding	1041.33	1.18615	2.58309e-19	1	0	1	0.175889	0	0.175889
SFT2D1	ENSG00000198818	protein_coding	893.667	1.18556	2.88525e-35	1	0	1	0.177866	0	0.177866
DHCR7	ENSG00000172893	protein_coding	2762.33	1.18433	9.80296e-23	1	0	1	0.179842	0	0.179842
DNAJB11	ENSG00000090520	protein_coding	536.667	1.18264	5.47224e-26	1	0	1	0.181818	0	0.181818
VMP1	ENSG00000062716	protein_coding	954.333	1.18253	5.33059e-45	1	0	1	0.183794	0	0.183794
CD9	ENSG00000010278	protein_coding	493	1.18175	5.65945e-44	1	0	1	0.185771	0	0.185771
PCOLCE2	ENSG00000163710	protein_coding	267.667	1.18026	5.3654e-23	0	0	1	0.185771	0	0.185771
HACD3	ENSG00000074696	protein_coding	3324.33	1.17837	7.05078e-52	0	0	1	0.185771	0	0.185771
QPCT	ENSG00000115828	protein_coding	126.333	1.17708	7.50644e-20	0	0	1	0.185771	0	0.185771
SCPEP1	ENSG00000121064	protein_coding	763.667	1.17562	4.36532e-31	1	0	1	0.187747	0	0.187747
REEP5	ENSG00000129625	protein_coding	902.333	1.17547	3.64402e-30	1	0	1	0.189723	0	0.189723
JAGN1	ENSG00000171135	protein_coding	796	1.17544	3.4493e-36	1	0	1	0.1917	0	0.1917
CRISPLD1	ENSG00000121005	protein_coding	267.667	1.17533	1.85654e-22	0	0	1	0.1917	0	0.1917
PRCP	ENSG00000137509	protein_coding	859.333	1.17411	1.40824e-40	1	0	1	0.193676	0	0.193676
DNAJB9	ENSG00000128590	protein_coding	156.667	1.17379	7.12186e-14	0	0	1	0.193676	0	0.193676
KTN1	ENSG00000126777	protein_coding	2546	1.17217	0.00048482	1	0	1	0.195652	0	0.195652
EXT2	ENSG00000151348	protein_coding	1229	1.16905	1.6303e-34	1	0	1	0.197628	0	0.197628
RCN1	ENSG00000049449	protein_coding	1978.67	1.16883	7.8111e-39	1	0	1	0.199605	0	0.199605
TMEM39A	ENSG00000176142	protein_coding	670.667	1.16809	2.30947e-23	0	0	1	0.199605	0	0.199605
ATP1B3	ENSG00000069849	protein_coding	1975	1.16773	3.78263e-44	1	0	1	0.201581	0	0.201581
HSD17B12	ENSG00000149084	protein_coding	509.333	1.16737	1.43989e-26	1	0	1	0.203557	0	0.203557
TSPAN7	ENSG00000156298	protein_coding	146	1.1668	4.90363e-12	0	0	1	0.203557	0	0.203557
HTRA1	ENSG00000166033	protein_coding	337	1.16191	9.90081e-26	0	0	1	0.203557	0	0.203557
TMEM9	ENSG00000116857	protein_coding	1940.33	1.15854	6.21692e-40	1	0	1	0.205534	0	0.205534
TMED9	ENSG00000184840	protein_coding	2656.67	1.15795	4.77326e-44	1	0	1	0.20751	0	0.20751
UGT8	ENSG00000174607	protein_coding	257.667	1.15792	1.91134e-28	1	0	1	0.209486	0	0.209486
BTD	ENSG00000169814	protein_coding	211	1.15688	2.61095e-22	0	0	1	0.209486	0	0.209486
TMX2	ENSG00000213593	protein_coding	1001.33	1.15585	9.92201e-36	1	0	1	0.211462	0	0.211462
EBP	ENSG00000147155	protein_coding	1261	1.15349	2.92211e-23	1	0	1	0.213439	0	0.213439
ARL6IP5	ENSG00000144746	protein_coding	1323.33	1.15334	2.35277e-42	0	0	1	0.213439	0	0.213439
SIL1	ENSG00000120725	protein_coding	242.667	1.15317	2.10988e-17	0	0	1	0.213439	0	0.213439
TMEM208	ENSG00000168701	protein_coding	505	1.15056	3.90214e-29	1	0	1	0.215415	0	0.215415
PPIC	ENSG00000168938	protein_coding	172	1.14981	5.83938e-17	1	0	0	0.217391	0	0.217391
ATP6V0B	ENSG00000117410	protein_coding	1625.33	1.14789	4.74392e-45	1	0	1	0.219368	0	0.219368
B4GAT1	ENSG00000174684	protein_coding	1696.33	1.14641	1.79184e-25	1	0	1	0.221344	0	0.221344
SYPL1	ENSG00000008282	protein_coding	623.667	1.14637	1.1897e-30	1	0	1	0.22332	0	0.22332
DDOST	ENSG00000244038	protein_coding	3426.67	1.14511	1.05914e-44	1	0	1	0.225296	0	0.225296
GLRB	ENSG00000109738	protein_coding	108.667	1.14464	5.18146e-13	0	0	1	0.225296	0	0.225296
TFRC	ENSG00000072274	protein_coding	2686.67	1.14413	6.82408e-36	1	0	1	0.227273	0	0.227273
APMAP	ENSG00000101474	protein_coding	1526.33	1.14323	3.31008e-34	1	0	1	0.229249	0	0.229249
JKAMP	ENSG00000050130	protein_coding	362.667	1.13577	3.30274e-21	0	0	1	0.229249	0	0.229249
TMEM38B	ENSG00000095209	protein_coding	766.667	1.1354	1.36551e-32	1	0	1	0.231225	0	0.231225
OCIAD1	ENSG00000109180	protein_coding	863.667	1.13533	7.42511e-29	0	0	1	0.231225	0	0.231225
MFSD8	ENSG00000164073	protein_coding	255.667	1.13251	1.22904e-16	0	0	1	0.231225	0	0.231225
TMEM187	ENSG00000177854	protein_coding	201.667	1.13076	6.08665e-17	0	0	1	0.231225	0	0.231225
PON2	ENSG00000105854	protein_coding	279.667	1.1302	6.91258e-18	0	0	1	0.231225	0	0.231225
SIAE	ENSG00000110013	protein_coding	304.333	1.13018	3.97155e-23	0	0	1	0.231225	0	0.231225
HLA-DQB1	ENSG00000179344	protein_coding	207.333	1.12901	2.15825e-19	0	0	1	0.231225	0	0.231225
CEPT1	ENSG00000134255	protein_coding	499.667	1.12856	1.65426e-34	0	0	1	0.231225	0	0.231225
M6PR	ENSG00000003056	protein_coding	928	1.12845	3.33938e-35	1	0	1	0.233202	0	0.233202
ADAM9	ENSG00000168615	protein_coding	959.333	1.12691	2.32242e-25	1	0	1	0.235178	0	0.235178
TM2D1	ENSG00000162604	protein_coding	346.667	1.1258	8.86722e-20	1	0	1	0.237154	0	0.237154
NELL2	ENSG00000184613	protein_coding	394.333	1.12453	2.12399e-21	0	0	1	0.237154	0	0.237154
LMAN1	ENSG00000074695	protein_coding	1928	1.12402	1.7331e-21	1	0	1	0.23913	0	0.23913
HSPA13	ENSG00000155304	protein_coding	986.667	1.12396	2.03922e-16	1	0	1	0.241107	0	0.241107
NPC1	ENSG00000141458	protein_coding	902.667	1.12192	7.91149e-18	1	0	1	0.243083	0	0.243083
TSPAN6	ENSG00000000003	protein_coding	1307	1.12158	1.24201e-39	1	0	1	0.245059	0	0.245059
TMEM165	ENSG00000134851	protein_coding	918.667	1.12129	4.79329e-32	1	0	1	0.247036	0	0.247036
DNAJC25	ENSG00000059769	protein_coding	128	1.12042	1.6573e-08	0	0	1	0.247036	0	0.247036
SEC62	ENSG00000008952	protein_coding	1336.33	1.12034	5.39699e-15	0	0	1	0.247036	0	0.247036
CREG1	ENSG00000143162	protein_coding	857.333	1.11931	7.8111e-39	1	0	1	0.249012	0	0.249012
RNASET2	ENSG00000026297	protein_coding	306.667	1.1192	1.05805e-14	1	0	1	0.250988	0	0.250988
SELENOF	ENSG00000183291	protein_coding	2327.67	1.11677	7.82994e-30	1	0	1	0.252964	0	0.252964
CALCB	ENSG00000175868	protein_coding	218.667	1.11612	7.46544e-14	1	0	1	0.254941	0	0.254941
PDIA5	ENSG00000065485	protein_coding	353.667	1.11562	5.35488e-18	1	0	1	0.256917	0	0.256917
GUSB	ENSG00000169919	protein_coding	1070.33	1.11427	1.61487e-26	1	0	1	0.258893	0	0.258893
ST7L	ENSG00000007341	protein_coding	338.333	1.11344	5.27141e-22	0	0	1	0.258893	0	0.258893
TMEM50A	ENSG00000183726	protein_coding	1460	1.11312	5.43835e-44	1	0	1	0.26087	0	0.26087
CHID1	ENSG00000177830	protein_coding	979.333	1.11307	6.05063e-20	1	0	1	0.262846	0	0.262846
GLB1	ENSG00000170266	protein_coding	1110.33	1.1127	3.94544e-24	1	0	1	0.264822	0	0.264822
NT5C3A	ENSG00000122643	protein_coding	388.667	1.11224	7.96722e-22	1	0	1	0.266798	0	0.266798
EPHA3	ENSG00000044524	protein_coding	200.333	1.11088	5.18875e-11	0	0	1	0.266798	0	0.266798
P4HA2	ENSG00000072682	protein_coding	348	1.10844	2.65146e-16	1	0	1	0.268775	0	0.268775
NFE2L3	ENSG00000050344	protein_coding	274.333	1.10773	3.35806e-17	0	0	1	0.268775	0	0.268775
TRAM1	ENSG00000067167	protein_coding	2218	1.10686	4.5304e-28	1	0	1	0.270751	0	0.270751
ERGIC3	ENSG00000125991	protein_coding	3192	1.10561	5.92637e-35	1	0	1	0.272727	0	0.272727
SLC35B1	ENSG00000121073	protein_coding	886	1.10395	4.28257e-30	1	0	1	0.274704	0	0.274704
CD83	ENSG00000112149	protein_coding	172	1.10386	1.06964e-13	0	0	1	0.274704	0	0.274704
DOLK	ENSG00000175283	protein_coding	341	1.10263	2.45258e-16	0	0	1	0.274704	0	0.274704
SLC18B1	ENSG00000146409	protein_coding	815	1.09992	1.00111e-36	0	0	1	0.274704	0	0.274704
SERPINE2	ENSG00000135919	protein_coding	358.333	1.09954	6.15296e-24	1	0	1	0.27668	0	0.27668
PTDSS1	ENSG00000156471	protein_coding	2135.67	1.09938	1.59923e-30	1	0	1	0.278656	0	0.278656
TSPAN13	ENSG00000106537	protein_coding	588	1.09659	7.82807e-27	1	0	1	0.280632	0	0.280632
MRPL32	ENSG00000106591	protein_coding	710.333	1.09212	7.22053e-23	0	0	0	0.280632	0	0.280632
IKBIP	ENSG00000166130	protein_coding	467	1.0906	1.07332e-18	0	0	1	0.280632	0	0.280632
MESDC2	ENSG00000117899	protein_coding	1104.67	1.08996	6.12164e-35	1	0	1	0.282609	0	0.282609
ABCC4	ENSG00000125257	protein_coding	577	1.08867	7.92169e-29	0	0	1	0.282609	0	0.282609
TMEM223	ENSG00000168569	protein_coding	288.667	1.08793	2.61172e-15	1	0	1	0.284585	0	0.284585
TEX264	ENSG00000164081	protein_coding	966	1.08599	2.95085e-28	1	0	1	0.286561	0	0.286561
SLC29A1	ENSG00000112759	protein_coding	1536	1.08543	5.05211e-26	1	0	1	0.288538	0	0.288538
RNF149	ENSG00000163162	protein_coding	358.333	1.0853	2.18097e-21	0	0	1	0.288538	0	0.288538
SERINC1	ENSG00000111897	protein_coding	1864.33	1.08298	1.82472e-26	1	0	1	0.290514	0	0.290514
SMPDL3B	ENSG00000130768	protein_coding	147.333	1.08277	3.62495e-11	0	0	1	0.290514	0	0.290514
SPON1	ENSG00000262655	protein_coding	252.667	1.07951	2.41505e-16	0	0	1	0.290514	0	0.290514
RCE1	ENSG00000173653	protein_coding	423	1.07902	6.53044e-18	1	0	1	0.29249	0	0.29249
AGPAT4	ENSG00000026652	protein_coding	505.667	1.079	6.73549e-17	0	0	1	0.29249	0	0.29249
FAM69A	ENSG00000154511	protein_coding	176.667	1.07723	6.25203e-14	0	0	1	0.29249	0	0.29249
TMEM101	ENSG00000091947	protein_coding	686.333	1.07722	1.06158e-29	1	0	1	0.294466	0	0.294466
PRNP	ENSG00000171867	protein_coding	574	1.07715	2.29798e-32	1	0	1	0.296443	0	0.296443
MTARC1	ENSG00000186205	protein_coding	1478.67	1.07714	3.03813e-30	1	0	1	0.298419	0	0.298419
TSPAN3	ENSG00000140391	protein_coding	4319	1.07713	3.38546e-44	1	0	1	0.300395	0	0.300395
ALCAM	ENSG00000170017	protein_coding	985.333	1.0764	7.35267e-21	1	0	1	0.302372	0	0.302372
CYB561D2.1	ENSG00000114395	protein_coding	165.667	1.07569	2.42729e-13	0	0	0	0.302372	0	0.302372
STT3B	ENSG00000163527	protein_coding	2488.33	1.07426	3.45552e-30	1	0	1	0.304348	0	0.304348
TMEM18	ENSG00000151353	protein_coding	606	1.07357	2.04195e-19	0	0	1	0.304348	0	0.304348
ULBP2	ENSG00000131015	protein_coding	110.333	1.07255	4.41821e-09	0	0	1	0.304348	0	0.304348
CLCC1	ENSG00000121940	protein_coding	487	1.07181	3.01258e-25	1	0	1	0.306324	0	0.306324
SLC33A1	ENSG00000169359	protein_coding	679.667	1.07138	8.0751e-27	1	0	1	0.3083	0	0.3083
PCYOX1L	ENSG00000145882	protein_coding	376.667	1.07093	3.92517e-15	0	0	1	0.3083	0	0.3083
CCDC47	ENSG00000108588	protein_coding	1999	1.07049	1.01202e-38	1	0	1	0.310277	0	0.310277
MSMO1	ENSG00000052802	protein_coding	553	1.06979	2.59757e-25	0	0	1	0.310277	0	0.310277
PSEN2	ENSG00000143801	protein_coding	558.333	1.06928	7.23977e-21	0	0	1	0.310277	0	0.310277
DPM3	ENSG00000179085	protein_coding	583.667	1.06904	4.66763e-15	1	0	1	0.312253	0	0.312253
TMED1	ENSG00000099203	protein_coding	196.333	1.06881	4.66918e-13	1	0	1	0.314229	0	0.314229
GAL	ENSG00000069482	protein_coding	915	1.06845	1.12652e-23	1	0	1	0.316206	0	0.316206
ANO10	ENSG00000160746	protein_coding	468.333	1.06823	2.72739e-19	0	0	1	0.316206	0	0.316206
FUCA2	ENSG00000001036	protein_coding	1110.67	1.06697	6.03488e-33	1	0	1	0.318182	0	0.318182
MFSD1	ENSG00000118855	protein_coding	482.333	1.0666	1.13506e-26	0	0	1	0.318182	0	0.318182
ARV1	ENSG00000173409	protein_coding	684	1.06591	2.38447e-17	0	0	1	0.318182	0	0.318182
SERPINF1	ENSG00000132386	protein_coding	516.333	1.0659	8.60745e-15	0	0	1	0.318182	0	0.318182
RNF13	ENSG00000082996	protein_coding	292.333	1.06506	2.40524e-16	0	0	1	0.318182	0	0.318182
BCAP29	ENSG00000075790	protein_coding	443.667	1.06362	2.72783e-16	0	0	1	0.318182	0	0.318182
FAM150A	ENSG00000196711	protein_coding	163.667	1.06275	2.67514e-11	0	0	0	0.318182	0	0.318182
HM13	ENSG00000101294	protein_coding	2064.33	1.06097	1.35983e-26	1	0	1	0.320158	0	0.320158
CNPY4	ENSG00000166997	protein_coding	144.333	1.05901	6.00807e-11	0	0	1	0.320158	0	0.320158
SGCE	ENSG00000127990	protein_coding	160	1.05806	1.16251e-14	0	0	1	0.320158	0	0.320158
SLC39A10	ENSG00000196950	protein_coding	1005.33	1.05763	1.15983e-18	1	0	1	0.322134	0	0.322134
CISD2	ENSG00000145354	protein_coding	394	1.05646	4.14585e-22	0	0	1	0.322134	0	0.322134
DAD1	ENSG00000129562	protein_coding	1719.33	1.05607	1.14772e-25	0	0	1	0.322134	0	0.322134
MOXD1	ENSG00000079931	protein_coding	409	1.05461	7.35267e-21	1	0	1	0.324111	0	0.324111
TMBIM6	ENSG00000139644	protein_coding	6082.33	1.0544	2.13875e-33	1	0	1	0.326087	0	0.326087
GPM6A	ENSG00000150625	protein_coding	162	1.05194	4.98043e-14	0	0	1	0.326087	0	0.326087
PLAT	ENSG00000104368	protein_coding	718.333	1.0511	2.12549e-25	1	0	1	0.328063	0	0.328063
SEC11A	ENSG00000140612	protein_coding	2189	1.05105	2.47722e-28	1	0	1	0.33004	0	0.33004
TM2D3	ENSG00000184277	protein_coding	951.333	1.05054	6.88525e-29	1	0	1	0.332016	0	0.332016
CALU	ENSG00000128595	protein_coding	2721.33	1.0505	7.21534e-39	1	0	1	0.333992	0	0.333992
ITFG1	ENSG00000129636	protein_coding	378.667	1.04799	1.84836e-23	1	0	1	0.335968	0	0.335968
RCN2	ENSG00000117906	protein_coding	1901	1.04619	5.69102e-37	1	0	1	0.337945	0	0.337945
GPC3	ENSG00000147257	protein_coding	943.333	1.04595	2.13329e-25	1	0	1	0.339921	0	0.339921
ELOVL4	ENSG00000118402	protein_coding	416.667	1.04547	1.41384e-26	1	0	1	0.341897	0	0.341897
NPC2	ENSG00000119655	protein_coding	858	1.04403	3.60817e-29	1	0	1	0.343874	0	0.343874
CD47	ENSG00000196776	protein_coding	911.667	1.04092	8.78169e-28	1	0	1	0.34585	0	0.34585
SLC16A10	ENSG00000112394	protein_coding	436	1.03968	3.65972e-17	0	0	1	0.34585	0	0.34585
HACD1	ENSG00000165996	protein_coding	165	1.0393	8.80674e-11	0	0	1	0.34585	0	0.34585
UNC50	ENSG00000115446	protein_coding	421.667	1.03876	2.63784e-22	0	0	0	0.34585	0	0.34585
CYP20A1	ENSG00000119004	protein_coding	200	1.03872	6.96806e-16	0	0	1	0.34585	0	0.34585
KIT	ENSG00000157404	protein_coding	235.333	1.03811	3.32124e-19	0	0	1	0.34585	0	0.34585
TTC13	ENSG00000143643	protein_coding	711.667	1.0348	1.75049e-19	1	0	0	0.347826	0	0.347826
SLC39A1	ENSG00000143570	protein_coding	1915.67	1.03288	2.07528e-28	1	0	1	0.349802	0	0.349802
PIGF	ENSG00000151665	protein_coding	142.667	1.03224	2.61456e-08	0	0	1	0.349802	0	0.349802
SLC39A8	ENSG00000138821	protein_coding	582	1.03165	2.61304e-25	0	0	1	0.349802	0	0.349802
SLC16A9	ENSG00000165449	protein_coding	163.667	1.02993	2.8388e-12	0	0	1	0.349802	0	0.349802
CERS5	ENSG00000139624	protein_coding	453.667	1.02951	1.10413e-18	0	0	1	0.349802	0	0.349802
PLPP5	ENSG00000147535	protein_coding	209.333	1.0289	9.593e-10	0	0	1	0.349802	0	0.349802
PLPP1	ENSG00000067113	protein_coding	119	1.02803	1.99154e-09	0	0	1	0.349802	0	0.349802
LAMA4	ENSG00000112769	protein_coding	407	1.02721	1.20479e-21	0	0	1	0.349802	0	0.349802
NHLRC3	ENSG00000188811	protein_coding	298.667	1.02703	1.08184e-14	0	0	1	0.349802	0	0.349802
ORMDL2	ENSG00000123353	protein_coding	130.667	1.02678	3.42652e-09	0	0	1	0.349802	0	0.349802
ITGB1	ENSG00000150093	protein_coding	1660	1.02552	3.28983e-27	1	0	1	0.351779	0	0.351779
UBE4A	ENSG00000110344	protein_coding	854.667	1.02409	3.94796e-22	0	1	0	0.351779	0.00645161	0.345327
MINPP1	ENSG00000107789	protein_coding	556.333	1.02322	4.25525e-23	1	0	1	0.353755	0.00645161	0.347303
EPHA7	ENSG00000135333	protein_coding	469.333	1.02275	2.1212e-17	0	0	1	0.353755	0.00645161	0.347303
SLC35G2	ENSG00000168917	protein_coding	130.333	1.02249	3.62495e-11	0	0	1	0.353755	0.00645161	0.347303
B4GALT4	ENSG00000121578	protein_coding	267.667	1.02244	7.15908e-17	0	0	1	0.353755	0.00645161	0.347303
TMEM175	ENSG00000127419	protein_coding	327.667	1.02163	1.07832e-08	0	0	1	0.353755	0.00645161	0.347303
CDH2	ENSG00000170558	protein_coding	1325.33	1.01987	9.34764e-26	1	0	1	0.355731	0.00645161	0.34928
SARAF	ENSG00000133872	protein_coding	1094.33	1.01806	4.36871e-21	1	0	1	0.357708	0.00645161	0.351256
NUDT9	ENSG00000170502	protein_coding	365	1.01648	1.28306e-19	0	0	0	0.357708	0.00645161	0.351256
DNAJC10	ENSG00000077232	protein_coding	1664.33	1.01613	3.60651e-18	1	0	1	0.359684	0.00645161	0.353232
SERPINH1	ENSG00000149257	protein_coding	1261	1.01562	3.7024e-16	1	0	1	0.36166	0.00645161	0.355208
PDIA4	ENSG00000155660	protein_coding	3681.33	1.01539	2.25578e-22	1	0	1	0.363636	0.00645161	0.357185
IGFBP2	ENSG00000115457	protein_coding	1392	1.01452	3.94796e-22	1	0	1	0.365613	0.00645161	0.359161
GOLT1B	ENSG00000111711	protein_coding	429.667	1.01444	1.23597e-15	0	0	1	0.365613	0.00645161	0.359161
ADGRE5	ENSG00000123146	protein_coding	166.333	1.01421	4.80811e-08	0	0	1	0.365613	0.00645161	0.359161
ATAD1	ENSG00000138138	protein_coding	768.667	1.01223	3.99434e-27	1	0	1	0.367589	0.00645161	0.361137
COMT	ENSG00000093010	protein_coding	1108	1.01135	7.58932e-27	1	0	1	0.369565	0.00645161	0.363114
GALNT7	ENSG00000109586	protein_coding	444.333	1.01016	1.90347e-14	0	0	1	0.369565	0.00645161	0.363114
POR	ENSG00000127948	protein_coding	988.333	1.01007	3.11833e-18	1	0	1	0.371542	0.00645161	0.36509
CD46	ENSG00000117335	protein_coding	1706.67	1.00888	5.08151e-28	1	0	1	0.373518	0.00645161	0.367066
ADAM10	ENSG00000137845	protein_coding	571	1.00821	3.24916e-12	0	0	1	0.373518	0.00645161	0.367066
TMEM43	ENSG00000170876	protein_coding	933.667	1.00673	5.14021e-16	1	0	1	0.375494	0.00645161	0.369042
ABHD3	ENSG00000158201	protein_coding	347.667	1.00656	1.91647e-13	1	0	1	0.37747	0.00645161	0.371019
ST6GALNAC3	ENSG00000184005	protein_coding	109	1.00556	4.21147e-10	0	0	1	0.37747	0.00645161	0.371019
KDELR3	ENSG00000100196	protein_coding	228.667	1.00547	1.77276e-14	0	0	1	0.37747	0.00645161	0.371019
APLP2	ENSG00000084234	protein_coding	6363	1.0048	2.16693e-15	1	0	1	0.379447	0.00645161	0.372995
HS6ST2	ENSG00000171004	protein_coding	883	1.00429	2.7492e-22	1	0	1	0.381423	0.00645161	0.374971
SEC61A2	ENSG00000065665	protein_coding	358	1.00417	2.03282e-12	0	0	1	0.381423	0.00645161	0.374971
ELMOD2	ENSG00000179387	protein_coding	604	1.00391	2.25375e-15	1	1	1	0.383399	0.0129032	0.370496
TMEM109	ENSG00000110108	protein_coding	1639	1.00195	1.61103e-19	1	0	1	0.385375	0.0129032	0.372472
EPHA4	ENSG00000116106	protein_coding	352.333	1.00176	8.9514e-20	0	0	1	0.385375	0.0129032	0.372472
SFXN4	ENSG00000183605	protein_coding	627.667	1.00074	3.87233e-21	0	0	1	0.385375	0.0129032	0.372472
SEMA3D	ENSG00000153993	protein_coding	108	1.00067	0.0224935	0	0	1	0.385375	0.0129032	0.372472
UXS1	ENSG00000115652	protein_coding	396.333	1.00029	1.96391e-17	0	0	1	0.385375	0.0129032	0.372472
SRD5A3	ENSG00000128039	protein_coding	435.333	1.0002	6.58292e-14	1	0	1	0.387352	0.0129032	0.374449
CADM1	ENSG00000182985	protein_coding	1023.33	0.997876	5.69389e-30	1	0	1	0.389328	0.0129032	0.376425
RABAC1	ENSG00000105404	protein_coding	1726	0.994227	1.41687e-18	1	0	1	0.391304	0.0129032	0.378401
ABHD6	ENSG00000163686	protein_coding	219.333	0.992163	2.26355e-09	0	0	1	0.391304	0.0129032	0.378401
TBL2	ENSG00000106638	protein_coding	784.333	0.991116	3.67756e-18	1	0	1	0.393281	0.0129032	0.380377
ILVBL	ENSG00000105135	protein_coding	829.333	0.990729	1.05465e-17	1	0	1	0.395257	0.0129032	0.382354
SDC2	ENSG00000169439	protein_coding	542	0.989846	5.8569e-29	1	0	1	0.397233	0.0129032	0.38433
TMEM62	ENSG00000137842	protein_coding	109.667	0.988912	2.6848e-07	0	0	1	0.397233	0.0129032	0.38433
ELOVL6	ENSG00000170522	protein_coding	647.333	0.987718	8.16246e-22	0	0	1	0.397233	0.0129032	0.38433
ATRAID	ENSG00000138085	protein_coding	624.667	0.986237	1.3659e-13	1	0	1	0.399209	0.0129032	0.386306
AGTRAP	ENSG00000177674	protein_coding	675.333	0.985215	7.69817e-15	1	0	1	0.401186	0.0129032	0.388283
SDF2	ENSG00000132581	protein_coding	273	0.984643	2.85149e-17	0	0	1	0.401186	0.0129032	0.388283
CNIH1	ENSG00000100528	protein_coding	1401.33	0.983864	7.1589e-24	1	0	1	0.403162	0.0129032	0.390259
INSIG1	ENSG00000186480	protein_coding	3407.33	0.983226	1.73637e-17	1	0	1	0.405138	0.0129032	0.392235
TM2D2	ENSG00000169490	protein_coding	595	0.982942	3.28942e-25	1	0	1	0.407115	0.0129032	0.394211
LBR	ENSG00000143815	protein_coding	4451.67	0.982938	4.78316e-28	0	0	1	0.407115	0.0129032	0.394211
PERP	ENSG00000112378	protein_coding	1297.33	0.982538	6.71701e-30	1	0	1	0.409091	0.0129032	0.396188
GALNT12	ENSG00000119514	protein_coding	207.667	0.982084	1.26257e-06	0	0	1	0.409091	0.0129032	0.396188
MTDH	ENSG00000147649	protein_coding	2196.33	0.981485	4.53719e-23	1	0	1	0.411067	0.0129032	0.398164
SUMF1	ENSG00000144455	protein_coding	214.667	0.981313	9.42481e-13	0	0	1	0.411067	0.0129032	0.398164
TMED10	ENSG00000170348	protein_coding	2559.33	0.980381	2.06014e-33	1	0	1	0.413043	0.0129032	0.40014
GPM6B	ENSG00000046653	protein_coding	363.667	0.979968	1.91351e-16	0	0	1	0.413043	0.0129032	0.40014
TUSC3	ENSG00000104723	protein_coding	749.667	0.979267	1.24532e-25	1	0	1	0.41502	0.0129032	0.402117
MCOLN2	ENSG00000153898	protein_coding	184.667	0.977727	5.89324e-08	0	0	1	0.41502	0.0129032	0.402117
P3H1	ENSG00000117385	protein_coding	1078.33	0.977687	5.0737e-18	1	0	1	0.416996	0.0129032	0.404093
C5orf15	ENSG00000113583	protein_coding	1061.67	0.976604	1.94521e-24	1	0	1	0.418972	0.0129032	0.406069
PIGG	ENSG00000174227	protein_coding	636.333	0.976568	4.03427e-12	0	0	1	0.418972	0.0129032	0.406069
IL17RB	ENSG00000056736	protein_coding	223.667	0.975855	1.22952e-06	0	0	1	0.418972	0.0129032	0.406069
PIGH	ENSG00000100564	protein_coding	390.333	0.975787	9.06628e-20	1	0	1	0.420949	0.0129032	0.408045
DERL1	ENSG00000136986	protein_coding	710	0.975658	1.49042e-21	1	0	1	0.422925	0.0129032	0.410022
TMEM147	ENSG00000105677	protein_coding	984	0.974425	1.1296e-17	1	0	1	0.424901	0.0129032	0.411998
ANO5	ENSG00000171714	protein_coding	315	0.973981	3.84849e-15	0	0	1	0.424901	0.0129032	0.411998
SLC2A12	ENSG00000146411	protein_coding	123.667	0.973864	6.19976e-09	0	0	1	0.424901	0.0129032	0.411998
ELOVL5	ENSG00000012660	protein_coding	1965.67	0.973111	3.63231e-32	1	0	1	0.426877	0.0129032	0.413974
PORCN	ENSG00000102312	protein_coding	195	0.973081	7.25948e-06	0	0	1	0.426877	0.0129032	0.413974
P4HA1	ENSG00000122884	protein_coding	564.667	0.973056	6.14761e-17	1	0	1	0.428854	0.0129032	0.415951
POGLUT1	ENSG00000163389	protein_coding	331.667	0.972289	8.37042e-16	0	0	1	0.428854	0.0129032	0.415951
FBXL2	ENSG00000153558	protein_coding	239.333	0.970457	2.02995e-11	0	1	1	0.428854	0.0193548	0.409499
EBAG9	ENSG00000147654	protein_coding	201	0.969581	2.23477e-08	0	0	1	0.428854	0.0193548	0.409499
WLS	ENSG00000116729	protein_coding	2028.67	0.96716	7.191e-25	1	0	1	0.43083	0.0193548	0.411475
SLC37A3	ENSG00000157800	protein_coding	1106.33	0.965429	4.95717e-26	1	0	0	0.432806	0.0193548	0.413451
SGPP1	ENSG00000126821	protein_coding	315.667	0.964547	1.56188e-20	0	0	1	0.432806	0.0193548	0.413451
TMED2	ENSG00000086598	protein_coding	2302	0.964492	9.3367e-24	1	0	1	0.434783	0.0193548	0.415428
SLC10A7	ENSG00000120519	protein_coding	171.333	0.963347	4.01183e-11	0	0	1	0.434783	0.0193548	0.415428
NAAA	ENSG00000138744	protein_coding	194.333	0.963267	7.50414e-11	0	0	0	0.434783	0.0193548	0.415428
ALG11	ENSG00000253710	protein_coding	139	0.963238	2.67541e-09	0	0	1	0.434783	0.0193548	0.415428
CD59	ENSG00000085063	protein_coding	842.667	0.962739	2.82661e-26	1	0	1	0.436759	0.0193548	0.417404
PLPP6	ENSG00000205808	protein_coding	163.333	0.961896	1.09108e-08	0	0	1	0.436759	0.0193548	0.417404
SEMA3C	ENSG00000075223	protein_coding	238.333	0.959878	4.40021e-08	0	0	1	0.436759	0.0193548	0.417404
ATP2C1	ENSG00000017260	protein_coding	1080.33	0.958732	1.00159e-22	1	0	1	0.438735	0.0193548	0.41938
TMEM205	ENSG00000105518	protein_coding	140.333	0.958647	1.32367e-05	1	0	1	0.440711	0.0193548	0.421357
SLC11A2	ENSG00000110911	protein_coding	668.333	0.958305	8.41817e-22	0	0	1	0.440711	0.0193548	0.421357
GNPTG	ENSG00000090581	protein_coding	323	0.957854	1.35068e-07	0	0	1	0.440711	0.0193548	0.421357
RNF139	ENSG00000170881	protein_coding	438	0.956447	1.10496e-20	0	0	1	0.440711	0.0193548	0.421357
FAM3C	ENSG00000196937	protein_coding	494	0.9547	5.9816e-13	1	0	1	0.442688	0.0193548	0.423333
ENPP4	ENSG00000001561	protein_coding	265.667	0.953921	2.25472e-14	0	0	1	0.442688	0.0193548	0.423333
RETSAT	ENSG00000042445	protein_coding	538	0.953079	4.62085e-12	0	0	1	0.442688	0.0193548	0.423333
SLC15A4	ENSG00000139370	protein_coding	374.667	0.952513	2.06956e-14	0	0	1	0.442688	0.0193548	0.423333
PIGT	ENSG00000124155	protein_coding	1245.33	0.95104	8.40219e-16	1	0	1	0.444664	0.0193548	0.425309
NECTIN3	ENSG00000177707	protein_coding	371	0.949335	5.00362e-15	0	0	1	0.444664	0.0193548	0.425309
CYR61	ENSG00000142871	protein_coding	160	0.948845	2.10084e-10	1	0	1	0.44664	0.0193548	0.427285
GALNT1	ENSG00000141429	protein_coding	1393.33	0.948357	3.28492e-13	1	0	1	0.448617	0.0193548	0.429262
SYS1	ENSG00000204070	protein_coding	221.667	0.947638	1.52449e-09	0	0	0	0.448617	0.0193548	0.429262
FRRS1	ENSG00000156869	protein_coding	100	0.944925	5.23434e-09	0	0	1	0.448617	0.0193548	0.429262
SLC46A3	ENSG00000139508	protein_coding	123.667	0.944364	2.08205e-09	0	0	1	0.448617	0.0193548	0.429262
ACP2	ENSG00000134575	protein_coding	397.667	0.944196	1.42321e-14	1	0	1	0.450593	0.0193548	0.431238
ITM2B	ENSG00000136156	protein_coding	1514	0.944049	6.88525e-29	1	0	1	0.452569	0.0193548	0.433214
TMEM138	ENSG00000149483	protein_coding	228	0.943755	6.92456e-09	0	0	1	0.452569	0.0193548	0.433214
SLC20A1	ENSG00000144136	protein_coding	2163	0.942117	2.07528e-28	1	0	1	0.454545	0.0193548	0.435191
ATP6AP1	ENSG00000071553	protein_coding	2972	0.941884	1.44965e-22	1	0	1	0.456522	0.0193548	0.437167
VCAN	ENSG00000038427	protein_coding	1014.67	0.941742	1.61967e-13	1	0	1	0.458498	0.0193548	0.439143
PMP22	ENSG00000109099	protein_coding	171	0.940966	3.45713e-11	0	0	1	0.458498	0.0193548	0.439143
LEPROTL1	ENSG00000104660	protein_coding	416.333	0.940849	6.14762e-19	0	0	1	0.458498	0.0193548	0.439143
CD164	ENSG00000135535	protein_coding	2078	0.940706	1.90174e-20	1	0	1	0.460474	0.0193548	0.441119
SEC61A1	ENSG00000058262	protein_coding	3786	0.940524	1.00362e-20	1	0	1	0.462451	0.0193548	0.443096
TECR	ENSG00000099797	protein_coding	1962.67	0.939697	1.588e-17	1	0	1	0.464427	0.0193548	0.445072
SPINT2	ENSG00000167642	protein_coding	727.667	0.939344	1.56222e-16	0	0	1	0.464427	0.0193548	0.445072
TMEM45A	ENSG00000181458	protein_coding	190.333	0.936518	9.17845e-12	0	0	1	0.464427	0.0193548	0.445072
DHRS13	ENSG00000167536	protein_coding	114	0.935692	1.13242e-05	0	0	1	0.464427	0.0193548	0.445072
MTARC2	ENSG00000117791	protein_coding	286	0.935164	3.64974e-12	0	0	1	0.464427	0.0193548	0.445072
ATP1A1	ENSG00000163399	protein_coding	8299	0.934634	1.61143e-19	1	0	1	0.466403	0.0193548	0.447048
ADORA2B	ENSG00000170425	protein_coding	209.667	0.934166	3.16038e-10	0	0	1	0.466403	0.0193548	0.447048
LMAN2	ENSG00000169223	protein_coding	2844.67	0.933892	2.65368e-23	1	0	1	0.468379	0.0193548	0.449025
YIF1B	ENSG00000167645	protein_coding	1067	0.933879	7.24566e-18	1	0	1	0.470356	0.0193548	0.451001
PIGU	ENSG00000101464	protein_coding	467.333	0.933604	5.59301e-13	1	0	1	0.472332	0.0193548	0.452977
ALG14	ENSG00000172339	protein_coding	227.333	0.933365	1.45486e-06	0	0	1	0.472332	0.0193548	0.452977
CALR	ENSG00000179218	protein_coding	7296	0.932815	1.20651e-25	1	0	1	0.474308	0.0193548	0.454953
LAMP2	ENSG00000005893	protein_coding	1364	0.931627	5.81704e-28	1	0	1	0.476285	0.0193548	0.45693
ERLIN1	ENSG00000107566	protein_coding	740	0.931203	2.95695e-19	0	0	1	0.476285	0.0193548	0.45693
CNTN1	ENSG00000018236	protein_coding	271.667	0.930906	3.82585e-15	0	0	1	0.476285	0.0193548	0.45693
EIF2AK3	ENSG00000172071	protein_coding	200.667	0.93078	3.57544e-10	0	0	1	0.476285	0.0193548	0.45693
SLC16A14	ENSG00000163053	protein_coding	159.333	0.928733	2.59744e-08	0	0	1	0.476285	0.0193548	0.45693
SELENOK	ENSG00000113811	protein_coding	749.667	0.928027	1.76563e-14	0	0	1	0.476285	0.0193548	0.45693
GLMP	ENSG00000198715	protein_coding	548.333	0.926047	3.68988e-14	1	0	1	0.478261	0.0193548	0.458906
TMEM57	ENSG00000204178	protein_coding	553	0.92592	1.24544e-19	0	0	0	0.478261	0.0193548	0.458906
OSTM1	ENSG00000081087	protein_coding	316.667	0.925748	1.73412e-14	0	0	1	0.478261	0.0193548	0.458906
DNASE2	ENSG00000105612	protein_coding	281	0.925604	2.50667e-11	1	0	1	0.480237	0.0193548	0.460882
SLC22A5	ENSG00000197375	protein_coding	347.333	0.92533	1.34828e-10	0	0	1	0.480237	0.0193548	0.460882
RECK	ENSG00000122707	protein_coding	188	0.924403	2.61601e-09	0	0	1	0.480237	0.0193548	0.460882
FAM173B	ENSG00000150756	protein_coding	158	0.923655	2.01186e-07	0	0	1	0.480237	0.0193548	0.460882
TMEM123	ENSG00000152558	protein_coding	1777.33	0.922442	3.50771e-17	1	0	1	0.482213	0.0193548	0.462859
PCDH9	ENSG00000184226	protein_coding	641.667	0.922191	2.64366e-14	1	0	1	0.48419	0.0193548	0.464835
SLC19A2	ENSG00000117479	protein_coding	422.667	0.921946	2.8061e-16	0	0	1	0.48419	0.0193548	0.464835
ADAM17	ENSG00000151694	protein_coding	373.333	0.921102	4.49418e-19	1	0	1	0.486166	0.0193548	0.466811
PEMT	ENSG00000133027	protein_coding	333	0.919263	2.25438e-10	1	0	1	0.488142	0.0193548	0.468787
ATP11C	ENSG00000101974	protein_coding	1062.33	0.91901	6.98186e-14	0	0	1	0.488142	0.0193548	0.468787
NSDHL	ENSG00000147383	protein_coding	978	0.917549	2.07806e-19	0	0	1	0.488142	0.0193548	0.468787
ASPH	ENSG00000198363	protein_coding	527.333	0.916382	6.69165e-19	1	0	1	0.490119	0.0193548	0.470764
SSR3	ENSG00000114850	protein_coding	2198.67	0.916258	5.77002e-21	0	0	1	0.490119	0.0193548	0.470764
LRP2	ENSG00000081479	protein_coding	554	0.915431	3.68725e-17	0	0	1	0.490119	0.0193548	0.470764
SLC38A2	ENSG00000134294	protein_coding	2521.33	0.914784	4.02432e-24	1	0	1	0.492095	0.0193548	0.47274
PLXDC2	ENSG00000120594	protein_coding	161.667	0.913225	4.80911e-06	0	0	1	0.492095	0.0193548	0.47274
PSEN1	ENSG00000080815	protein_coding	695.667	0.912193	1.28372e-17	1	0	1	0.494071	0.0193548	0.474716
MFSD14A	ENSG00000156875	protein_coding	852.667	0.911528	1.24982e-23	1	0	1	0.496047	0.0193548	0.476693
SLC7A3	ENSG00000165349	protein_coding	122	0.91123	1.99783e-05	0	0	1	0.496047	0.0193548	0.476693
NPTN	ENSG00000156642	protein_coding	796.333	0.910968	2.38447e-17	1	0	1	0.498024	0.0193548	0.478669
RTN3	ENSG00000133318	protein_coding	3305.67	0.908912	3.60952e-23	1	0	1	0.5	0.0193548	0.480645
PLOD2	ENSG00000152952	protein_coding	967.667	0.907696	1.87192e-12	1	0	1	0.501976	0.0193548	0.482621
SLC26A6	ENSG00000225697	protein_coding	661	0.907572	1.11705e-10	0	0	1	0.501976	0.0193548	0.482621
CYB5R1	ENSG00000159348	protein_coding	590.667	0.907509	1.7082e-12	1	0	1	0.503953	0.0193548	0.484598
TM9SF3	ENSG00000077147	protein_coding	3171.33	0.906813	4.37303e-20	1	0	1	0.505929	0.0193548	0.486574
CLDND1	ENSG00000080822	protein_coding	754.333	0.905725	3.28249e-21	1	0	1	0.507905	0.0193548	0.48855
RDH14	ENSG00000240857	protein_coding	229.333	0.905054	1.71645e-13	0	0	1	0.507905	0.0193548	0.48855
ALG2	ENSG00000119523	protein_coding	461	0.904061	1.43988e-17	0	0	1	0.507905	0.0193548	0.48855
LEPR	ENSG00000116678	protein_coding	214.333	0.903759	1.33955e-13	0	0	1	0.507905	0.0193548	0.48855
GRN	ENSG00000030582	protein_coding	2467	0.903669	2.65147e-16	1	0	1	0.509881	0.0193548	0.490527
HSD17B7	ENSG00000132196	protein_coding	231	0.903593	2.48629e-11	0	0	1	0.509881	0.0193548	0.490527
CPE	ENSG00000109472	protein_coding	910.333	0.903532	9.00713e-23	1	0	1	0.511858	0.0193548	0.492503
ADGRB3	ENSG00000135298	protein_coding	104	0.903146	1.0733e-05	0	0	1	0.511858	0.0193548	0.492503
FAM174A	ENSG00000174132	protein_coding	150	0.902728	7.17116e-10	0	0	1	0.511858	0.0193548	0.492503
EXD2	ENSG00000081177	protein_coding	596.667	0.902355	1.83701e-18	0	0	0	0.511858	0.0193548	0.492503
RAMP1	ENSG00000132329	protein_coding	176.333	0.902341	4.3319e-07	0	0	1	0.511858	0.0193548	0.492503
TMED5	ENSG00000117500	protein_coding	1176	0.901651	2.0669e-11	1	0	1	0.513834	0.0193548	0.494479
TMEM260	ENSG00000070269	protein_coding	177.333	0.901402	2.07888e-07	0	0	1	0.513834	0.0193548	0.494479
TMED7	ENSG00000134970	protein_coding	484	0.900971	9.87722e-13	0	0	1	0.513834	0.0193548	0.494479
FZD6	ENSG00000164930	protein_coding	318.333	0.897731	3.42149e-17	0	0	1	0.513834	0.0193548	0.494479
ATP10D	ENSG00000145246	protein_coding	119.667	0.897531	2.59748e-07	0	0	1	0.513834	0.0193548	0.494479
TXNDC16	ENSG00000087301	protein_coding	337.333	0.897529	4.08782e-16	0	0	1	0.513834	0.0193548	0.494479
TTC17	ENSG00000052841	protein_coding	773	0.896856	5.86393e-19	1	0	1	0.51581	0.0193548	0.496455
ALG10	ENSG00000139133	protein_coding	114.667	0.895931	5.43892e-09	0	0	1	0.51581	0.0193548	0.496455
ABCA5	ENSG00000154265	protein_coding	184.667	0.895686	6.40376e-09	0	0	1	0.51581	0.0193548	0.496455
CMTM8	ENSG00000170293	protein_coding	262	0.894702	1.99154e-09	0	0	1	0.51581	0.0193548	0.496455
TOR1A	ENSG00000136827	protein_coding	682.333	0.894335	4.25205e-20	1	0	1	0.517787	0.0193548	0.498432
EMC4	ENSG00000128463	protein_coding	784.667	0.893105	6.89478e-19	0	0	1	0.517787	0.0193548	0.498432
COQ2	ENSG00000173085	protein_coding	419	0.892328	4.72092e-16	0	0	0	0.517787	0.0193548	0.498432
F2RL1	ENSG00000164251	protein_coding	220	0.891163	4.03439e-12	0	0	1	0.517787	0.0193548	0.498432
SPCS1	ENSG00000114902	protein_coding	1679.33	0.890908	4.59949e-19	0	0	1	0.517787	0.0193548	0.498432
TMX3	ENSG00000166479	protein_coding	508.667	0.890202	2.93352e-15	1	0	1	0.519763	0.0193548	0.500408
SLC1A5	ENSG00000105281	protein_coding	3320.33	0.889974	1.46819e-17	1	0	1	0.521739	0.0193548	0.502384
GPC6	ENSG00000183098	protein_coding	428.333	0.889574	9.67647e-16	0	0	1	0.521739	0.0193548	0.502384
TCTN3	ENSG00000119977	protein_coding	811.333	0.889195	4.02136e-18	1	0	1	0.523715	0.0193548	0.504361
PTDSS2	ENSG00000174915	protein_coding	320.667	0.888983	3.27399e-05	1	0	1	0.525692	0.0193548	0.506337
PIGV	ENSG00000060642	protein_coding	170.333	0.888405	1.98956e-07	0	0	1	0.525692	0.0193548	0.506337
PSAP	ENSG00000197746	protein_coding	5377.67	0.884994	1.25046e-14	1	0	1	0.527668	0.0193548	0.508313
SLC35A2	ENSG00000102100	protein_coding	395.333	0.884696	1.12906e-10	0	0	1	0.527668	0.0193548	0.508313
ACVR1	ENSG00000115170	protein_coding	149.333	0.883568	8.91466e-07	0	0	1	0.527668	0.0193548	0.508313
PLTP	ENSG00000100979	protein_coding	406	0.880781	5.07468e-11	1	0	1	0.529644	0.0193548	0.510289
ATP1B1	ENSG00000143153	protein_coding	373.667	0.880188	1.46041e-16	0	0	1	0.529644	0.0193548	0.510289
SLC5A6	ENSG00000138074	protein_coding	1244.33	0.880102	2.16693e-15	1	0	1	0.531621	0.0193548	0.512266
NCSTN	ENSG00000162736	protein_coding	1135.67	0.877633	1.84661e-20	1	0	1	0.533597	0.0193548	0.514242
BAMBI	ENSG00000095739	protein_coding	166	0.877059	5.72843e-06	0	0	1	0.533597	0.0193548	0.514242
MIA3	ENSG00000154305	protein_coding	1110	0.876936	3.67756e-18	1	0	1	0.535573	0.0193548	0.516218
KDELR2	ENSG00000136240	protein_coding	2380.67	0.876434	9.65334e-21	1	0	1	0.537549	0.0193548	0.518195
RTN4	ENSG00000115310	protein_coding	2098.33	0.875756	6.73303e-21	1	0	1	0.539526	0.0193548	0.520171
RNF215	ENSG00000099999	protein_coding	381	0.87498	7.22197e-09	0	0	1	0.539526	0.0193548	0.520171
LAPTM4B	ENSG00000104341	protein_coding	3727.33	0.874769	1.04115e-26	1	0	1	0.541502	0.0193548	0.522147
TMEM47	ENSG00000147027	protein_coding	271.667	0.874492	4.736e-12	0	0	1	0.541502	0.0193548	0.522147
CD151	ENSG00000177697	protein_coding	1249	0.874435	3.32945e-17	1	0	1	0.543478	0.0193548	0.524123
DERL2	ENSG00000072849	protein_coding	464.333	0.873364	1.37515e-17	0	0	1	0.543478	0.0193548	0.524123
SLC35F5	ENSG00000115084	protein_coding	411.333	0.87289	4.08541e-12	0	0	1	0.543478	0.0193548	0.524123
SYNGR2	ENSG00000108639	protein_coding	1459	0.872792	2.40801e-17	1	0	1	0.545455	0.0193548	0.5261
CRELD2	ENSG00000184164	protein_coding	744.333	0.872687	5.0663e-12	1	0	1	0.547431	0.0193548	0.528076
CCDC126	ENSG00000169193	protein_coding	105.667	0.872619	1.12844e-08	0	0	1	0.547431	0.0193548	0.528076
TMEM60	ENSG00000135211	protein_coding	162	0.87046	1.04529e-09	0	0	1	0.547431	0.0193548	0.528076
SLC2A1	ENSG00000117394	protein_coding	733.333	0.870322	5.46946e-10	1	0	1	0.549407	0.0193548	0.530052
CACNA2D3	ENSG00000157445	protein_coding	115.667	0.869744	9.66723e-05	0	0	1	0.549407	0.0193548	0.530052
C14orf1	ENSG00000133935	protein_coding	693.667	0.869675	4.91145e-15	1	0	1	0.551383	0.0193548	0.532029
IL10RB	ENSG00000243646	protein_coding	134.333	0.868688	8.95766e-08	0	0	1	0.551383	0.0193548	0.532029
GLT8D1	ENSG00000016864	protein_coding	787.333	0.868531	1.46072e-17	0	0	1	0.551383	0.0193548	0.532029
FAM134B	ENSG00000154153	protein_coding	103	0.868148	3.96837e-08	0	0	1	0.551383	0.0193548	0.532029
IFI6	ENSG00000126709	protein_coding	104	0.868021	3.32492e-05	0	0	1	0.551383	0.0193548	0.532029
CGRRF1	ENSG00000100532	protein_coding	128.333	0.867979	8.24591e-10	0	0	1	0.551383	0.0193548	0.532029
LRIG3	ENSG00000139263	protein_coding	486.333	0.867893	1.10752e-16	0	0	1	0.551383	0.0193548	0.532029
TMEM33	ENSG00000109133	protein_coding	938.667	0.867373	1.83797e-17	1	0	1	0.55336	0.0193548	0.534005
PIGN	ENSG00000197563	protein_coding	323.333	0.867216	7.45179e-14	0	0	1	0.55336	0.0193548	0.534005
EPHA8	ENSG00000070886	protein_coding	129.667	0.867012	0.00192638	0	0	1	0.55336	0.0193548	0.534005
TMEM97	ENSG00000109084	protein_coding	1117.33	0.866711	3.98139e-21	1	0	1	0.555336	0.0193548	0.535981
MAN2A1	ENSG00000112893	protein_coding	387	0.866581	7.05959e-13	0	0	1	0.555336	0.0193548	0.535981
SOAT1	ENSG00000057252	protein_coding	795.333	0.866523	6.34688e-17	1	0	1	0.557312	0.0193548	0.537957
KIDINS220	ENSG00000134313	protein_coding	1344.67	0.865589	1.77305e-20	0	0	1	0.557312	0.0193548	0.537957
GALNT13	ENSG00000144278	protein_coding	486.667	0.864831	1.72221e-12	0	0	1	0.557312	0.0193548	0.537957
LCLAT1	ENSG00000172954	protein_coding	392.667	0.863701	1.01551e-12	1	0	1	0.559289	0.0193548	0.539934
GINM1	ENSG00000055211	protein_coding	361.333	0.861092	5.29817e-10	1	0	1	0.561265	0.0193548	0.54191
OS9	ENSG00000135506	protein_coding	1461.33	0.861017	9.88597e-16	1	0	1	0.563241	0.0193548	0.543886
KCNK1	ENSG00000135750	protein_coding	143.667	0.86046	4.80911e-06	0	0	1	0.563241	0.0193548	0.543886
ADPGK	ENSG00000159322	protein_coding	839.667	0.859319	3.06272e-14	0	0	1	0.563241	0.0193548	0.543886
SLC43A1	ENSG00000149150	protein_coding	301.333	0.859044	8.51525e-06	0	0	1	0.563241	0.0193548	0.543886
SLC39A11	ENSG00000133195	protein_coding	231.667	0.858247	1.49843e-10	0	0	1	0.563241	0.0193548	0.543886
LAMB1	ENSG00000091136	protein_coding	999.667	0.858239	1.68035e-15	1	0	1	0.565217	0.0193548	0.545863
LHFP	ENSG00000183722	protein_coding	187	0.858038	9.95378e-06	0	0	0	0.565217	0.0193548	0.545863
YIPF3	ENSG00000137207	protein_coding	990.667	0.85701	5.86725e-14	1	0	1	0.567194	0.0193548	0.547839
PIGC	ENSG00000135845	protein_coding	501.333	0.856068	6.30677e-17	0	0	1	0.567194	0.0193548	0.547839
SLC35A5	ENSG00000138459	protein_coding	565	0.854964	1.44326e-14	0	0	1	0.567194	0.0193548	0.547839
RER1	ENSG00000157916	protein_coding	1134.33	0.854188	2.05307e-18	1	0	1	0.56917	0.0193548	0.549815
REEP6	ENSG00000115255	protein_coding	264.667	0.853806	1.66394e-05	0	0	1	0.56917	0.0193548	0.549815
G6PC3	ENSG00000141349	protein_coding	1286	0.853343	6.43662e-15	1	0	1	0.571146	0.0193548	0.551791
YIPF1	ENSG00000058799	protein_coding	218	0.852957	1.1502e-09	0	0	1	0.571146	0.0193548	0.551791
ORMDL1	ENSG00000128699	protein_coding	477	0.852036	4.68558e-13	1	0	1	0.573123	0.0193548	0.553768
EMC1	ENSG00000127463	protein_coding	1040.67	0.851061	3.26123e-09	1	0	1	0.575099	0.0193548	0.555744
CTSB	ENSG00000164733	protein_coding	952.667	0.850844	2.62248e-15	1	0	1	0.577075	0.0193548	0.55772
YIF1A	ENSG00000174851	protein_coding	1281.33	0.850842	1.83479e-15	0	0	1	0.577075	0.0193548	0.55772
EMB	ENSG00000170571	protein_coding	520.667	0.850441	2.02963e-09	0	0	1	0.577075	0.0193548	0.55772
LRIG2	ENSG00000198799	protein_coding	330.333	0.849542	1.45723e-06	0	0	1	0.577075	0.0193548	0.55772
ARL6IP6	ENSG00000177917	protein_coding	744.667	0.848736	8.82158e-18	1	0	1	0.579051	0.0193548	0.559697
TMEM168	ENSG00000146802	protein_coding	256.333	0.848522	8.11363e-14	0	0	1	0.579051	0.0193548	0.559697
CDS2	ENSG00000101290	protein_coding	1036	0.847296	6.8705e-18	1	0	1	0.581028	0.0193548	0.561673
SLC41A3	ENSG00000114544	protein_coding	478	0.846745	5.86562e-12	0	0	1	0.581028	0.0193548	0.561673
HYAL2	ENSG00000068001	protein_coding	292	0.845485	1.11279e-09	0	0	1	0.581028	0.0193548	0.561673
NDFIP2	ENSG00000102471	protein_coding	1248.33	0.843077	2.0274e-15	0	0	1	0.581028	0.0193548	0.561673
ACVR2A	ENSG00000121989	protein_coding	156	0.842277	5.35659e-08	0	0	1	0.581028	0.0193548	0.561673
IFNAR2	ENSG00000159110	protein_coding	169.333	0.839051	1.52799e-06	0	0	1	0.581028	0.0193548	0.561673
EXTL2	ENSG00000162694	protein_coding	321	0.8366	5.71868e-11	0	0	1	0.581028	0.0193548	0.561673
ARL6IP1	ENSG00000170540	protein_coding	1484.67	0.835599	2.97414e-18	1	0	1	0.583004	0.0193548	0.563649
CLDN12	ENSG00000157224	protein_coding	495	0.835325	2.65146e-16	1	0	1	0.58498	0.0193548	0.565625
TMEM209	ENSG00000146842	protein_coding	537.333	0.833598	5.8833e-15	1	0	1	0.586957	0.0193548	0.567602
ERMP1	ENSG00000099219	protein_coding	361	0.831829	1.54647e-10	0	0	1	0.586957	0.0193548	0.567602
TP53I13	ENSG00000167543	protein_coding	446	0.831622	4.73662e-11	0	0	1	0.586957	0.0193548	0.567602
ANTXR2	ENSG00000163297	protein_coding	157.667	0.830619	7.93503e-10	0	0	1	0.586957	0.0193548	0.567602
CYP51A1	ENSG00000001630	protein_coding	162.667	0.830465	3.81307e-07	1	0	1	0.588933	0.0193548	0.569578
EGFL7	ENSG00000172889	protein_coding	250.333	0.830137	1.85665e-08	0	0	1	0.588933	0.0193548	0.569578
NDC1	ENSG00000058804	protein_coding	1938	0.829657	2.69442e-21	1	0	1	0.590909	0.0193548	0.571554
CHPT1	ENSG00000111666	protein_coding	765.333	0.829407	8.59949e-15	1	0	1	0.592885	0.0193548	0.573531
MAGT1	ENSG00000102158	protein_coding	2173.67	0.829253	5.85286e-16	1	0	1	0.594862	0.0193548	0.575507
SLC35B2	ENSG00000157593	protein_coding	799.333	0.827853	3.07986e-14	1	0	1	0.596838	0.0193548	0.577483
ZDHHC13	ENSG00000177054	protein_coding	386	0.827819	5.58668e-15	0	0	1	0.596838	0.0193548	0.577483
TMEM242	ENSG00000215712	protein_coding	295	0.825128	2.54163e-08	0	0	1	0.596838	0.0193548	0.577483
PRSS23	ENSG00000150687	protein_coding	169	0.824722	3.38585e-09	0	0	1	0.596838	0.0193548	0.577483
GPC4	ENSG00000076716	protein_coding	614.333	0.824652	7.0641e-12	1	0	1	0.598814	0.0193548	0.579459
SLCO4A1	ENSG00000101187	protein_coding	207.667	0.824155	0.00159945	0	0	1	0.598814	0.0193548	0.579459
GLG1	ENSG00000090863	protein_coding	1607.67	0.822732	3.56394e-12	1	0	1	0.600791	0.0193548	0.581436
DRAM2	ENSG00000156171	protein_coding	326	0.82251	9.28173e-13	0	0	1	0.600791	0.0193548	0.581436
ERO1A	ENSG00000197930	protein_coding	751.667	0.821474	1.70536e-14	1	0	1	0.602767	0.0193548	0.583412
SLC9A6	ENSG00000198689	protein_coding	447.333	0.820698	1.40045e-13	0	0	1	0.602767	0.0193548	0.583412
PLOD1	ENSG00000083444	protein_coding	1085	0.820509	6.31928e-10	1	0	1	0.604743	0.0193548	0.585388
ST7	ENSG00000004866	protein_coding	200	0.820199	8.45118e-06	0	0	1	0.604743	0.0193548	0.585388
GPR180	ENSG00000152749	protein_coding	825.667	0.81968	1.24827e-15	1	0	1	0.606719	0.0193548	0.587365
B3GNT2	ENSG00000170340	protein_coding	216.333	0.818982	7.22296e-12	0	0	1	0.606719	0.0193548	0.587365
TMEM98	ENSG00000006042	protein_coding	614.667	0.818791	1.55636e-13	0	0	1	0.606719	0.0193548	0.587365
SLC52A2	ENSG00000185803	protein_coding	543.333	0.817987	5.91301e-09	1	0	1	0.608696	0.0193548	0.589341
C3orf58	ENSG00000181744	protein_coding	367.333	0.814822	1.16148e-13	0	0	1	0.608696	0.0193548	0.589341
EPHA6	ENSG00000080224	protein_coding	111.667	0.814233	6.22621e-06	0	0	1	0.608696	0.0193548	0.589341
PLD6	ENSG00000179598	protein_coding	202	0.81412	1.38033e-05	1	0	1	0.610672	0.0193548	0.591317
MPDU1	ENSG00000129255	protein_coding	480.333	0.811562	3.79397e-09	1	0	1	0.612648	0.0193548	0.593293
NAT14	ENSG00000090971	protein_coding	815	0.811402	1.16675e-12	1	0	1	0.614625	0.0193548	0.59527
TMEM234	ENSG00000160055	protein_coding	137	0.81044	0.000435354	0	0	1	0.614625	0.0193548	0.59527
MFSD11	ENSG00000092931	protein_coding	326.333	0.809845	1.17788e-10	0	0	1	0.614625	0.0193548	0.59527
RNF130	ENSG00000113269	protein_coding	1175.67	0.807687	1.82071e-16	1	0	1	0.616601	0.0193548	0.597246
SLC41A2	ENSG00000136052	protein_coding	100.667	0.807409	0.000511489	0	0	1	0.616601	0.0193548	0.597246
C1orf27	ENSG00000157181	protein_coding	419.667	0.80657	0.0360758	0	0	1	0.616601	0.0193548	0.597246
MMGT1	ENSG00000169446	protein_coding	1061	0.806391	1.77193e-12	1	0	1	0.618577	0.0193548	0.599222
PAM	ENSG00000145730	protein_coding	806.333	0.80636	1.00099e-15	0	0	1	0.618577	0.0193548	0.599222
DEGS1	ENSG00000143753	protein_coding	1620.33	0.804591	1.11623e-19	1	0	1	0.620553	0.0193548	0.601199
ELOVL1	ENSG00000066322	protein_coding	584	0.803542	1.13033e-08	1	0	1	0.62253	0.0193548	0.603175
LAYN	ENSG00000204381	protein_coding	167.667	0.803487	4.55737e-06	0	0	1	0.62253	0.0193548	0.603175
TMEM14C	ENSG00000111843	protein_coding	1290	0.802704	4.23755e-11	0	0	1	0.62253	0.0193548	0.603175
NMB	ENSG00000197696	protein_coding	189	0.802636	0.000103911	0	0	1	0.62253	0.0193548	0.603175
ADAMTS3	ENSG00000156140	protein_coding	184.667	0.802391	5.67806e-10	0	0	1	0.62253	0.0193548	0.603175
GABRB3	ENSG00000166206	protein_coding	288.333	0.800462	2.04576e-07	0	0	1	0.62253	0.0193548	0.603175
SERINC3	ENSG00000132824	protein_coding	1429.67	0.800405	6.13431e-17	1	0	1	0.624506	0.0193548	0.605151
TWSG1	ENSG00000128791	protein_coding	531.333	0.800099	7.30135e-14	0	0	1	0.624506	0.0193548	0.605151
FKBP14	ENSG00000106080	protein_coding	304.333	0.799485	1.63249e-11	0	0	1	0.624506	0.0193548	0.605151
ERLEC1	ENSG00000068912	protein_coding	522.333	0.799457	3.17029e-13	0	0	1	0.624506	0.0193548	0.605151
PROS1	ENSG00000184500	protein_coding	232.333	0.799183	7.62455e-11	0	0	1	0.624506	0.0193548	0.605151
SGCB	ENSG00000163069	protein_coding	477	0.799124	8.24112e-16	0	0	1	0.624506	0.0193548	0.605151
GOLIM4	ENSG00000173905	protein_coding	1138	0.798569	2.45829e-13	0	0	1	0.624506	0.0193548	0.605151
NOP56	ENSG00000101361	protein_coding	4358.33	0.796737	2.53932e-23	0	1	1	0.624506	0.0258065	0.598699
TOR1AIP1	ENSG00000143337	protein_coding	616.667	0.795692	1.45512e-15	0	0	1	0.624506	0.0258065	0.598699
EMP3	ENSG00000142227	protein_coding	141.667	0.793739	1.67183e-05	1	0	1	0.626482	0.0258065	0.600676
IGSF8	ENSG00000162729	protein_coding	496.333	0.7931	3.90916e-09	1	0	1	0.628458	0.0258065	0.602652
RNF121	ENSG00000137522	protein_coding	367.333	0.792613	1.23455e-09	1	0	1	0.630435	0.0258065	0.604628
TSPAN15	ENSG00000099282	protein_coding	341	0.79235	1.57205e-09	0	0	1	0.630435	0.0258065	0.604628
P2RX4	ENSG00000135124	protein_coding	156	0.792133	0.000255605	0	0	1	0.630435	0.0258065	0.604628
TMED4	ENSG00000158604	protein_coding	1645.33	0.79135	5.56928e-19	1	0	1	0.632411	0.0258065	0.606605
SLC39A3	ENSG00000141873	protein_coding	477.333	0.790434	1.05904e-09	0	0	1	0.632411	0.0258065	0.606605
FUT8	ENSG00000033170	protein_coding	371	0.789469	3.53081e-11	0	0	1	0.632411	0.0258065	0.606605
ADGRA3	ENSG00000152990	protein_coding	544	0.78918	1.51759e-09	0	0	1	0.632411	0.0258065	0.606605
STOM	ENSG00000148175	protein_coding	317	0.789026	8.4976e-10	1	0	1	0.634387	0.0258065	0.608581
SYNGR1	ENSG00000100321	protein_coding	941	0.788712	1.81789e-11	0	0	1	0.634387	0.0258065	0.608581
FAM105A	ENSG00000145569	protein_coding	167	0.787463	1.69846e-08	0	0	0	0.634387	0.0258065	0.608581
GALNT18	ENSG00000110328	protein_coding	249	0.786607	5.79903e-05	0	0	1	0.634387	0.0258065	0.608581
HEXA	ENSG00000213614	protein_coding	170	0.786278	0.000139686	1	0	1	0.636364	0.0258065	0.610557
SLC47A1	ENSG00000142494	protein_coding	282.667	0.78578	1.56974e-06	0	0	1	0.636364	0.0258065	0.610557
ROBO2	ENSG00000185008	protein_coding	199	0.784032	1.92083e-06	0	0	1	0.636364	0.0258065	0.610557
ARSK	ENSG00000164291	protein_coding	185.667	0.781502	5.40045e-09	0	0	1	0.636364	0.0258065	0.610557
APOE	ENSG00000130203	protein_coding	125	0.780734	1.94161e-08	0	0	1	0.636364	0.0258065	0.610557
TMEM87B	ENSG00000153214	protein_coding	205.333	0.778597	4.84505e-08	0	0	1	0.636364	0.0258065	0.610557
SUCO	ENSG00000094975	protein_coding	610.667	0.77812	4.84965e-08	0	0	1	0.636364	0.0258065	0.610557
ENDOD1	ENSG00000149218	protein_coding	209.667	0.777761	2.59744e-08	0	0	1	0.636364	0.0258065	0.610557
CST3	ENSG00000101439	protein_coding	1504	0.777149	1.91125e-13	1	0	1	0.63834	0.0258065	0.612533
PLPP3	ENSG00000162407	protein_coding	248.333	0.776291	2.93644e-08	0	0	1	0.63834	0.0258065	0.612533
MFSD5	ENSG00000182544	protein_coding	351.667	0.776188	3.08886e-08	0	0	1	0.63834	0.0258065	0.612533
YIPF4	ENSG00000119820	protein_coding	757	0.77532	4.31819e-13	0	0	1	0.63834	0.0258065	0.612533
REEP4	ENSG00000168476	protein_coding	663.667	0.773891	3.5327e-11	1	0	1	0.640316	0.0258065	0.61451
HERPUD1	ENSG00000051108	protein_coding	698.333	0.773408	1.38266e-12	0	0	1	0.640316	0.0258065	0.61451
MERTK	ENSG00000153208	protein_coding	229.333	0.771674	4.75298e-05	0	0	1	0.640316	0.0258065	0.61451
BSG	ENSG00000172270	protein_coding	8018	0.771571	6.0809e-14	1	0	1	0.642292	0.0258065	0.616486
AGPAT5	ENSG00000155189	protein_coding	532.333	0.770712	4.01469e-12	0	0	1	0.642292	0.0258065	0.616486
TMEM115	ENSG00000126062	protein_coding	737.667	0.769649	2.83375e-08	0	0	1	0.642292	0.0258065	0.616486
EDEM2	ENSG00000088298	protein_coding	331.333	0.768754	3.28626e-07	0	0	1	0.642292	0.0258065	0.616486
TVP23B	ENSG00000171928	protein_coding	304.667	0.768547	5.46948e-09	0	0	1	0.642292	0.0258065	0.616486
LPAR3	ENSG00000171517	protein_coding	263.667	0.768435	3.95102e-07	0	0	1	0.642292	0.0258065	0.616486
CLCN3	ENSG00000109572	protein_coding	1107.33	0.76798	2.8312e-16	0	0	1	0.642292	0.0258065	0.616486
LPAR1	ENSG00000198121	protein_coding	111	0.767785	4.55213e-05	0	0	1	0.642292	0.0258065	0.616486
CD99	ENSG00000002586	protein_coding	2502.67	0.767296	8.84524e-16	0	0	1	0.642292	0.0258065	0.616486
SLC4A7	ENSG00000033867	protein_coding	414.333	0.765654	1.04357e-07	0	0	1	0.642292	0.0258065	0.616486
PGRMC2	ENSG00000164040	protein_coding	1180.67	0.765377	1.61606e-15	1	0	1	0.644269	0.0258065	0.618462
DSC2	ENSG00000134755	protein_coding	579.667	0.764771	5.73846e-14	1	0	1	0.646245	0.0258065	0.620439
UBAC2	ENSG00000134882	protein_coding	752.333	0.764493	7.74948e-13	1	0	1	0.648221	0.0258065	0.622415
LRP11	ENSG00000120256	protein_coding	651.667	0.76289	2.99853e-12	0	0	1	0.648221	0.0258065	0.622415
TOR3A	ENSG00000186283	protein_coding	903.667	0.761309	1.60882e-12	1	0	1	0.650198	0.0258065	0.624391
ATP8A1	ENSG00000124406	protein_coding	347	0.761063	5.67778e-08	0	0	1	0.650198	0.0258065	0.624391
PHTF2	ENSG00000006576	protein_coding	385.667	0.760779	1.83526e-08	0	0	1	0.650198	0.0258065	0.624391
SPPL2A	ENSG00000138600	protein_coding	231.667	0.760483	5.9476e-07	1	0	1	0.652174	0.0258065	0.626367
ALG3	ENSG00000214160	protein_coding	633.667	0.759999	4.8507e-09	1	0	1	0.65415	0.0258065	0.628344
TMEM9B	ENSG00000175348	protein_coding	225.667	0.759837	6.46574e-09	0	0	1	0.65415	0.0258065	0.628344
ABHD13	ENSG00000139826	protein_coding	133	0.758856	0.000286483	0	0	1	0.65415	0.0258065	0.628344
ITGA6	ENSG00000091409	protein_coding	374.333	0.758109	1.06042e-11	0	0	1	0.65415	0.0258065	0.628344
TIMP1	ENSG00000102265	protein_coding	546.667	0.758062	9.08776e-11	1	0	1	0.656126	0.0258065	0.63032
UGCG	ENSG00000148154	protein_coding	319	0.757685	6.87693e-11	1	0	1	0.658103	0.0258065	0.632296
PCMT1	ENSG00000120265	protein_coding	1935.33	0.757515	2.03696e-15	1	0	0	0.660079	0.0258065	0.634273
NAGA	ENSG00000198951	protein_coding	549	0.756871	2.5506e-09	0	0	1	0.660079	0.0258065	0.634273
DHRSX	ENSG00000169084	protein_coding	163.333	0.756312	7.36228e-05	0	0	1	0.660079	0.0258065	0.634273
LPCAT2	ENSG00000087253	protein_coding	261.333	0.755081	4.28654e-08	0	0	1	0.660079	0.0258065	0.634273
INSIG2	ENSG00000125629	protein_coding	241.333	0.755027	1.35747e-07	0	0	1	0.660079	0.0258065	0.634273
PDPN	ENSG00000162493	protein_coding	393	0.752657	7.08332e-09	1	0	1	0.662055	0.0258065	0.636249
MAN1A1	ENSG00000111885	protein_coding	724.333	0.751144	1.16299e-10	0	0	1	0.662055	0.0258065	0.636249
GOLM1	ENSG00000135052	protein_coding	2268	0.751018	3.37533e-16	1	0	1	0.664032	0.0258065	0.638225
NCEH1	ENSG00000144959	protein_coding	137.667	0.748213	1.09294e-05	0	0	1	0.664032	0.0258065	0.638225
ERGIC2	ENSG00000087502	protein_coding	449.333	0.747757	4.60164e-07	0	0	1	0.664032	0.0258065	0.638225
TMEM39B	ENSG00000121775	protein_coding	569	0.747006	1.37627e-08	1	0	1	0.666008	0.0258065	0.640201
MFAP2	ENSG00000117122	protein_coding	103.667	0.743989	0.00358377	0	0	1	0.666008	0.0258065	0.640201
TMEM237	ENSG00000155755	protein_coding	715.333	0.743781	1.50631e-15	0	0	1	0.666008	0.0258065	0.640201
NDFIP1	ENSG00000131507	protein_coding	1135	0.743147	1.01896e-16	0	0	1	0.666008	0.0258065	0.640201
SLC35B3	ENSG00000124786	protein_coding	296.667	0.742831	2.33544e-07	0	0	1	0.666008	0.0258065	0.640201
FAF2	ENSG00000113194	protein_coding	1771	0.741483	1.98164e-09	0	0	1	0.666008	0.0258065	0.640201
LGR4	ENSG00000205213	protein_coding	623.667	0.739439	4.19806e-11	0	0	1	0.666008	0.0258065	0.640201
CCDC127	ENSG00000164366	protein_coding	327	0.738635	9.42566e-10	0	0	0	0.666008	0.0258065	0.640201
ATP5I	ENSG00000169020	protein_coding	145.333	0.738124	0.00203208	0	0	0	0.666008	0.0258065	0.640201
SUMF2	ENSG00000129103	protein_coding	1634.67	0.738004	9.37963e-11	1	0	1	0.667984	0.0258065	0.642178
TIMM21	ENSG00000075336	protein_coding	436.333	0.737673	9.57716e-11	0	0	1	0.667984	0.0258065	0.642178
KCNT2	ENSG00000162687	protein_coding	105	0.737533	5.94325e-05	0	0	1	0.667984	0.0258065	0.642178
CXADR	ENSG00000154639	protein_coding	512.667	0.737376	1.39061e-11	1	0	1	0.66996	0.0258065	0.644154
SELENOI	ENSG00000138018	protein_coding	1091	0.736924	2.72634e-12	1	0	1	0.671937	0.0258065	0.64613
SPCS3	ENSG00000129128	protein_coding	1085.67	0.735784	2.19618e-15	1	0	1	0.673913	0.0258065	0.648107
CD109	ENSG00000156535	protein_coding	113	0.735131	4.25975e-07	0	0	1	0.673913	0.0258065	0.648107
ITGA1	ENSG00000213949	protein_coding	120.667	0.735041	0.000481109	0	0	1	0.673913	0.0258065	0.648107
GLCE	ENSG00000138604	protein_coding	447.333	0.734926	8.8781e-13	0	0	1	0.673913	0.0258065	0.648107
TMEM126A	ENSG00000171202	protein_coding	201	0.733585	1.20638e-05	0	0	1	0.673913	0.0258065	0.648107
TMX4	ENSG00000125827	protein_coding	799.333	0.733021	1.31878e-11	1	0	1	0.675889	0.0258065	0.650083
SIGMAR1	ENSG00000147955	protein_coding	3230.33	0.732744	5.25427e-15	1	0	1	0.677866	0.0258065	0.652059
PXYLP1	ENSG00000155893	protein_coding	327.333	0.730456	2.20285e-08	0	0	1	0.677866	0.0258065	0.652059
TMEM106B	ENSG00000106460	protein_coding	564.333	0.729677	1.85271e-06	0	0	1	0.677866	0.0258065	0.652059
P4HB	ENSG00000185624	protein_coding	5381.33	0.729363	2.10755e-14	1	0	1	0.679842	0.0258065	0.654035
TOR1B	ENSG00000136816	protein_coding	330.667	0.728862	1.52435e-07	0	0	1	0.679842	0.0258065	0.654035
CACNA2D1	ENSG00000153956	protein_coding	261.667	0.728565	8.68544e-05	0	0	1	0.679842	0.0258065	0.654035
GHDC	ENSG00000167925	protein_coding	451.333	0.726111	2.86183e-06	0	0	1	0.679842	0.0258065	0.654035
SLC35F2	ENSG00000110660	protein_coding	588.667	0.725527	2.06493e-08	1	0	1	0.681818	0.0258065	0.656012
CTSZ	ENSG00000101160	protein_coding	148.667	0.725369	0.000713607	0	0	1	0.681818	0.0258065	0.656012
TNFRSF19	ENSG00000127863	protein_coding	111.667	0.725291	0.000668903	0	0	1	0.681818	0.0258065	0.656012
TMEM30A	ENSG00000112697	protein_coding	996.667	0.725096	3.06113e-12	1	0	1	0.683794	0.0258065	0.657988
TMEM135	ENSG00000166575	protein_coding	343.333	0.724332	4.74944e-11	0	0	1	0.683794	0.0258065	0.657988
MPPE1	ENSG00000154889	protein_coding	122.667	0.723633	0.00299584	0	0	1	0.683794	0.0258065	0.657988
PIGM	ENSG00000143315	protein_coding	460.333	0.722821	2.50378e-06	0	0	1	0.683794	0.0258065	0.657988
SLC30A5	ENSG00000145740	protein_coding	827.333	0.722709	5.19689e-13	0	0	1	0.683794	0.0258065	0.657988
TMEM68	ENSG00000167904	protein_coding	186.333	0.722539	6.92727e-06	0	0	1	0.683794	0.0258065	0.657988
AUP1	ENSG00000115307	protein_coding	1308.67	0.722438	1.98954e-11	1	0	1	0.685771	0.0258065	0.659964
KCNJ8	ENSG00000121361	protein_coding	143.333	0.721722	4.06028e-06	0	0	1	0.685771	0.0258065	0.659964
ZDHHC17	ENSG00000186908	protein_coding	601	0.721424	3.9949e-09	0	0	1	0.685771	0.0258065	0.659964
SCAMP1	ENSG00000085365	protein_coding	735.667	0.72088	1.67162e-09	0	0	1	0.685771	0.0258065	0.659964
ADGRV1	ENSG00000164199	protein_coding	258	0.719924	5.52305e-05	0	0	0	0.685771	0.0258065	0.659964
CERS6	ENSG00000172292	protein_coding	497.667	0.719857	1.55993e-10	1	0	1	0.687747	0.0258065	0.661941
PRKCSH	ENSG00000130175	protein_coding	4532.33	0.719262	4.38882e-10	1	0	1	0.689723	0.0258065	0.663917
REEP1	ENSG00000068615	protein_coding	253.333	0.718948	1.76515e-07	0	0	1	0.689723	0.0258065	0.663917
VWDE	ENSG00000146530	protein_coding	123.667	0.718892	0.0171371	0	0	1	0.689723	0.0258065	0.663917
TMEM254	ENSG00000133678	protein_coding	181.333	0.718648	0.000348775	0	0	1	0.689723	0.0258065	0.663917
PKN2	ENSG00000065243	protein_coding	1329.33	0.716838	1.7463e-07	0	0	1	0.689723	0.0258065	0.663917
MCFD2	ENSG00000180398	protein_coding	1564.67	0.715845	2.19432e-17	1	0	1	0.6917	0.0258065	0.665893
CD81	ENSG00000110651	protein_coding	2887	0.715708	1.36683e-12	1	0	1	0.693676	0.0258065	0.667869
FCGRT	ENSG00000104870	protein_coding	234.333	0.715207	0.000536659	0	0	1	0.693676	0.0258065	0.667869
GCNT1	ENSG00000187210	protein_coding	158	0.714709	5.37919e-06	0	0	1	0.693676	0.0258065	0.667869
LNPK	ENSG00000144320	protein_coding	609.667	0.713676	7.42746e-08	0	0	1	0.693676	0.0258065	0.667869
NLGN1	ENSG00000169760	protein_coding	121	0.713626	0.000368012	0	0	1	0.693676	0.0258065	0.667869
SUSD5	ENSG00000173705	protein_coding	335.333	0.713585	6.11164e-05	1	0	1	0.695652	0.0258065	0.669846
SEL1L	ENSG00000071537	protein_coding	711	0.713391	1.3783e-14	1	0	1	0.697628	0.0258065	0.671822
SRPRA	ENSG00000182934	protein_coding	1653.33	0.713159	5.33896e-12	1	0	1	0.699605	0.0258065	0.673798
UNC93B1	ENSG00000110057	protein_coding	313	0.712474	1.80782e-05	0	0	1	0.699605	0.0258065	0.673798
FAM213A	ENSG00000122378	protein_coding	612	0.712333	3.69139e-13	1	0	1	0.701581	0.0258065	0.675775
NOMO2	ENSG00000185164	protein_coding	475	0.712269	5.87969e-05	0	0	1	0.701581	0.0258065	0.675775
BTN2A1	ENSG00000112763	protein_coding	620.667	0.712163	4.55114e-10	0	0	1	0.701581	0.0258065	0.675775
NRCAM	ENSG00000091129	protein_coding	255	0.711992	2.93305e-06	0	0	1	0.701581	0.0258065	0.675775
NPTX2	ENSG00000106236	protein_coding	156	0.711501	0.000212994	0	0	1	0.701581	0.0258065	0.675775
MBTPS2	ENSG00000012174	protein_coding	628.333	0.711248	6.27555e-09	1	0	1	0.703557	0.0258065	0.677751
CSGALNACT2	ENSG00000169826	protein_coding	324	0.709659	2.41282e-09	0	0	1	0.703557	0.0258065	0.677751
PCSK5	ENSG00000099139	protein_coding	204.333	0.70957	7.43455e-05	0	0	1	0.703557	0.0258065	0.677751
SCARB2	ENSG00000138760	protein_coding	989.333	0.708941	2.90649e-12	1	0	1	0.705534	0.0258065	0.679727
PEX11A	ENSG00000166821	protein_coding	257.333	0.707769	1.7087e-07	0	0	1	0.705534	0.0258065	0.679727
WRB	ENSG00000182093	protein_coding	937	0.707632	8.38297e-14	1	0	1	0.70751	0.0258065	0.681703
TMEM51	ENSG00000171729	protein_coding	116	0.707563	0.00083223	0	0	1	0.70751	0.0258065	0.681703
SLC44A1	ENSG00000070214	protein_coding	775	0.707415	6.68403e-11	0	0	1	0.70751	0.0258065	0.681703
CAMLG	ENSG00000164615	protein_coding	1241.67	0.707113	4.38348e-13	0	0	1	0.70751	0.0258065	0.681703
LMF2	ENSG00000100258	protein_coding	1011	0.706348	3.70116e-07	1	0	1	0.709486	0.0258065	0.68368
LEMD3	ENSG00000174106	protein_coding	846.333	0.706076	1.23012e-12	0	0	1	0.709486	0.0258065	0.68368
YIPF5	ENSG00000145817	protein_coding	479.667	0.705949	1.32656e-10	0	0	1	0.709486	0.0258065	0.68368
TNFRSF10D	ENSG00000173530	protein_coding	131	0.704466	0.000919497	0	0	1	0.709486	0.0258065	0.68368
BLCAP	ENSG00000166619	protein_coding	751	0.702354	9.96934e-09	0	0	1	0.709486	0.0258065	0.68368
TMEM185B	ENSG00000226479	protein_coding	315.667	0.701757	1.40163e-05	0	0	1	0.709486	0.0258065	0.68368
MFAP3	ENSG00000037749	protein_coding	288.667	0.700316	3.78912e-08	1	0	1	0.711462	0.0258065	0.685656
ROR1	ENSG00000185483	protein_coding	167	0.699826	0.000157614	0	0	1	0.711462	0.0258065	0.685656
YIPF2	ENSG00000130733	protein_coding	441	0.699457	8.58649e-08	1	0	1	0.713439	0.0258065	0.687632
ADAM22	ENSG00000008277	protein_coding	359.333	0.69738	9.16668e-07	0	0	1	0.713439	0.0258065	0.687632
MDK	ENSG00000110492	protein_coding	1836	0.696559	7.57867e-10	1	0	1	0.715415	0.0258065	0.689609
TM7SF2	ENSG00000149809	protein_coding	549.333	0.696178	2.82501e-06	0	0	1	0.715415	0.0258065	0.689609
DAGLB	ENSG00000164535	protein_coding	290	0.695543	1.80593e-05	0	0	1	0.715415	0.0258065	0.689609
B3GLCT	ENSG00000187676	protein_coding	311.667	0.695201	2.14073e-08	0	0	1	0.715415	0.0258065	0.689609
CREB3L4	ENSG00000143578	protein_coding	118	0.694895	0.0478325	0	0	1	0.715415	0.0258065	0.689609
MANBAL	ENSG00000101363	protein_coding	688.667	0.69218	9.593e-10	0	0	1	0.715415	0.0258065	0.689609
CRELD1	ENSG00000163703	protein_coding	271.333	0.690132	9.93623e-06	0	0	1	0.715415	0.0258065	0.689609
NEMP1	ENSG00000166881	protein_coding	1492	0.689043	3.73122e-10	1	0	1	0.717391	0.0258065	0.691585
ELOVL7	ENSG00000164181	protein_coding	146.333	0.68898	6.14058e-06	0	0	1	0.717391	0.0258065	0.691585
RHBDD2	ENSG00000005486	protein_coding	889.667	0.688861	1.51359e-07	1	0	1	0.719368	0.0258065	0.693561
LSR	ENSG00000105699	protein_coding	719	0.687738	2.58877e-08	1	0	1	0.721344	0.0258065	0.695537
RMDN3	ENSG00000137824	protein_coding	557.667	0.687155	1.22176e-08	0	0	1	0.721344	0.0258065	0.695537
CERS2	ENSG00000143418	protein_coding	1453.33	0.685943	3.40787e-11	1	0	1	0.72332	0.0258065	0.697514
MCOLN1	ENSG00000090674	protein_coding	347.333	0.685689	0.000443208	0	0	1	0.72332	0.0258065	0.697514
ADGRL2	ENSG00000117114	protein_coding	1075.67	0.685601	4.31796e-13	1	0	1	0.725296	0.0258065	0.69949
CPD	ENSG00000108582	protein_coding	1251	0.685319	4.24054e-15	1	0	1	0.727273	0.0258065	0.701466
NENF	ENSG00000117691	protein_coding	1104.67	0.685215	6.59388e-10	1	0	1	0.729249	0.0258065	0.703443
LOX	ENSG00000113083	protein_coding	198.667	0.684956	1.57662e-07	0	0	1	0.729249	0.0258065	0.703443
ERLIN2	ENSG00000147475	protein_coding	996.667	0.684946	2.73305e-10	1	0	1	0.731225	0.0258065	0.705419
SEC22A	ENSG00000121542	protein_coding	122.667	0.683666	2.31463e-05	0	0	1	0.731225	0.0258065	0.705419
MUL1	ENSG00000090432	protein_coding	507.333	0.683552	9.7029e-06	1	0	1	0.733202	0.0258065	0.707395
ELOVL2	ENSG00000197977	protein_coding	475	0.682729	3.86211e-08	0	0	1	0.733202	0.0258065	0.707395
ADAMTS1	ENSG00000154734	protein_coding	786	0.681897	5.76689e-08	1	0	1	0.735178	0.0258065	0.709371
TPST2	ENSG00000128294	protein_coding	354	0.681784	5.25238e-07	0	0	1	0.735178	0.0258065	0.709371
ZDHHC12	ENSG00000160446	protein_coding	438	0.680392	3.4953e-07	0	0	1	0.735178	0.0258065	0.709371
ATP9B	ENSG00000166377	protein_coding	127.333	0.680383	0.0043878	0	0	1	0.735178	0.0258065	0.709371
NEMP2	ENSG00000189362	protein_coding	105.333	0.679117	0.0012686	0	0	1	0.735178	0.0258065	0.709371
TPP1	ENSG00000166340	protein_coding	801.667	0.678186	1.34374e-08	1	0	1	0.737154	0.0258065	0.711348
SLC38A1	ENSG00000111371	protein_coding	3218.33	0.67794	3.69914e-14	1	0	1	0.73913	0.0258065	0.713324
FAM57A	ENSG00000167695	protein_coding	633.667	0.676406	5.37919e-06	1	0	1	0.741107	0.0258065	0.7153
EMC10	ENSG00000161671	protein_coding	1066	0.675286	8.46641e-10	1	0	1	0.743083	0.0258065	0.717277
NRP1	ENSG00000099250	protein_coding	337.667	0.675212	4.64255e-05	0	0	1	0.743083	0.0258065	0.717277
CNPY3	ENSG00000137161	protein_coding	504.333	0.674412	1.29693e-06	0	0	1	0.743083	0.0258065	0.717277
BMPR1A	ENSG00000107779	protein_coding	490.667	0.674038	1.77333e-10	0	0	1	0.743083	0.0258065	0.717277
TMEM185A	ENSG00000269556	protein_coding	302.333	0.672048	9.86097e-06	0	0	1	0.743083	0.0258065	0.717277
SLC9B2	ENSG00000164038	protein_coding	209.333	0.671285	2.81689e-05	0	0	1	0.743083	0.0258065	0.717277
YIPF6	ENSG00000181704	protein_coding	747	0.670667	3.75751e-12	1	0	1	0.745059	0.0258065	0.719253
ZDHHC24	ENSG00000174165	protein_coding	383	0.670559	1.03143e-05	0	0	1	0.745059	0.0258065	0.719253
PLOD3	ENSG00000106397	protein_coding	802.333	0.670501	4.35189e-07	1	0	1	0.747036	0.0258065	0.721229
FXYD5	ENSG00000089327	protein_coding	182.667	0.670181	0.000582995	1	0	1	0.749012	0.0258065	0.723205
C6orf120	ENSG00000185127	protein_coding	693.667	0.669874	2.19312e-10	0	0	1	0.749012	0.0258065	0.723205
SLC35A3	ENSG00000117620	protein_coding	351.333	0.668784	2.26059e-05	0	0	1	0.749012	0.0258065	0.723205
SYP	ENSG00000102003	protein_coding	453.333	0.666194	2.89653e-07	0	0	1	0.749012	0.0258065	0.723205
QPCTL	ENSG00000011478	protein_coding	459	0.665043	5.63542e-06	1	0	1	0.750988	0.0258065	0.725182
CDS1	ENSG00000163624	protein_coding	286.333	0.663957	2.85735e-07	0	0	1	0.750988	0.0258065	0.725182
SLC2A8	ENSG00000136856	protein_coding	389.667	0.663274	0.00142195	0	0	1	0.750988	0.0258065	0.725182
SLC39A14	ENSG00000104635	protein_coding	1020.67	0.663126	1.11622e-08	1	0	1	0.752964	0.0258065	0.727158
CSPG5	ENSG00000114646	protein_coding	632	0.662905	3.81244e-07	0	0	1	0.752964	0.0258065	0.727158
FBLN5	ENSG00000140092	protein_coding	191	0.662857	0.00108526	0	0	1	0.752964	0.0258065	0.727158
STIM2	ENSG00000109689	protein_coding	316.667	0.662524	4.71497e-05	0	0	1	0.752964	0.0258065	0.727158
HS2ST1	ENSG00000153936	protein_coding	765.333	0.661484	5.14526e-10	1	0	1	0.754941	0.0258065	0.729134
PANX1	ENSG00000110218	protein_coding	233	0.660992	3.36804e-05	0	0	1	0.754941	0.0258065	0.729134
SPTLC2	ENSG00000100596	protein_coding	790	0.660786	1.01534e-08	1	0	1	0.756917	0.0258065	0.731111
ATP6V0E1	ENSG00000113732	protein_coding	761	0.660752	4.08374e-10	1	0	1	0.758893	0.0258065	0.733087
ITGAV	ENSG00000138448	protein_coding	551	0.660743	2.36986e-10	1	0	1	0.76087	0.0258065	0.735063
BACE2	ENSG00000182240	protein_coding	379.333	0.659414	7.72692e-05	0	0	1	0.76087	0.0258065	0.735063
PDE3B	ENSG00000152270	protein_coding	335	0.658902	5.63951e-06	0	0	1	0.76087	0.0258065	0.735063
TSPAN31	ENSG00000135452	protein_coding	272.333	0.658201	1.63197e-06	0	0	1	0.76087	0.0258065	0.735063
CMTM6	ENSG00000091317	protein_coding	1158	0.657179	1.15158e-10	0	0	1	0.76087	0.0258065	0.735063
PTTG1IP	ENSG00000183255	protein_coding	1925.67	0.656001	2.09164e-08	1	0	1	0.762846	0.0258065	0.737039
LRP1B	ENSG00000168702	protein_coding	104.667	0.655991	0.00114899	0	0	1	0.762846	0.0258065	0.737039
C16orf91	ENSG00000174109	protein_coding	296	0.654988	3.19676e-06	0	0	0	0.762846	0.0258065	0.737039
TMEM222	ENSG00000186501	protein_coding	515.333	0.654076	8.96362e-07	1	0	1	0.764822	0.0258065	0.739016
MXRA7	ENSG00000182534	protein_coding	1395.67	0.652624	8.15706e-11	1	0	1	0.766798	0.0258065	0.740992
B3GNT5	ENSG00000176597	protein_coding	123	0.652329	0.00145398	0	0	1	0.766798	0.0258065	0.740992
PCSK1N	ENSG00000102109	protein_coding	1073	0.651992	2.78567e-07	1	0	1	0.768775	0.0258065	0.742968
MELTF	ENSG00000163975	protein_coding	151.333	0.650891	0.0224543	0	0	1	0.768775	0.0258065	0.742968
DHRS3	ENSG00000162496	protein_coding	284.667	0.650028	3.98727e-07	0	0	1	0.768775	0.0258065	0.742968
TMEM184C	ENSG00000164168	protein_coding	400	0.648438	2.19996e-05	0	0	1	0.768775	0.0258065	0.742968
COL14A1	ENSG00000187955	protein_coding	120	0.648053	9.8915e-05	0	0	1	0.768775	0.0258065	0.742968
ENPP1	ENSG00000197594	protein_coding	405.667	0.646363	9.53982e-07	0	0	1	0.768775	0.0258065	0.742968
VOPP1	ENSG00000154978	protein_coding	571.667	0.646315	2.40746e-05	1	0	1	0.770751	0.0258065	0.744945
PLD3	ENSG00000105223	protein_coding	1801	0.645069	2.04316e-09	1	0	1	0.772727	0.0258065	0.746921
SLC36A4	ENSG00000180773	protein_coding	513.667	0.643808	4.41499e-06	0	0	1	0.772727	0.0258065	0.746921
SLC13A4	ENSG00000164707	protein_coding	156.667	0.642878	0.00822648	0	0	1	0.772727	0.0258065	0.746921
TMEM5	ENSG00000118600	protein_coding	199.333	0.642472	7.23662e-05	0	0	1	0.772727	0.0258065	0.746921
TM9SF4	ENSG00000101337	protein_coding	1038.33	0.641836	3.98033e-07	1	0	1	0.774704	0.0258065	0.748897
MAP7D3	ENSG00000129680	protein_coding	1137.67	0.64178	1.3348e-07	0	1	1	0.774704	0.0322581	0.742445
XXYLT1	ENSG00000173950	protein_coding	392	0.641537	5.02831e-06	0	0	0	0.774704	0.0322581	0.742445
PRADC1	ENSG00000135617	protein_coding	264.333	0.640159	1.26916e-06	0	0	1	0.774704	0.0322581	0.742445
WBSCR22	ENSG00000071462	protein_coding	1676.33	0.64003	7.85365e-12	0	0	0	0.774704	0.0322581	0.742445
SAYSD1	ENSG00000112167	protein_coding	289.667	0.639562	1.36654e-05	0	0	1	0.774704	0.0322581	0.742445
TSPAN5	ENSG00000168785	protein_coding	342.333	0.639187	0.000669127	0	0	1	0.774704	0.0322581	0.742445
RNFT1	ENSG00000189050	protein_coding	158.667	0.638413	0.00258973	0	0	1	0.774704	0.0322581	0.742445
AGPAT2	ENSG00000169692	protein_coding	649	0.638098	4.73223e-06	1	0	1	0.77668	0.0322581	0.744422
COL25A1	ENSG00000188517	protein_coding	168	0.637503	0.000343562	0	0	1	0.77668	0.0322581	0.744422
NIPA2	ENSG00000140157	protein_coding	810	0.637183	1.79973e-10	0	0	1	0.77668	0.0322581	0.744422
C1QL4	ENSG00000186897	protein_coding	118.333	0.636242	0.0120279	0	0	1	0.77668	0.0322581	0.744422
SLC30A1	ENSG00000170385	protein_coding	327	0.635281	4.11286e-08	0	0	1	0.77668	0.0322581	0.744422
TMTC4	ENSG00000125247	protein_coding	493.333	0.634945	4.28654e-08	0	0	1	0.77668	0.0322581	0.744422
ATF6	ENSG00000118217	protein_coding	765.667	0.634453	1.83138e-09	0	0	1	0.77668	0.0322581	0.744422
LRRC8C	ENSG00000171488	protein_coding	238.333	0.633926	3.35936e-05	0	0	1	0.77668	0.0322581	0.744422
DISP1	ENSG00000154309	protein_coding	106.333	0.633472	0.0132235	0	0	1	0.77668	0.0322581	0.744422
PRRG1	ENSG00000130962	protein_coding	184	0.632959	0.000286214	0	0	1	0.77668	0.0322581	0.744422
KDELC2	ENSG00000178202	protein_coding	1173.67	0.632189	1.47999e-09	1	0	1	0.778656	0.0322581	0.746398
STARD3NL	ENSG00000010270	protein_coding	637.667	0.631583	3.61305e-11	0	0	1	0.778656	0.0322581	0.746398
TCTN1	ENSG00000204852	protein_coding	304.333	0.631422	0.000175428	0	0	1	0.778656	0.0322581	0.746398
RNF170	ENSG00000120925	protein_coding	257	0.631201	1.67898e-06	0	0	1	0.778656	0.0322581	0.746398
CERS4	ENSG00000090661	protein_coding	127	0.631144	0.0283832	0	0	1	0.778656	0.0322581	0.746398
OSCP1	ENSG00000116885	protein_coding	104.667	0.628281	0.000443208	0	1	1	0.778656	0.0387097	0.739946
SYT1	ENSG00000067715	protein_coding	121.667	0.628029	0.000740742	0	0	1	0.778656	0.0387097	0.739946
PARM1	ENSG00000169116	protein_coding	240.333	0.625301	0.00788925	0	0	1	0.778656	0.0387097	0.739946
TTC14	ENSG00000163728	protein_coding	373.667	0.624226	6.72845e-05	0	1	0	0.778656	0.0451613	0.733495
DNAJC19	ENSG00000205981	protein_coding	458.667	0.623777	1.37572e-06	0	0	1	0.778656	0.0451613	0.733495
DHODH	ENSG00000102967	protein_coding	297	0.623749	0.000260291	0	0	1	0.778656	0.0451613	0.733495
KDSR	ENSG00000119537	protein_coding	417	0.623483	1.15926e-06	1	0	1	0.780632	0.0451613	0.735471
SLC5A3	ENSG00000198743	protein_coding	606.667	0.623473	1.86077e-07	0	0	1	0.780632	0.0451613	0.735471
EPDR1	ENSG00000086289	protein_coding	101.333	0.623326	0.00406303	0	0	1	0.780632	0.0451613	0.735471
LTBP1	ENSG00000049323	protein_coding	540.667	0.623024	3.24744e-05	1	0	1	0.782609	0.0451613	0.737447
SCAMP2	ENSG00000140497	protein_coding	1031.67	0.621387	7.44529e-08	1	0	1	0.784585	0.0451613	0.739424
ABCB10	ENSG00000135776	protein_coding	1373	0.621143	1.61022e-11	1	0	1	0.786561	0.0451613	0.7414
ADGRL3	ENSG00000150471	protein_coding	254.333	0.620686	1.53512e-05	0	0	1	0.786561	0.0451613	0.7414
B3GAT3	ENSG00000149541	protein_coding	658.333	0.620626	1.68407e-06	1	0	1	0.788538	0.0451613	0.743376
F2R	ENSG00000181104	protein_coding	371.667	0.61993	2.86139e-06	0	0	1	0.788538	0.0451613	0.743376
NDUFC2	ENSG00000151366	protein_coding	110.333	0.617219	0.00219033	0	0	1	0.788538	0.0451613	0.743376
SULF2	ENSG00000196562	protein_coding	669	0.616794	1.86457e-06	1	0	1	0.790514	0.0451613	0.745353
SGMS1	ENSG00000198964	protein_coding	287.333	0.616786	9.21855e-07	0	0	1	0.790514	0.0451613	0.745353
SLC35G1	ENSG00000176273	protein_coding	291	0.615182	5.15446e-06	0	0	1	0.790514	0.0451613	0.745353
DOLPP1	ENSG00000167130	protein_coding	466.667	0.613621	1.89105e-05	1	0	1	0.79249	0.0451613	0.747329
PEX14	ENSG00000142655	protein_coding	550.667	0.613011	2.53718e-06	0	0	1	0.79249	0.0451613	0.747329
KCNQ5	ENSG00000185760	protein_coding	145	0.612538	0.0334748	0	0	1	0.79249	0.0451613	0.747329
DCBLD2	ENSG00000057019	protein_coding	621.667	0.611585	2.61456e-08	0	0	1	0.79249	0.0451613	0.747329
STOML1	ENSG00000067221	protein_coding	162.667	0.611258	0.00496862	0	0	1	0.79249	0.0451613	0.747329
BBS10	ENSG00000179941	protein_coding	340	0.610154	6.85226e-06	0	1	0	0.79249	0.0516129	0.740877
MFSD9	ENSG00000135953	protein_coding	172.667	0.609975	0.00656459	0	0	1	0.79249	0.0516129	0.740877
LETMD1	ENSG00000050426	protein_coding	812.333	0.60959	5.41476e-08	0	0	1	0.79249	0.0516129	0.740877
CYP2U1	ENSG00000155016	protein_coding	124.667	0.609498	0.00811305	0	0	1	0.79249	0.0516129	0.740877
TGFBR3	ENSG00000069702	protein_coding	456.667	0.608842	3.58376e-06	0	0	1	0.79249	0.0516129	0.740877
TMEM246	ENSG00000165152	protein_coding	394.667	0.607912	6.34005e-06	0	0	1	0.79249	0.0516129	0.740877
TMEM128	ENSG00000132406	protein_coding	259	0.607062	4.04041e-05	0	0	1	0.79249	0.0516129	0.740877
FZD3	ENSG00000104290	protein_coding	208.667	0.606738	0.000472435	0	0	1	0.79249	0.0516129	0.740877
SLC1A4	ENSG00000115902	protein_coding	290.667	0.605987	0.00181772	1	0	1	0.794466	0.0516129	0.742853
MCAM	ENSG00000076706	protein_coding	430.333	0.604731	0.000105059	1	0	1	0.796443	0.0516129	0.74483
KLRG2	ENSG00000188883	protein_coding	265.333	0.604489	0.0023536	0	0	1	0.796443	0.0516129	0.74483
PSMG4	ENSG00000180822	protein_coding	622.333	0.604171	2.14618e-05	0	1	0	0.796443	0.0580645	0.738378
MFSD14B	ENSG00000148110	protein_coding	1051.33	0.603756	4.05277e-09	0	0	1	0.796443	0.0580645	0.738378
ZDHHC6	ENSG00000023041	protein_coding	914.667	0.603624	1.76515e-07	0	0	1	0.796443	0.0580645	0.738378
LOXL2	ENSG00000134013	protein_coding	138.333	0.602531	0.00653253	0	0	1	0.796443	0.0580645	0.738378
IER3IP1	ENSG00000134049	protein_coding	199	0.601621	0.000402284	0	0	1	0.796443	0.0580645	0.738378
TAPT1	ENSG00000169762	protein_coding	227.667	0.601385	0.000138405	0	0	1	0.796443	0.0580645	0.738378
THEM6	ENSG00000130193	protein_coding	557	0.601366	4.84716e-05	0	0	1	0.796443	0.0580645	0.738378
TSPAN12	ENSG00000106025	protein_coding	353.667	0.601043	6.34005e-06	0	0	1	0.796443	0.0580645	0.738378
PIK3R4	ENSG00000196455	protein_coding	741.333	0.600939	7.62869e-08	0	1	1	0.796443	0.0645161	0.731927
VEZT	ENSG00000028203	protein_coding	841.333	0.598008	6.45241e-06	0	0	1	0.796443	0.0645161	0.731927
SAR1B	ENSG00000152700	protein_coding	532.667	0.597666	2.23168e-08	0	0	1	0.796443	0.0645161	0.731927
TMUB2	ENSG00000168591	protein_coding	500.333	0.596833	0.000235125	0	0	1	0.796443	0.0645161	0.731927
UGGT1	ENSG00000136731	protein_coding	1258.67	0.596633	1.12483e-07	1	0	1	0.798419	0.0645161	0.733903
PAQR8	ENSG00000170915	protein_coding	244	0.595217	0.000882817	0	0	1	0.798419	0.0645161	0.733903
JAM3	ENSG00000166086	protein_coding	918	0.594817	4.25185e-05	1	0	1	0.800395	0.0645161	0.735879
FSTL1	ENSG00000163430	protein_coding	1680.33	0.594789	2.80314e-12	1	0	1	0.802372	0.0645161	0.737855
XPR1	ENSG00000143324	protein_coding	819.667	0.593381	8.33653e-07	0	0	1	0.802372	0.0645161	0.737855
ERFE	ENSG00000178752	protein_coding	361.333	0.593164	0.00558427	0	0	1	0.802372	0.0645161	0.737855
ABCD4	ENSG00000119688	protein_coding	722.333	0.592818	8.30792e-06	0	0	1	0.802372	0.0645161	0.737855
SPARC	ENSG00000113140	protein_coding	149.667	0.592267	0.00575422	0	0	1	0.802372	0.0645161	0.737855
FADS3	ENSG00000221968	protein_coding	198.333	0.591577	0.0357694	0	0	1	0.802372	0.0645161	0.737855
SCCPDH	ENSG00000143653	protein_coding	579.333	0.58935	1.98956e-07	0	0	1	0.802372	0.0645161	0.737855
LRP12	ENSG00000147650	protein_coding	153.667	0.588502	0.00013124	0	0	1	0.802372	0.0645161	0.737855
NUS1	ENSG00000153989	protein_coding	1399.67	0.588116	9.99407e-11	1	0	1	0.804348	0.0645161	0.739832
C3orf52	ENSG00000114529	protein_coding	244	0.586014	0.00148616	0	0	0	0.804348	0.0645161	0.739832
TMEM80	ENSG00000177042	protein_coding	605.667	0.585178	1.75958e-05	0	0	1	0.804348	0.0645161	0.739832
ATL2	ENSG00000119787	protein_coding	958	0.585025	8.95766e-08	0	0	1	0.804348	0.0645161	0.739832
TPST1	ENSG00000169902	protein_coding	167.333	0.582604	0.00270394	0	0	1	0.804348	0.0645161	0.739832
KDELR1	ENSG00000105438	protein_coding	2417.67	0.581864	7.75288e-10	1	0	1	0.806324	0.0645161	0.741808
P3H4	ENSG00000141696	protein_coding	1172.67	0.581698	8.00382e-07	1	0	1	0.8083	0.0645161	0.743784
PEX12	ENSG00000108733	protein_coding	104.667	0.581494	0.0135913	0	1	1	0.8083	0.0709677	0.737333
GDPD1	ENSG00000153982	protein_coding	156.333	0.581298	0.00039962	0	0	1	0.8083	0.0709677	0.737333
NSG1	ENSG00000168824	protein_coding	125	0.580532	0.0369351	0	0	1	0.8083	0.0709677	0.737333
SNAPC1	ENSG00000023608	protein_coding	113.667	0.579858	0.0103082	0	1	0	0.8083	0.0774194	0.730881
IL6ST	ENSG00000134352	protein_coding	472.333	0.579428	0.00136025	0	0	1	0.8083	0.0774194	0.730881
GALNT11	ENSG00000178234	protein_coding	950	0.577262	3.03186e-08	0	0	1	0.8083	0.0774194	0.730881
MOGS	ENSG00000115275	protein_coding	1228	0.576832	3.01723e-06	1	0	1	0.810277	0.0774194	0.732857
GPX8	ENSG00000164294	protein_coding	426.667	0.575853	4.1373e-05	0	0	1	0.810277	0.0774194	0.732857
RPL26	ENSG00000161970	protein_coding	631.333	0.575736	3.24895e-06	0	0	1	0.810277	0.0774194	0.732857
LRRC8D	ENSG00000171492	protein_coding	288.333	0.573266	0.000336384	0	0	1	0.810277	0.0774194	0.732857
MCOLN3	ENSG00000055732	protein_coding	321	0.573016	0.000583797	0	0	1	0.810277	0.0774194	0.732857
ATP11B	ENSG00000058063	protein_coding	571.667	0.572061	6.56389e-06	0	0	1	0.810277	0.0774194	0.732857
NR2C1	ENSG00000120798	protein_coding	568.333	0.571176	9.57742e-05	0	1	0	0.810277	0.083871	0.726406
TMEM106C	ENSG00000134291	protein_coding	2209	0.570877	6.58118e-09	1	0	1	0.812253	0.083871	0.728382
GPAT4	ENSG00000158669	protein_coding	877.333	0.570348	2.43873e-06	0	0	1	0.812253	0.083871	0.728382
U2AF1	ENSG00000160201	protein_coding	180.667	0.568835	0.0427912	0	1	0	0.812253	0.0903226	0.72193
SLC2A13	ENSG00000151229	protein_coding	184	0.5686	0.00153635	0	0	1	0.812253	0.0903226	0.72193
TMEM25	ENSG00000149582	protein_coding	208	0.568223	0.0454231	0	0	1	0.812253	0.0903226	0.72193
RHBDD1	ENSG00000144468	protein_coding	379	0.568121	0.000173985	0	0	1	0.812253	0.0903226	0.72193
ALG10B	ENSG00000175548	protein_coding	335	0.567777	6.89092e-05	0	0	1	0.812253	0.0903226	0.72193
C19orf24	ENSG00000228300	protein_coding	608	0.566704	1.74762e-05	1	0	1	0.814229	0.0903226	0.723907
BMP4	ENSG00000125378	protein_coding	121.333	0.566274	0.0286376	0	0	1	0.814229	0.0903226	0.723907
LMBRD2	ENSG00000164187	protein_coding	253.667	0.565179	0.00100962	0	0	1	0.814229	0.0903226	0.723907
ORC5	ENSG00000164815	protein_coding	458.667	0.565127	8.09766e-06	0	1	0	0.814229	0.0967742	0.717455
TTC19	ENSG00000011295	protein_coding	1395.33	0.564245	1.72522e-08	0	0	0	0.814229	0.0967742	0.717455
SMIM7	ENSG00000214046	protein_coding	275.333	0.564052	0.000519014	0	0	1	0.814229	0.0967742	0.717455
NCAM1	ENSG00000149294	protein_coding	385.667	0.563633	0.00548847	1	0	1	0.816206	0.0967742	0.719431
SELENOT	ENSG00000198843	protein_coding	725.667	0.563545	1.50671e-06	1	0	1	0.818182	0.0967742	0.721408
POMT1	ENSG00000130714	protein_coding	816	0.563239	0.000208122	0	0	1	0.818182	0.0967742	0.721408
FAM234B	ENSG00000084444	protein_coding	437	0.56294	0.000232312	1	0	1	0.820158	0.0967742	0.723384
SLC12A2	ENSG00000064651	protein_coding	506.333	0.562212	5.967e-05	1	0	1	0.822134	0.0967742	0.72536
MFSD3	ENSG00000167700	protein_coding	1223	0.561895	1.94086e-06	0	0	1	0.822134	0.0967742	0.72536
NAGPA	ENSG00000103174	protein_coding	264	0.56092	0.00312447	0	0	1	0.822134	0.0967742	0.72536
AAED1	ENSG00000158122	protein_coding	185.667	0.560622	0.000846409	0	1	0	0.822134	0.103226	0.718909
C1GALT1	ENSG00000106392	protein_coding	273.333	0.559209	0.000914625	0	0	1	0.822134	0.103226	0.718909
PAQR3	ENSG00000163291	protein_coding	757.667	0.558832	2.67803e-07	0	0	1	0.822134	0.103226	0.718909
PIGO	ENSG00000165282	protein_coding	554	0.558633	7.36228e-05	1	0	1	0.824111	0.103226	0.720885
TMEM120A	ENSG00000189077	protein_coding	204.667	0.558069	0.0106201	0	0	1	0.824111	0.103226	0.720885
SGMS2	ENSG00000164023	protein_coding	217	0.557803	0.000315997	0	0	1	0.824111	0.103226	0.720885
ATP13A3	ENSG00000133657	protein_coding	936.667	0.557453	1.23444e-05	0	0	1	0.824111	0.103226	0.720885
TMEM14A	ENSG00000096092	protein_coding	340.667	0.557093	1.97659e-05	0	0	1	0.824111	0.103226	0.720885
RRNAD1	ENSG00000143303	protein_coding	363	0.555795	0.00102609	0	0	1	0.824111	0.103226	0.720885
LPCAT3	ENSG00000111684	protein_coding	199.333	0.555649	0.0193802	1	0	1	0.826087	0.103226	0.722861
ZDHHC16	ENSG00000171307	protein_coding	906.667	0.55555	1.88651e-05	0	0	1	0.826087	0.103226	0.722861
UBIAD1	ENSG00000120942	protein_coding	469.667	0.555062	9.42241e-05	1	0	1	0.828063	0.103226	0.724837
SLC30A7	ENSG00000162695	protein_coding	337.667	0.554617	0.000487127	1	0	1	0.83004	0.103226	0.726814
GDE1	ENSG00000006007	protein_coding	997.667	0.55263	1.42309e-07	1	0	1	0.832016	0.103226	0.72879
FKBP10	ENSG00000141756	protein_coding	3464.33	0.551118	9.4899e-07	1	0	1	0.833992	0.103226	0.730766
POFUT1	ENSG00000101346	protein_coding	1090.33	0.550724	6.82356e-06	1	0	1	0.835968	0.103226	0.732743
EDEM3	ENSG00000116406	protein_coding	769	0.549749	1.86758e-05	0	0	1	0.835968	0.103226	0.732743
NAGLU	ENSG00000108784	protein_coding	573.667	0.54955	0.00037325	0	0	1	0.835968	0.103226	0.732743
B4GALT7	ENSG00000027847	protein_coding	437.333	0.548669	0.000757853	0	0	1	0.835968	0.103226	0.732743
TOR2A	ENSG00000160404	protein_coding	387	0.547804	0.00327878	0	0	1	0.835968	0.103226	0.732743
TMEM258	ENSG00000134825	protein_coding	1587.67	0.546782	8.33438e-05	1	0	1	0.837945	0.103226	0.734719
PVR	ENSG00000073008	protein_coding	616	0.546274	0.000530472	1	0	1	0.839921	0.103226	0.736695
OGFOD3	ENSG00000181396	protein_coding	518.667	0.545718	0.000600896	0	0	1	0.839921	0.103226	0.736695
TXNDC15	ENSG00000113621	protein_coding	359	0.545569	5.6086e-06	0	0	1	0.839921	0.103226	0.736695
GLB1L2	ENSG00000149328	protein_coding	444.333	0.545469	0.00648493	0	0	1	0.839921	0.103226	0.736695
LAMP1	ENSG00000185896	protein_coding	1441.67	0.545147	4.16271e-07	1	0	1	0.841897	0.103226	0.738671
TMEM136	ENSG00000181264	protein_coding	201	0.543159	0.00183786	0	0	1	0.841897	0.103226	0.738671
CACHD1	ENSG00000158966	protein_coding	811	0.542541	0.00290933	0	0	0	0.841897	0.103226	0.738671
FAM171B	ENSG00000144369	protein_coding	226.333	0.541868	0.0016129	0	0	1	0.841897	0.103226	0.738671
LMBR1	ENSG00000105983	protein_coding	1213.67	0.541447	2.15173e-07	0	0	1	0.841897	0.103226	0.738671
TMEM70	ENSG00000175606	protein_coding	591	0.539558	5.28504e-06	0	0	0	0.841897	0.103226	0.738671
SORT1	ENSG00000134243	protein_coding	1030.33	0.538837	4.97846e-05	1	0	1	0.843874	0.103226	0.740648
TMEM19	ENSG00000139291	protein_coding	287	0.538034	6.89092e-05	0	0	1	0.843874	0.103226	0.740648
CHST11	ENSG00000171310	protein_coding	218.333	0.537364	0.0272334	0	0	1	0.843874	0.103226	0.740648
OAF	ENSG00000184232	protein_coding	666	0.536786	0.000178857	0	0	1	0.843874	0.103226	0.740648
NDUFB11	ENSG00000147123	protein_coding	2027.67	0.535737	5.33501e-06	0	0	1	0.843874	0.103226	0.740648
TRIM13	ENSG00000204977	protein_coding	244.667	0.534168	0.00359962	0	0	1	0.843874	0.103226	0.740648
ZDHHC4	ENSG00000136247	protein_coding	368.333	0.532756	0.00112197	0	0	1	0.843874	0.103226	0.740648
PQLC2	ENSG00000040487	protein_coding	350	0.532728	0.00779764	0	0	1	0.843874	0.103226	0.740648
NRXN3	ENSG00000021645	protein_coding	251.333	0.530538	0.00375595	0	0	1	0.843874	0.103226	0.740648
CA11	ENSG00000063180	protein_coding	192.667	0.530158	0.0123666	0	0	1	0.843874	0.103226	0.740648
GPR137B	ENSG00000077585	protein_coding	175.333	0.530065	0.0218407	0	0	1	0.843874	0.103226	0.740648
DNAJC3	ENSG00000102580	protein_coding	613	0.529759	3.12923e-06	1	0	1	0.84585	0.103226	0.742624
LEPROT	ENSG00000213625	protein_coding	427.333	0.528646	6.65117e-06	0	0	1	0.84585	0.103226	0.742624
YAE1D1	ENSG00000241127	protein_coding	174	0.528605	0.0120407	0	1	0	0.84585	0.109677	0.736172
TMEM41A	ENSG00000163900	protein_coding	281.333	0.528553	0.00134341	0	0	1	0.84585	0.109677	0.736172
ATP2B4	ENSG00000058668	protein_coding	622	0.52765	0.000939786	1	0	1	0.847826	0.109677	0.738149
CKAP4	ENSG00000136026	protein_coding	1220.67	0.527483	2.19105e-06	1	0	1	0.849802	0.109677	0.740125
IL13RA1	ENSG00000131724	protein_coding	518	0.526976	1.28525e-05	1	0	1	0.851779	0.109677	0.742101
CTSA	ENSG00000064601	protein_coding	552.667	0.524978	0.000543512	1	0	1	0.853755	0.109677	0.744078
GXYLT1	ENSG00000151233	protein_coding	539.333	0.524266	0.000292263	0	0	1	0.853755	0.109677	0.744078
PHTF1	ENSG00000116793	protein_coding	485.333	0.523824	4.86241e-06	0	0	1	0.853755	0.109677	0.744078
FBN2	ENSG00000138829	protein_coding	1436.33	0.523516	0.000334433	1	0	1	0.855731	0.109677	0.746054
UBXN4	ENSG00000144224	protein_coding	1579.33	0.522716	5.69924e-06	0	0	1	0.855731	0.109677	0.746054
DHCR24	ENSG00000116133	protein_coding	3813	0.522696	1.55004e-05	1	0	1	0.857708	0.109677	0.74803
ANO6	ENSG00000177119	protein_coding	656	0.522529	3.44569e-05	0	0	1	0.857708	0.109677	0.74803
P3H3	ENSG00000110811	protein_coding	438	0.522183	0.0036313	0	0	1	0.857708	0.109677	0.74803
SLC50A1	ENSG00000169241	protein_coding	614	0.519362	6.6027e-06	0	0	1	0.857708	0.109677	0.74803
FAM8A1	ENSG00000137414	protein_coding	1066.67	0.517727	5.34261e-06	0	0	1	0.857708	0.109677	0.74803
PRKD1	ENSG00000184304	protein_coding	239	0.5174	0.00615901	0	0	1	0.857708	0.109677	0.74803
ITM2C	ENSG00000135916	protein_coding	1094	0.517326	2.30025e-05	1	0	1	0.859684	0.109677	0.750006
MFSD10	ENSG00000109736	protein_coding	998.333	0.516118	0.00242371	1	0	1	0.86166	0.109677	0.751983
RDH10	ENSG00000121039	protein_coding	660.333	0.513975	1.4762e-05	0	0	1	0.86166	0.109677	0.751983
CCNL1	ENSG00000163660	protein_coding	1107	0.513969	0.00011758	0	0	0	0.86166	0.109677	0.751983
NETO2	ENSG00000171208	protein_coding	803.333	0.513752	2.0604e-05	0	0	1	0.86166	0.109677	0.751983
UNC5C	ENSG00000182168	protein_coding	181.667	0.513628	0.0377595	0	0	1	0.86166	0.109677	0.751983
CYB5R3	ENSG00000100243	protein_coding	2116	0.512426	2.72696e-06	1	0	1	0.863636	0.109677	0.753959
LIFR	ENSG00000113594	protein_coding	294	0.510505	0.00164756	0	0	1	0.863636	0.109677	0.753959
ST3GAL6	ENSG00000064225	protein_coding	143.667	0.510135	0.00793265	0	0	1	0.863636	0.109677	0.753959
TOMM20	ENSG00000173726	protein_coding	8816	0.50956	3.25009e-10	0	0	0	0.863636	0.109677	0.753959
SLC31A1	ENSG00000136868	protein_coding	825	0.509507	1.75783e-06	1	0	1	0.865613	0.109677	0.755935
DPY19L3	ENSG00000178904	protein_coding	586.667	0.508983	9.97712e-05	0	0	1	0.865613	0.109677	0.755935
CASD1	ENSG00000127995	protein_coding	156.667	0.508916	0.00737576	0	0	1	0.865613	0.109677	0.755935
SLC44A5	ENSG00000137968	protein_coding	382	0.50887	0.000343679	0	0	1	0.865613	0.109677	0.755935
CLPTM1L	ENSG00000049656	protein_coding	432.667	0.508825	0.0012312	1	0	1	0.867589	0.109677	0.757912
NME3	ENSG00000103024	protein_coding	1184.67	0.507844	4.51169e-06	1	0	0	0.869565	0.109677	0.759888
EOGT	ENSG00000163378	protein_coding	156	0.507816	0.0198126	0	0	1	0.869565	0.109677	0.759888
FADS1	ENSG00000149485	protein_coding	1386.33	0.5078	1.20938e-05	1	0	1	0.871542	0.109677	0.761864
BTN3A2	ENSG00000186470	protein_coding	294	0.507269	0.0038341	0	0	1	0.871542	0.109677	0.761864
LINC00116	ENSG00000175701	protein_coding	119	0.506877	0.0402345	0	0	0	0.871542	0.109677	0.761864
DNAJC18	ENSG00000170464	protein_coding	359.333	0.506748	9.44267e-05	0	0	1	0.871542	0.109677	0.761864
CLN6	ENSG00000128973	protein_coding	822.333	0.505389	0.0021016	1	0	1	0.873518	0.109677	0.76384
MARCHF6	ENSG00000145495	protein_coding	2143.67	0.504869	1.3348e-07	1	0	1	0.875494	0.109677	0.765817
NUCB1	ENSG00000104805	protein_coding	1138.33	0.504165	0.000283488	1	0	1	0.87747	0.109677	0.767793
QSOX1	ENSG00000116260	protein_coding	594.333	0.503642	0.000361111	1	0	1	0.879447	0.109677	0.769769
PEX3	ENSG00000034693	protein_coding	285.333	0.501848	0.00681266	0	0	1	0.879447	0.109677	0.769769
LDLRAD3	ENSG00000179241	protein_coding	267	0.501109	0.0285161	0	0	1	0.879447	0.109677	0.769769
VWA1	ENSG00000179403	protein_coding	253.333	0.499776	0.0188972	0	0	1	0.879447	0.109677	0.769769
TM7SF3	ENSG00000064115	protein_coding	954	0.499195	1.67148e-05	1	0	1	0.881423	0.109677	0.771746
CLCN5	ENSG00000171365	protein_coding	339.667	0.498601	0.00916224	0	0	1	0.881423	0.109677	0.771746
KIAA2013	ENSG00000116685	protein_coding	948.333	0.498482	0.000222236	1	0	1	0.883399	0.109677	0.773722
SUN1	ENSG00000164828	protein_coding	1803.33	0.496626	2.86257e-06	1	0	0	0.885375	0.109677	0.775698
SLC30A6	ENSG00000152683	protein_coding	422.333	0.495909	9.48338e-06	0	0	1	0.885375	0.109677	0.775698
GPAA1	ENSG00000197858	protein_coding	1331.33	0.495665	0.000291475	1	0	1	0.887352	0.109677	0.777674
TIMP3	ENSG00000100234	protein_coding	406.333	0.495172	0.00314188	1	0	1	0.889328	0.109677	0.779651
SMOC1	ENSG00000198732	protein_coding	804.667	0.494831	7.4056e-05	0	0	1	0.889328	0.109677	0.779651
RYK	ENSG00000163785	protein_coding	754.333	0.494232	4.45695e-07	0	0	1	0.889328	0.109677	0.779651
HAPLN3	ENSG00000140511	protein_coding	167	0.492966	0.0270444	0	0	1	0.889328	0.109677	0.779651
APH1B	ENSG00000138613	protein_coding	119.333	0.492832	0.00743242	0	0	1	0.889328	0.109677	0.779651
TMEM41B	ENSG00000166471	protein_coding	433.667	0.491749	0.000121031	1	0	1	0.891304	0.109677	0.781627
CTSF	ENSG00000174080	protein_coding	292	0.491657	0.0109999	0	0	1	0.891304	0.109677	0.781627
SLC26A11	ENSG00000181045	protein_coding	299.333	0.490481	0.00761389	0	0	1	0.891304	0.109677	0.781627
COL4A6	ENSG00000197565	protein_coding	297.667	0.490436	0.0342987	0	0	1	0.891304	0.109677	0.781627
GANAB	ENSG00000089597	protein_coding	7240.33	0.490379	6.38182e-06	1	0	1	0.893281	0.109677	0.783603
SCARB1	ENSG00000073060	protein_coding	1089.67	0.489844	0.000636754	1	0	1	0.895257	0.109677	0.785579
SLC7A6	ENSG00000103064	protein_coding	384.667	0.489726	0.0185693	0	0	1	0.895257	0.109677	0.785579
SNX25	ENSG00000109762	protein_coding	333	0.48928	0.000383755	0	1	1	0.895257	0.116129	0.779128
NECTIN2	ENSG00000130202	protein_coding	650.667	0.488629	0.000828323	1	0	1	0.897233	0.116129	0.781104
PRPF38B	ENSG00000134186	protein_coding	2005	0.488249	8.06941e-06	0	1	0	0.897233	0.122581	0.774653
SCD5	ENSG00000145284	protein_coding	253.333	0.48711	0.0101266	0	0	1	0.897233	0.122581	0.774653
EI24	ENSG00000149547	protein_coding	3510.33	0.486719	3.36681e-08	0	0	1	0.897233	0.122581	0.774653
SELENOM	ENSG00000198832	protein_coding	404.667	0.486262	0.00117429	1	0	1	0.899209	0.122581	0.776629
SDF4	ENSG00000078808	protein_coding	1608.67	0.48622	2.33715e-05	1	0	1	0.901186	0.122581	0.778605
P2RY1	ENSG00000169860	protein_coding	366	0.486182	0.00778353	0	0	1	0.901186	0.122581	0.778605
FZD2	ENSG00000180340	protein_coding	243.667	0.485578	0.0418974	0	0	1	0.901186	0.122581	0.778605
FGFR2	ENSG00000066468	protein_coding	652.333	0.485545	0.0004638	0	0	1	0.901186	0.122581	0.778605
CTNS	ENSG00000040531	protein_coding	375	0.485169	0.00625254	0	0	1	0.901186	0.122581	0.778605
SCD	ENSG00000099194	protein_coding	11597.3	0.485164	7.17109e-07	1	0	1	0.903162	0.122581	0.780581
PODXL2	ENSG00000114631	protein_coding	1324.67	0.484371	4.70545e-05	1	0	1	0.905138	0.122581	0.782558
C1orf112	ENSG00000000460	protein_coding	422.667	0.484112	0.00146967	0	0	0	0.905138	0.122581	0.782558
WFS1	ENSG00000109501	protein_coding	566.333	0.483979	0.00742598	1	0	1	0.907115	0.122581	0.784534
TMEM243	ENSG00000135185	protein_coding	325	0.483962	0.00837987	0	0	1	0.907115	0.122581	0.784534
ADIPOR1	ENSG00000159346	protein_coding	1977	0.483104	2.89122e-07	0	0	1	0.907115	0.122581	0.784534
CRTAP	ENSG00000170275	protein_coding	2918.33	0.480791	1.00122e-05	1	0	1	0.909091	0.122581	0.78651
TMEM107	ENSG00000179029	protein_coding	201.333	0.47926	0.00456125	0	0	1	0.909091	0.122581	0.78651
TRPM7	ENSG00000092439	protein_coding	647.333	0.478498	0.00389295	0	0	1	0.909091	0.122581	0.78651
DNAJC16	ENSG00000116138	protein_coding	225.333	0.478102	0.0218678	0	0	1	0.909091	0.122581	0.78651
LAMC1	ENSG00000135862	protein_coding	2657	0.47709	0.000740742	1	0	1	0.911067	0.122581	0.788487
TGFBR2	ENSG00000163513	protein_coding	133.333	0.476553	0.04424	0	0	1	0.911067	0.122581	0.788487
PDCD5	ENSG00000105185	protein_coding	1583.67	0.476415	0.000949941	0	0	0	0.911067	0.122581	0.788487
DSG2	ENSG00000046604	protein_coding	2498.33	0.475366	5.1823e-06	1	0	1	0.913043	0.122581	0.790463
GGCX	ENSG00000115486	protein_coding	589	0.475153	0.00041594	1	0	1	0.91502	0.122581	0.792439
DPM2	ENSG00000136908	protein_coding	952	0.474981	0.000809402	0	0	1	0.91502	0.122581	0.792439
ERO1B	ENSG00000086619	protein_coding	308	0.474611	0.000367668	0	0	1	0.91502	0.122581	0.792439
TMCO3	ENSG00000150403	protein_coding	444.667	0.474291	0.000196541	0	0	1	0.91502	0.122581	0.792439
ST3GAL5	ENSG00000115525	protein_coding	138	0.473848	0.0322769	0	0	1	0.91502	0.122581	0.792439
XKR8	ENSG00000158156	protein_coding	330.333	0.472801	0.0241225	0	0	1	0.91502	0.122581	0.792439
AMFR	ENSG00000159461	protein_coding	1067	0.472114	4.2946e-05	1	0	1	0.916996	0.122581	0.794415
ORMDL3	ENSG00000172057	protein_coding	379	0.472063	0.00347598	0	0	1	0.916996	0.122581	0.794415
RNF145	ENSG00000145860	protein_coding	643.667	0.470971	3.55729e-05	1	0	1	0.918972	0.122581	0.796392
MRPS22	ENSG00000175110	protein_coding	675.333	0.469705	3.87941e-05	0	0	0	0.918972	0.122581	0.796392
JTB	ENSG00000143543	protein_coding	2258	0.469509	4.56046e-07	1	0	1	0.920949	0.122581	0.798368
AKAP1	ENSG00000121057	protein_coding	1681	0.468852	2.26699e-05	1	0	1	0.922925	0.122581	0.800344
ARL8B	ENSG00000134108	protein_coding	985	0.467465	1.90773e-06	0	0	1	0.922925	0.122581	0.800344
SNX13	ENSG00000071189	protein_coding	485.667	0.46632	0.00297718	0	0	0	0.922925	0.122581	0.800344
TMEM218	ENSG00000150433	protein_coding	390.667	0.465486	0.00110129	0	0	1	0.922925	0.122581	0.800344
SLC7A2	ENSG00000003989	protein_coding	528	0.464454	0.00169252	0	0	1	0.922925	0.122581	0.800344
ABCD3	ENSG00000117528	protein_coding	1386	0.464025	8.08884e-05	0	0	1	0.922925	0.122581	0.800344
PIGP	ENSG00000185808	protein_coding	264.667	0.463303	0.0281051	0	0	1	0.922925	0.122581	0.800344
SLC39A9	ENSG00000029364	protein_coding	983.333	0.45921	0.000112947	0	0	1	0.922925	0.122581	0.800344
PDGFC	ENSG00000145431	protein_coding	230.667	0.458626	0.00395633	0	0	1	0.922925	0.122581	0.800344
CHST14	ENSG00000169105	protein_coding	314	0.457778	0.0100614	0	0	1	0.922925	0.122581	0.800344
RNF167	ENSG00000108523	protein_coding	1594.67	0.4576	2.81936e-05	1	0	1	0.924901	0.122581	0.802321
COL4A1	ENSG00000187498	protein_coding	573	0.45664	0.00240883	1	0	1	0.926877	0.122581	0.804297
ZDHHC23	ENSG00000184307	protein_coding	416	0.455044	0.0280546	0	0	1	0.926877	0.122581	0.804297
SLC19A1	ENSG00000173638	protein_coding	1095.67	0.453098	0.000692169	1	0	1	0.928854	0.122581	0.806273
DNAJB14	ENSG00000164031	protein_coding	347.667	0.452137	0.025965	0	0	1	0.928854	0.122581	0.806273
COL4A5	ENSG00000188153	protein_coding	466.333	0.452107	0.0014461	1	0	1	0.93083	0.122581	0.808249
CASC4	ENSG00000166734	protein_coding	347.333	0.45059	0.000988824	1	0	1	0.932806	0.122581	0.810226
DSE	ENSG00000111817	protein_coding	478.333	0.449929	0.000224044	0	0	1	0.932806	0.122581	0.810226
FLVCR1	ENSG00000162769	protein_coding	447.333	0.448808	0.00224463	0	0	1	0.932806	0.122581	0.810226
FZD7	ENSG00000155760	protein_coding	271	0.447829	0.0208171	0	0	1	0.932806	0.122581	0.810226
ATRN	ENSG00000088812	protein_coding	765	0.447394	0.00276016	1	0	1	0.934783	0.122581	0.812202
CLPTM1	ENSG00000104853	protein_coding	1544.33	0.445057	2.99128e-05	1	0	1	0.936759	0.122581	0.814178
TMEM181	ENSG00000146433	protein_coding	652.667	0.444922	0.00018385	1	0	1	0.938735	0.122581	0.816155
CMTM7	ENSG00000153551	protein_coding	338.667	0.444199	0.0149699	1	0	1	0.940711	0.122581	0.818131
TNFRSF1A	ENSG00000067182	protein_coding	354.667	0.441197	0.0054075	0	0	1	0.940711	0.122581	0.818131
ITGA8	ENSG00000077943	protein_coding	157.333	0.440192	0.0259311	0	0	1	0.940711	0.122581	0.818131
UTP14C	ENSG00000253797	protein_coding	371	0.437382	0.0014461	0	1	0	0.940711	0.129032	0.811679
IFNAR1	ENSG00000142166	protein_coding	730.333	0.433621	0.00250195	0	0	1	0.940711	0.129032	0.811679
DPY19L4	ENSG00000156162	protein_coding	406.667	0.432761	0.0014461	0	0	1	0.940711	0.129032	0.811679
SMIM12	ENSG00000163866	protein_coding	559.667	0.429449	0.000958729	0	0	1	0.940711	0.129032	0.811679
PCYOX1	ENSG00000116005	protein_coding	690.333	0.428117	0.00153635	1	0	1	0.942688	0.129032	0.813655
RHBDD3	ENSG00000100263	protein_coding	543.667	0.426269	0.00820351	0	0	1	0.942688	0.129032	0.813655
MFGE8	ENSG00000140545	protein_coding	795.667	0.42617	0.00617241	1	0	1	0.944664	0.129032	0.815632
ST6GALNAC4	ENSG00000136840	protein_coding	335	0.425881	0.0456319	0	0	1	0.944664	0.129032	0.815632
GSTK1	ENSG00000197448	protein_coding	1129.33	0.425488	0.00105635	0	0	1	0.944664	0.129032	0.815632
NRN1	ENSG00000124785	protein_coding	1050.67	0.424585	0.000221271	0	0	1	0.944664	0.129032	0.815632
STEAP3	ENSG00000115107	protein_coding	522.667	0.423801	0.0166651	1	0	1	0.94664	0.129032	0.817608
GRINA	ENSG00000178719	protein_coding	1120	0.423548	0.00441379	1	0	1	0.948617	0.129032	0.819584
ADIPOR2	ENSG00000006831	protein_coding	1330.33	0.423541	7.03753e-05	1	0	1	0.950593	0.129032	0.821561
TMEM69	ENSG00000159596	protein_coding	420	0.422742	0.0297954	0	0	1	0.950593	0.129032	0.821561
DPY19L1	ENSG00000173852	protein_coding	687.667	0.421301	7.20925e-05	0	0	1	0.950593	0.129032	0.821561
TMEM56	ENSG00000152078	protein_coding	178	0.420331	0.0393893	0	0	1	0.950593	0.129032	0.821561
C1orf43	ENSG00000143612	protein_coding	4277.33	0.420292	2.93858e-05	1	0	1	0.952569	0.129032	0.823537
USP30	ENSG00000135093	protein_coding	345.667	0.420284	0.0342566	0	0	1	0.952569	0.129032	0.823537
ATP6V0A2	ENSG00000185344	protein_coding	667.333	0.419023	0.00821263	0	0	1	0.952569	0.129032	0.823537
TMEM64	ENSG00000180694	protein_coding	252	0.418911	0.00479339	0	0	1	0.952569	0.129032	0.823537
CHST12	ENSG00000136213	protein_coding	378	0.418768	0.035036	0	0	1	0.952569	0.129032	0.823537
GPATCH4	ENSG00000160818	protein_coding	1382.33	0.418507	0.000216283	0	1	0	0.952569	0.135484	0.817085
CCDC12	ENSG00000160799	protein_coding	743.333	0.418118	0.0012893	0	1	0	0.952569	0.141935	0.810634
PCSK6	ENSG00000140479	protein_coding	892.333	0.41806	0.00275246	0	0	1	0.952569	0.141935	0.810634
LRP8	ENSG00000157193	protein_coding	438.333	0.417541	0.039328	0	0	1	0.952569	0.141935	0.810634
ITPR2	ENSG00000123104	protein_coding	389.333	0.417044	0.0158479	0	0	1	0.952569	0.141935	0.810634
TMEM214	ENSG00000119777	protein_coding	972	0.415977	0.00532196	0	0	1	0.952569	0.141935	0.810634
CDADC1	ENSG00000102543	protein_coding	181.667	0.41392	0.0419724	0	1	0	0.952569	0.148387	0.804182
TPRA1	ENSG00000163870	protein_coding	447.667	0.413462	0.0372692	0	0	1	0.952569	0.148387	0.804182
PTPRA	ENSG00000132670	protein_coding	1307.67	0.411852	0.000327394	0	0	1	0.952569	0.148387	0.804182
SMIM19	ENSG00000176209	protein_coding	209	0.411526	0.0479035	0	0	1	0.952569	0.148387	0.804182
ARMC10	ENSG00000170632	protein_coding	264.667	0.411383	0.0393524	0	0	1	0.952569	0.148387	0.804182
CADM4	ENSG00000105767	protein_coding	254	0.410739	0.0476498	0	0	1	0.952569	0.148387	0.804182
PGAP2	ENSG00000148985	protein_coding	414	0.410459	0.0268948	0	0	1	0.952569	0.148387	0.804182
DCBLD1	ENSG00000164465	protein_coding	364.333	0.410185	0.00934621	0	0	1	0.952569	0.148387	0.804182
TMEM14B	ENSG00000137210	protein_coding	743	0.409403	0.00235346	0	0	1	0.952569	0.148387	0.804182
ADAM15	ENSG00000143537	protein_coding	1163	0.408438	0.0272282	1	0	1	0.954545	0.148387	0.806158
ABHD12	ENSG00000100997	protein_coding	573.667	0.407392	0.00550715	1	0	1	0.956522	0.148387	0.808135
GAA	ENSG00000171298	protein_coding	1804.67	0.407192	0.0217977	1	0	1	0.958498	0.148387	0.810111
STC2	ENSG00000113739	protein_coding	1358.33	0.407144	0.00287902	1	0	1	0.960474	0.148387	0.812087
CDIPT	ENSG00000103502	protein_coding	1152.67	0.405649	0.00517828	1	0	1	0.962451	0.148387	0.814063
FLT1	ENSG00000102755	protein_coding	151	0.404913	0.0486998	0	0	1	0.962451	0.148387	0.814063
PDCD11	ENSG00000148843	protein_coding	2776.33	0.4045	0.00601062	0	1	1	0.962451	0.154839	0.807612
ATG9A	ENSG00000198925	protein_coding	1105.67	0.402719	0.010612	1	0	1	0.964427	0.154839	0.809588
ACER3	ENSG00000078124	protein_coding	283.333	0.401884	0.0363827	0	0	1	0.964427	0.154839	0.809588
TMEM219	ENSG00000149932	protein_coding	676	0.400222	0.00503755	1	0	1	0.966403	0.154839	0.811564
ESYT1	ENSG00000139641	protein_coding	1313	0.400196	0.00451738	1	0	1	0.968379	0.154839	0.813541
HSDL1	ENSG00000103160	protein_coding	881	0.398889	9.23178e-05	0	1	1	0.968379	0.16129	0.807089
CHPF	ENSG00000123989	protein_coding	759.667	0.397656	0.019484	1	0	1	0.970356	0.16129	0.809065
PIGX	ENSG00000163964	protein_coding	322.667	0.396599	0.00755871	0	0	1	0.970356	0.16129	0.809065
MAN1B1	ENSG00000177239	protein_coding	778	0.396348	0.00664793	0	0	1	0.970356	0.16129	0.809065
SLC35C2	ENSG00000080189	protein_coding	814	0.393309	0.00475744	0	0	1	0.970356	0.16129	0.809065
SLC35B4	ENSG00000205060	protein_coding	1327.67	0.3933	0.000245903	0	0	1	0.970356	0.16129	0.809065
WDR54	ENSG00000005448	protein_coding	846	0.392173	0.00575422	1	0	1	0.972332	0.16129	0.811042
ERGIC1	ENSG00000113719	protein_coding	1697	0.391715	0.00504816	1	0	1	0.974308	0.16129	0.813018
ZC3H13	ENSG00000123200	protein_coding	2221.33	0.390995	0.00918739	0	1	0	0.974308	0.167742	0.806566
PISD	ENSG00000241878	protein_coding	564.333	0.390405	0.00717364	0	0	1	0.974308	0.167742	0.806566
FBLN1	ENSG00000077942	protein_coding	706	0.390069	0.040993	0	0	1	0.974308	0.167742	0.806566
PCDH7	ENSG00000169851	protein_coding	514.333	0.38894	0.0484181	0	0	1	0.974308	0.167742	0.806566
SLC25A14	ENSG00000102078	protein_coding	350.333	0.384507	0.00350343	0	0	1	0.974308	0.167742	0.806566
CYB5D2	ENSG00000167740	protein_coding	465.667	0.382387	0.0125112	0	0	1	0.974308	0.167742	0.806566
HTATIP2	ENSG00000109854	protein_coding	335	0.381055	0.00514587	1	0	1	0.976285	0.167742	0.808543
PKD2	ENSG00000118762	protein_coding	410	0.380464	0.0185711	0	0	1	0.976285	0.167742	0.808543
TERF1	ENSG00000147601	protein_coding	601.667	0.377683	0.0054469	0	1	0	0.976285	0.174194	0.802091
MPZL1	ENSG00000197965	protein_coding	1006	0.377505	0.00553582	1	0	1	0.978261	0.174194	0.804067
MBOAT2	ENSG00000143797	protein_coding	688.333	0.376771	0.00534054	0	0	1	0.978261	0.174194	0.804067
SHISA5	ENSG00000164054	protein_coding	1869.67	0.375418	0.00291326	0	0	1	0.978261	0.174194	0.804067
IMPAD1	ENSG00000104331	protein_coding	1260	0.374814	0.00517828	0	0	1	0.978261	0.174194	0.804067
DNAJB12	ENSG00000148719	protein_coding	726.333	0.373372	0.0103142	0	0	1	0.978261	0.174194	0.804067
C12orf73	ENSG00000204954	protein_coding	264.667	0.37312	0.0398185	0	0	1	0.978261	0.174194	0.804067
SPTSSA	ENSG00000165389	protein_coding	720.667	0.372941	0.0046421	0	0	1	0.978261	0.174194	0.804067
MT-ATP8	ENSG00000228253	protein_coding	2327.33	0.372648	0.00941268	0	0	1	0.978261	0.174194	0.804067
LYAR	ENSG00000145220	protein_coding	1135	0.372299	0.0197352	0	1	0	0.978261	0.180645	0.797616
LRRC8B	ENSG00000197147	protein_coding	306	0.372235	0.03183	0	0	1	0.978261	0.180645	0.797616
TCEB2	ENSG00000103363	protein_coding	2178.33	0.371752	0.0198105	0	0	0	0.978261	0.180645	0.797616
ENTPD7	ENSG00000198018	protein_coding	310.667	0.370671	0.0167092	0	0	1	0.978261	0.180645	0.797616
TOMM40	ENSG00000130204	protein_coding	3180	0.370167	0.00340828	0	0	1	0.978261	0.180645	0.797616
REEP3	ENSG00000165476	protein_coding	312.333	0.369224	0.0126547	0	0	1	0.978261	0.180645	0.797616
MAN1A2	ENSG00000198162	protein_coding	753	0.369212	0.0104768	0	0	1	0.978261	0.180645	0.797616
SLIT2	ENSG00000145147	protein_coding	2959.67	0.3647	0.0120456	1	0	1	0.980237	0.180645	0.799592
ATP6V0A1	ENSG00000033627	protein_coding	1410.67	0.363268	0.00619497	0	0	1	0.980237	0.180645	0.799592
FAM177A1	ENSG00000151327	protein_coding	402.667	0.362756	0.0216913	0	0	1	0.980237	0.180645	0.799592
RPS12	ENSG00000112306	protein_coding	10409.3	0.362377	0.00438854	0	1	1	0.980237	0.187097	0.79314
PNN	ENSG00000100941	protein_coding	6538.67	0.361357	0.00394603	0	0	1	0.980237	0.187097	0.79314
CREB3	ENSG00000107175	protein_coding	506.333	0.360177	0.0297285	0	0	1	0.980237	0.187097	0.79314
CRLS1	ENSG00000088766	protein_coding	780.667	0.360101	0.00115194	0	0	1	0.980237	0.187097	0.79314
SIVA1	ENSG00000184990	protein_coding	1444	0.359176	0.00637737	0	1	0	0.980237	0.193548	0.786689
AFG3L2	ENSG00000141385	protein_coding	1024.33	0.358339	0.00699163	0	0	0	0.980237	0.193548	0.786689
CTSD	ENSG00000117984	protein_coding	487	0.358137	0.0427167	1	0	1	0.982213	0.193548	0.788665
MAP7	ENSG00000135525	protein_coding	488.667	0.3531	0.0151977	0	0	0	0.982213	0.193548	0.788665
LAGE3	ENSG00000196976	protein_coding	1864.67	0.348275	0.00575422	0	1	0	0.982213	0.2	0.782213
KIAA1324L	ENSG00000164659	protein_coding	334.333	0.348042	0.0301523	0	0	1	0.982213	0.2	0.782213
NAXE	ENSG00000163382	protein_coding	2306.33	0.343113	0.004847	1	0	1	0.98419	0.2	0.78419
CENPX	ENSG00000169689	protein_coding	1225.33	0.342972	0.0108124	0	1	0	0.98419	0.206452	0.777738
TMEM160	ENSG00000130748	protein_coding	710.667	0.338251	0.0480077	1	0	1	0.986166	0.206452	0.779714
YDJC	ENSG00000161179	protein_coding	2015	0.334627	0.0239514	0	1	1	0.986166	0.212903	0.773263
FDFT1	ENSG00000079459	protein_coding	2581	0.33329	0.00129354	0	0	1	0.986166	0.212903	0.773263
PLA2G12A	ENSG00000123739	protein_coding	905	0.331544	0.00365867	0	0	1	0.986166	0.212903	0.773263
VKORC1L1	ENSG00000196715	protein_coding	945	0.330619	0.0155336	1	0	1	0.988142	0.212903	0.775239
SPPL3	ENSG00000157837	protein_coding	731	0.325631	0.037312	0	0	1	0.988142	0.212903	0.775239
STX10	ENSG00000104915	protein_coding	940.333	0.325362	0.0460357	0	0	1	0.988142	0.212903	0.775239
DSC3	ENSG00000134762	protein_coding	876.667	0.32491	0.0207132	1	0	1	0.990119	0.212903	0.777215
COL2A1	ENSG00000139219	protein_coding	1091	0.324562	0.0447844	0	0	1	0.990119	0.212903	0.777215
USO1	ENSG00000138768	protein_coding	1691.67	0.324387	0.034287	0	0	1	0.990119	0.212903	0.777215
DRAP1	ENSG00000175550	protein_coding	1580.33	0.323404	0.032293	0	1	0	0.990119	0.219355	0.770764
PIGS	ENSG00000087111	protein_coding	1540.67	0.321199	0.019822	1	0	1	0.992095	0.219355	0.77274
ARGLU1	ENSG00000134884	protein_coding	1754.33	0.320919	0.0146179	0	1	0	0.992095	0.225806	0.766288
COPB1	ENSG00000129083	protein_coding	1656.33	0.320495	0.0309331	0	0	1	0.992095	0.225806	0.766288
UQCC1	ENSG00000101019	protein_coding	935	0.319821	0.0288002	0	0	1	0.992095	0.225806	0.766288
COPS9	ENSG00000172428	protein_coding	842	0.319659	0.0296947	0	1	0	0.992095	0.232258	0.759837
RPL41	ENSG00000229117	protein_coding	9230.67	0.319559	0.0213299	0	1	1	0.992095	0.23871	0.753385
ELP6	ENSG00000163832	protein_coding	1073.33	0.316127	0.0146881	0	1	0	0.992095	0.245161	0.746934
MIS12	ENSG00000167842	protein_coding	593.667	0.314938	0.0169397	0	1	0	0.992095	0.251613	0.740482
MAP7D2	ENSG00000184368	protein_coding	540.667	0.314659	0.0498621	0	1	0	0.992095	0.258065	0.73403
COX4I1	ENSG00000131143	protein_coding	4880.67	0.313351	0.00565733	0	0	1	0.992095	0.258065	0.73403
HACD2	ENSG00000206527	protein_coding	708	0.311849	0.0350461	1	0	1	0.994071	0.258065	0.736007
FAM3A	ENSG00000071889	protein_coding	1101	0.307779	0.0451087	0	0	1	0.994071	0.258065	0.736007
EIF4EBP1	ENSG00000187840	protein_coding	2191.67	0.30739	0.0133868	0	1	0	0.994071	0.264516	0.729555
TMEM245	ENSG00000106771	protein_coding	745.667	0.307267	0.0442037	1	0	1	0.996047	0.264516	0.731531
NOL7	ENSG00000225921	protein_coding	1752.67	0.306485	0.0307589	0	1	0	0.996047	0.270968	0.72508
COA1	ENSG00000106603	protein_coding	1257	0.305974	0.0179325	0	0	0	0.996047	0.270968	0.72508
TUFM	ENSG00000178952	protein_coding	6931.67	0.304948	0.0032473	0	0	1	0.996047	0.270968	0.72508
QARS	ENSG00000172053	protein_coding	4140.33	0.304214	0.0237528	0	1	0	0.996047	0.277419	0.718628
NDUFB9	ENSG00000147684	protein_coding	1090	0.303665	0.0228011	0	0	0	0.996047	0.277419	0.718628
PES1	ENSG00000100029	protein_coding	3409	0.299215	0.00678164	0	1	1	0.996047	0.283871	0.712176
FAM58A	ENSG00000262919	protein_coding	665.667	0.297165	0.0361641	0	1	0	0.996047	0.290323	0.705725
ICMT	ENSG00000116237	protein_coding	2598	0.296208	0.00938114	1	0	1	0.998024	0.290323	0.707701
TIMMDC1	ENSG00000113845	protein_coding	1266.33	0.296183	0.00534054	0	0	1	0.998024	0.290323	0.707701
PPM1G	ENSG00000115241	protein_coding	3955.33	0.293714	0.0143288	0	1	1	0.998024	0.296774	0.70125
PCNX4	ENSG00000126773	protein_coding	845	0.285969	0.037297	0	0	1	0.998024	0.296774	0.70125
CYC1	ENSG00000179091	protein_coding	4038.67	0.283761	0.0483495	0	0	1	0.998024	0.296774	0.70125
SNRNP25	ENSG00000161981	protein_coding	1174.33	0.283738	0.0345025	0	1	0	0.998024	0.303226	0.694798
GUK1	ENSG00000143774	protein_coding	2912.33	0.278861	0.0180049	0	1	1	0.998024	0.309677	0.688346
MT-ND5	ENSG00000198786	protein_coding	31366.3	0.274994	0.0168978	0	0	1	0.998024	0.309677	0.688346
METTL9	ENSG00000197006	protein_coding	1589	0.27152	0.0122101	0	0	0	0.998024	0.309677	0.688346
FAM96B	ENSG00000166595	protein_coding	1144.33	0.268805	0.0324833	0	1	0	0.998024	0.316129	0.681895
SLC25A17	ENSG00000100372	protein_coding	920.333	0.266299	0.0255414	0	0	1	0.998024	0.316129	0.681895
MARCKS	ENSG00000277443	protein_coding	2281.67	0.265087	0.0193802	0	0	1	0.998024	0.316129	0.681895
H2AFY2	ENSG00000099284	protein_coding	1817	0.262787	0.040993	0	0	0	0.998024	0.316129	0.681895
MT-ND2	ENSG00000198763	protein_coding	19214	0.262071	0.0292528	0	0	1	0.998024	0.316129	0.681895
PSMA7	ENSG00000101182	protein_coding	4222.33	0.252446	0.0416245	0	0	0	0.998024	0.316129	0.681895
MT-ND1	ENSG00000198888	protein_coding	25616.3	0.249277	0.0320652	0	0	1	0.998024	0.316129	0.681895
C19orf43	ENSG00000123144	protein_coding	3330.67	0.240526	0.0457603	0	1	0	0.998024	0.322581	0.675443
CHCHD3	ENSG00000106554	protein_coding	1580	0.240326	0.0385373	0	0	0	0.998024	0.322581	0.675443
NUP133	ENSG00000069248	protein_coding	3801	-0.222267	0.037312	0	0	1	0.998024	0.322581	0.675443
NUP205	ENSG00000155561	protein_coding	6896	-0.222961	0.0444694	0	0	1	0.998024	0.322581	0.675443
HSPA9	ENSG00000113013	protein_coding	7682.33	-0.223554	0.0473072	0	0	0	0.998024	0.322581	0.675443
FHL1	ENSG00000022267	protein_coding	2743	-0.230107	0.0454231	0	0	1	0.998024	0.322581	0.675443
XRCC5	ENSG00000079246	protein_coding	7758.67	-0.232543	0.0311484	0	0	1	0.998024	0.322581	0.675443
GART	ENSG00000159131	protein_coding	3436.33	-0.237089	0.0272334	0	0	0	0.998024	0.322581	0.675443
PGK1	ENSG00000102144	protein_coding	7738.33	-0.240319	0.0285161	0	0	1	0.998024	0.322581	0.675443
ZC3H11A	ENSG00000058673	protein_coding	2575	-0.248775	0.0313388	0	1	0	0.998024	0.329032	0.668991
FLNA	ENSG00000196924	protein_coding	8124.67	-0.251275	0.0363912	0	0	1	0.998024	0.329032	0.668991
BUB1B	ENSG00000156970	protein_coding	1128.67	-0.254434	0.0489924	0	0	0	0.998024	0.329032	0.668991
NPEPPS	ENSG00000141279	protein_coding	2017.33	-0.255839	0.0317268	0	0	0	0.998024	0.329032	0.668991
CKAP5	ENSG00000175216	protein_coding	5506.67	-0.256829	0.0151509	0	1	1	0.998024	0.335484	0.66254
NBR1	ENSG00000188554	protein_coding	1485	-0.257675	0.0218555	0	0	1	0.998024	0.335484	0.66254
UBB	ENSG00000170315	protein_coding	6657.33	-0.257922	0.00575609	0	0	1	0.998024	0.335484	0.66254
SON	ENSG00000159140	protein_coding	5451	-0.258249	0.0309687	0	1	0	0.998024	0.341935	0.656088
MAPK1	ENSG00000100030	protein_coding	2129.67	-0.261029	0.0287488	0	0	1	0.998024	0.341935	0.656088
KCTD20	ENSG00000112078	protein_coding	1424	-0.261953	0.0449735	0	1	1	0.998024	0.348387	0.649637
LRPPRC	ENSG00000138095	protein_coding	4761.33	-0.264705	0.0235342	0	0	1	0.998024	0.348387	0.649637
CXorf57	ENSG00000147231	protein_coding	2017.33	-0.265198	0.0426545	0	1	0	0.998024	0.354839	0.643185
ARPP19	ENSG00000128989	protein_coding	1155	-0.265688	0.0447117	0	1	0	0.998024	0.36129	0.636733
RRM1	ENSG00000167325	protein_coding	3842.67	-0.267564	0.0172503	0	0	0	0.998024	0.36129	0.636733
SRRM2	ENSG00000167978	protein_coding	10968.3	-0.268749	0.0302939	0	1	0	0.998024	0.367742	0.630282
GINS1	ENSG00000101003	protein_coding	854.667	-0.281011	0.0389468	0	1	0	0.998024	0.374194	0.62383
COPB2	ENSG00000184432	protein_coding	2963.67	-0.281912	0.0109999	0	0	1	0.998024	0.374194	0.62383
DFFA	ENSG00000160049	protein_coding	1906.33	-0.28268	0.0277169	0	0	1	0.998024	0.374194	0.62383
MAP2K4	ENSG00000065559	protein_coding	601.333	-0.286274	0.0320455	0	1	0	0.998024	0.380645	0.617379
CAMK2D	ENSG00000145349	protein_coding	607	-0.287485	0.0425132	0	0	1	0.998024	0.380645	0.617379
AFF4	ENSG00000072364	protein_coding	1398	-0.288498	0.0302757	0	1	0	0.998024	0.387097	0.610927
BCOR	ENSG00000183337	protein_coding	4421.67	-0.290401	0.0267733	0	1	0	0.998024	0.393548	0.604475
LRBA	ENSG00000198589	protein_coding	1881.67	-0.292046	0.011901	0	0	1	0.998024	0.393548	0.604475
CBX6	ENSG00000183741	protein_coding	2856	-0.29398	0.0457618	0	1	1	0.998024	0.4	0.598024
ADD3	ENSG00000148700	protein_coding	1173	-0.294193	0.0128876	0	0	1	0.998024	0.4	0.598024
ZNF512	ENSG00000243943	protein_coding	640.667	-0.294252	0.0382297	0	1	0	0.998024	0.406452	0.591572
WHSC1	ENSG00000109685	protein_coding	3554.33	-0.295168	0.0253375	0	1	0	0.998024	0.412903	0.58512
GMPS	ENSG00000163655	protein_coding	2355	-0.29538	0.0150028	0	1	0	0.998024	0.419355	0.578669
PSMD1	ENSG00000173692	protein_coding	2803.67	-0.295866	0.00295273	0	0	1	0.998024	0.419355	0.578669
SMARCA1	ENSG00000102038	protein_coding	1641.67	-0.296491	0.0194296	0	1	1	0.998024	0.425806	0.572217
AZIN1	ENSG00000155096	protein_coding	2134.33	-0.297253	0.00470382	0	1	1	0.998024	0.432258	0.565766
SUPT6H	ENSG00000109111	protein_coding	2409.67	-0.301514	0.0258575	0	1	1	0.998024	0.43871	0.559314
TUBB2B	ENSG00000137285	protein_coding	1170.33	-0.302237	0.0492624	0	1	0	0.998024	0.445161	0.552862
MYO6	ENSG00000196586	protein_coding	943	-0.302872	0.0187755	0	0	1	0.998024	0.445161	0.552862
USP22	ENSG00000124422	protein_coding	4071	-0.303251	0.0131644	0	1	0	0.998024	0.451613	0.546411
TMPO	ENSG00000120802	protein_coding	3183.67	-0.305929	0.0114939	0	0	0	0.998024	0.451613	0.546411
POLR2D	ENSG00000144231	protein_coding	997	-0.308394	0.0246368	0	1	0	0.998024	0.458065	0.539959
KPNA2	ENSG00000182481	protein_coding	6504	-0.308993	0.000882733	0	1	1	0.998024	0.464516	0.533508
NPLOC4	ENSG00000182446	protein_coding	2147.33	-0.315031	0.0359895	0	0	1	0.998024	0.464516	0.533508
ECD	ENSG00000122882	protein_coding	574.333	-0.317752	0.024695	0	1	0	0.998024	0.470968	0.527056
PIKFYVE	ENSG00000115020	protein_coding	608.667	-0.317959	0.0454661	0	0	1	0.998024	0.470968	0.527056
DTL	ENSG00000143476	protein_coding	1827.67	-0.318733	0.00393853	0	0	0	0.998024	0.470968	0.527056
IP6K1	ENSG00000176095	protein_coding	1449.67	-0.321418	0.0478145	0	1	0	0.998024	0.477419	0.520604
IGF2BP1	ENSG00000159217	protein_coding	4009.33	-0.321475	0.00788925	0	0	0	0.998024	0.477419	0.520604
DOCK1	ENSG00000150760	protein_coding	995.667	-0.321908	0.0397492	0	1	1	0.998024	0.483871	0.514153
VIM	ENSG00000026025	protein_coding	2633.67	-0.322505	0.00211926	0	0	1	0.998024	0.483871	0.514153
PRIM2	ENSG00000146143	protein_coding	366.333	-0.323008	0.0461177	0	1	0	0.998024	0.490323	0.507701
EIF2AK2	ENSG00000055332	protein_coding	799.667	-0.324571	0.0260847	0	0	1	0.998024	0.490323	0.507701
SPTBN1	ENSG00000115306	protein_coding	2867.33	-0.32467	0.029702	0	0	0	0.998024	0.490323	0.507701
ITCH.1	ENSG00000078747	protein_coding	417.667	-0.324677	0.0354231	0	0	1	0.998024	0.490323	0.507701
DEPDC1B	ENSG00000035499	protein_coding	517.333	-0.329437	0.037312	0	1	1	0.998024	0.496774	0.50125
HCFC1	ENSG00000172534	protein_coding	4181.67	-0.334176	0.00451766	0	1	1	0.998024	0.503226	0.494798
PCNT	ENSG00000160299	protein_coding	2230.67	-0.335124	0.0341781	0	1	1	0.998024	0.509677	0.488346
BCR	ENSG00000186716	protein_coding	1649.33	-0.335667	0.025527	0	0	1	0.998024	0.509677	0.488346
ATP6V1A	ENSG00000114573	protein_coding	2018.33	-0.336562	0.00319167	0	0	1	0.998024	0.509677	0.488346
OAT	ENSG00000065154	protein_coding	2584.67	-0.337482	0.000941926	0	0	0	0.998024	0.509677	0.488346
BUB1	ENSG00000169679	protein_coding	1691.33	-0.338698	0.00165492	0	1	1	0.998024	0.516129	0.481895
YLPM1	ENSG00000119596	protein_coding	1863.67	-0.345122	0.0148386	0	1	0	0.998024	0.522581	0.475443
ANXA2	ENSG00000182718	protein_coding	1368.33	-0.345484	0.00955278	0	0	1	0.998024	0.522581	0.475443
KBTBD2	ENSG00000170852	protein_coding	394	-0.347608	0.019822	0	1	0	0.998024	0.529032	0.468991
NUP43	ENSG00000120253	protein_coding	1288.67	-0.349641	0.0124586	0	0	0	0.998024	0.529032	0.468991
DYNC1H1	ENSG00000197102	protein_coding	7815	-0.349662	0.0106021	0	0	1	0.998024	0.529032	0.468991
ARID2	ENSG00000189079	protein_coding	612.333	-0.350725	0.0498223	0	0	1	0.998024	0.529032	0.468991
CBX5	ENSG00000094916	protein_coding	2786.67	-0.351677	0.00112303	0	0	0	0.998024	0.529032	0.468991
KIF1B	ENSG00000054523	protein_coding	1408.67	-0.355461	0.0139543	0	1	1	0.998024	0.535484	0.46254
NSD1	ENSG00000165671	protein_coding	2858	-0.355528	0.0259311	0	1	1	0.998024	0.541935	0.456088
MAML1	ENSG00000161021	protein_coding	1199	-0.356935	0.029146	0	1	0	0.998024	0.548387	0.449637
H1F0	ENSG00000189060	protein_coding	2317	-0.357733	0.00913447	0	0	1	0.998024	0.548387	0.449637
PLEKHM2	ENSG00000116786	protein_coding	961.667	-0.363113	0.0363827	0	0	1	0.998024	0.548387	0.449637
TUBA1C	ENSG00000167553	protein_coding	2204.33	-0.364283	0.000178241	0	0	1	0.998024	0.548387	0.449637
IQGAP3	ENSG00000183856	protein_coding	1516.67	-0.36656	0.0167015	0	1	0	0.998024	0.554839	0.443185
ZNF687	ENSG00000143373	protein_coding	999	-0.369411	0.0496942	0	1	0	0.998024	0.56129	0.436733
KIF1A	ENSG00000130294	protein_coding	2312	-0.369867	0.00744493	0	1	0	0.998024	0.567742	0.430282
PFKFB3	ENSG00000170525	protein_coding	953.667	-0.370279	0.0189809	0	1	0	0.998024	0.574194	0.42383
FAM168B	ENSG00000152102	protein_coding	2536.33	-0.37032	0.00120711	0	0	1	0.998024	0.574194	0.42383
C6orf106	ENSG00000196821	protein_coding	1009.67	-0.370844	0.0233028	0	1	0	0.998024	0.580645	0.417379
KDM2A	ENSG00000173120	protein_coding	1179.67	-0.372146	0.0294198	0	1	0	0.998024	0.587097	0.410927
DENND4A	ENSG00000174485	protein_coding	466	-0.373609	0.0137297	0	1	0	0.998024	0.593548	0.404475
ATE1	ENSG00000107669	protein_coding	542.667	-0.379179	0.00657872	0	1	0	0.998024	0.6	0.398024
VHL	ENSG00000134086	protein_coding	1810.67	-0.379539	0.0154326	0	0	1	0.998024	0.6	0.398024
ATXN7L3	ENSG00000087152	protein_coding	1296	-0.379772	0.0109817	0	1	1	0.998024	0.606452	0.391572
INPPL1	ENSG00000165458	protein_coding	2228.33	-0.381503	0.037312	0	0	1	0.998024	0.606452	0.391572
SETD5	ENSG00000168137	protein_coding	2298.33	-0.38166	0.00248216	0	1	0	0.998024	0.612903	0.38512
BAZ2A	ENSG00000076108	protein_coding	2368.33	-0.382318	0.0056317	0	1	0	0.998024	0.619355	0.378669
TLE3	ENSG00000140332	protein_coding	1673	-0.383007	0.00985718	0	1	0	0.998024	0.625806	0.372217
DHX32	ENSG00000089876	protein_coding	487	-0.383081	0.00390456	0	1	0	0.998024	0.632258	0.365766
LARP1	ENSG00000155506	protein_coding	4983.33	-0.389015	0.000251811	0	1	1	0.998024	0.63871	0.359314
NEBL	ENSG00000078114	protein_coding	299.333	-0.390885	0.0259882	0	0	0	0.998024	0.63871	0.359314
ZCCHC14	ENSG00000140948	protein_coding	1045	-0.390903	0.0245823	0	1	0	0.998024	0.645161	0.352862
BRD3	ENSG00000169925	protein_coding	1013.33	-0.392354	0.0178259	0	1	0	0.998024	0.651613	0.346411
ANKRD11	ENSG00000167522	protein_coding	2342.33	-0.392631	0.0047746	0	0	1	0.998024	0.651613	0.346411
ZCCHC12	ENSG00000174460	protein_coding	369	-0.393207	0.0142861	0	1	0	0.998024	0.658065	0.339959
FAM168A	ENSG00000054965	protein_coding	862.667	-0.393292	0.0362018	0	1	0	0.998024	0.664516	0.333508
ENO2	ENSG00000111674	protein_coding	471.333	-0.393323	0.0356139	0	0	1	0.998024	0.664516	0.333508
UBXN7	ENSG00000163960	protein_coding	656.333	-0.398387	0.0104601	0	1	0	0.998024	0.670968	0.327056
RARB	ENSG00000077092	protein_coding	204	-0.398684	0.0494084	0	1	0	0.998024	0.677419	0.320604
FBRS	ENSG00000156860	protein_coding	1963.33	-0.398855	0.00700749	0	0	1	0.998024	0.677419	0.320604
HEATR3	ENSG00000155393	protein_coding	640	-0.399448	0.00541976	0	1	0	0.998024	0.683871	0.314153
DHX9	ENSG00000135829	protein_coding	6925.67	-0.404983	0.000194337	0	1	1	0.998024	0.690323	0.307701
PIR	ENSG00000087842	protein_coding	264.667	-0.406301	0.0116929	0	1	0	0.998024	0.696774	0.30125
KIF2C	ENSG00000142945	protein_coding	1297.33	-0.407937	0.00021311	0	0	1	0.998024	0.696774	0.30125
S100PBP	ENSG00000116497	protein_coding	544	-0.412102	0.00327539	0	1	0	0.998024	0.703226	0.294798
UBR4	ENSG00000127481	protein_coding	2882	-0.413293	0.00969418	0	0	1	0.998024	0.703226	0.294798
CDC42BPB	ENSG00000198752	protein_coding	1221.33	-0.413526	0.0129181	0	0	1	0.998024	0.703226	0.294798
ABL2	ENSG00000143322	protein_coding	786.667	-0.418667	0.0268266	0	1	1	0.998024	0.709677	0.288346
KIF20A	ENSG00000112984	protein_coding	1121.67	-0.423018	0.000634108	0	0	1	0.998024	0.709677	0.288346
CLTC	ENSG00000141367	protein_coding	7301.67	-0.426682	2.72395e-05	0	0	1	0.998024	0.709677	0.288346
TNKS1BP1	ENSG00000149115	protein_coding	946.333	-0.428085	0.0300629	0	0	1	0.998024	0.709677	0.288346
MED13L	ENSG00000123066	protein_coding	912	-0.430362	0.00657033	0	1	1	0.998024	0.716129	0.281895
MAVS	ENSG00000088888	protein_coding	1551.33	-0.431946	0.00792951	0	0	1	0.998024	0.716129	0.281895
ZZEF1	ENSG00000074755	protein_coding	1123.33	-0.433672	0.0107494	0	1	0	0.998024	0.722581	0.275443
VPS13B	ENSG00000132549	protein_coding	469	-0.434563	0.0260521	0	1	0	0.998024	0.729032	0.268991
MDM2	ENSG00000135679	protein_coding	960.667	-0.435171	0.000734617	0	0	1	0.998024	0.729032	0.268991
SEC16A	ENSG00000148396	protein_coding	1750.67	-0.435319	0.00461058	0	0	1	0.998024	0.729032	0.268991
SLC41A1	ENSG00000133065	protein_coding	698.667	-0.435464	0.035298	0	0	1	0.998024	0.729032	0.268991
ZMIZ1	ENSG00000108175	protein_coding	651.333	-0.436474	0.0482586	0	1	0	0.998024	0.735484	0.26254
NEDD4	ENSG00000069869	protein_coding	219.667	-0.436842	0.0359809	0	0	1	0.998024	0.735484	0.26254
RRBP1	ENSG00000125844	protein_coding	1373	-0.445595	0.00538832	1	0	1	1	0.735484	0.264516
CIT	ENSG00000122966	protein_coding	913.333	-0.447772	0.0179553	0	0	1	1	0.735484	0.264516
PRR12	ENSG00000126464	protein_coding	772	-0.448313	0.0458902	0	1	0	1	0.741935	0.258065
SRGAP2	ENSG00000266028	protein_coding	668	-0.448553	0.0179325	0	0	1	1	0.741935	0.258065
EXTL3	ENSG00000012232	protein_coding	627	-0.448951	0.0402705	0	0	1	1	0.741935	0.258065
GPRIN1	ENSG00000169258	protein_coding	602.667	-0.4534	0.023903	0	0	1	1	0.741935	0.258065
ARHGAP35	ENSG00000160007	protein_coding	1352.67	-0.45381	0.00649437	0	0	1	1	0.741935	0.258065
ARID1A	ENSG00000117713	protein_coding	1496.67	-0.454665	0.00832721	0	1	0	1	0.748387	0.251613
SDC3	ENSG00000162512	protein_coding	923.667	-0.455109	0.0169996	0	0	1	1	0.748387	0.251613
POU2F1	ENSG00000143190	protein_coding	664.667	-0.457808	0.0054075	0	0	1	1	0.748387	0.251613
HIP1	ENSG00000127946	protein_coding	736.667	-0.45912	0.0253407	0	0	1	1	0.748387	0.251613
LDOC1L	ENSG00000188636	protein_coding	820	-0.462014	0.00522705	0	0	0	1	0.748387	0.251613
ZKSCAN1	ENSG00000106261	protein_coding	764.333	-0.46543	0.00880372	0	1	0	1	0.754839	0.245161
HUWE1	ENSG00000086758	protein_coding	8179.33	-0.465939	4.81512e-05	0	0	1	1	0.754839	0.245161
CEP170B	ENSG00000099814	protein_coding	948.667	-0.466381	0.0395649	0	1	0	1	0.76129	0.23871
KNTC1	ENSG00000184445	protein_coding	1217.67	-0.46831	0.00107842	0	0	1	1	0.76129	0.23871
WNK1	ENSG00000060237	protein_coding	2266.67	-0.469265	0.000468657	0	1	1	1	0.767742	0.232258
PRR11	ENSG00000068489	protein_coding	477	-0.469346	0.0178259	0	1	1	1	0.774194	0.225806
IGF1R	ENSG00000140443	protein_coding	848.333	-0.469549	0.00664793	0	0	1	1	0.774194	0.225806
HTT	ENSG00000197386	protein_coding	2696.67	-0.470162	0.000658586	0	0	1	1	0.774194	0.225806
SIK3	ENSG00000160584	protein_coding	495.333	-0.47443	0.0467699	0	1	0	1	0.780645	0.219355
TBC1D16	ENSG00000167291	protein_coding	1312.33	-0.483045	0.00257434	0	0	0	1	0.780645	0.219355
ZYG11B	ENSG00000162378	protein_coding	639.667	-0.484961	0.00638011	0	1	1	1	0.787097	0.212903
ARPIN	ENSG00000242498	protein_coding	686.667	-0.485855	0.00221156	0	1	0	1	0.793548	0.206452
HECTD4	ENSG00000173064	protein_coding	967	-0.49154	0.0217009	0	0	1	1	0.793548	0.206452
SKI	ENSG00000157933	protein_coding	1130	-0.499471	0.00347353	0	1	0	1	0.8	0.2
CELSR1	ENSG00000075275	protein_coding	557.667	-0.500127	0.0343919	0	0	1	1	0.8	0.2
PLXND1	ENSG00000004399	protein_coding	369	-0.507091	0.0481294	0	0	1	1	0.8	0.2
HIPK2	ENSG00000064393	protein_coding	1034.33	-0.50864	0.00186064	0	1	0	1	0.806452	0.193548
EP300	ENSG00000100393	protein_coding	1268.33	-0.509915	0.00324958	0	1	0	1	0.812903	0.187097
ZNF445	ENSG00000185219	protein_coding	733	-0.512557	0.00946451	0	0	0	1	0.812903	0.187097
ZNF562	ENSG00000171466	protein_coding	328.333	-0.513323	0.0165801	0	1	0	1	0.819355	0.180645
PDPK1	ENSG00000140992	protein_coding	409.667	-0.517759	0.0265259	0	0	1	1	0.819355	0.180645
SPEN	ENSG00000065526	protein_coding	5109.67	-0.518129	2.14739e-05	0	0	0	1	0.819355	0.180645
PRRC2B	ENSG00000130723	protein_coding	4187	-0.519993	1.34327e-05	0	0	0	1	0.819355	0.180645
ZNF618	ENSG00000157657	protein_coding	614	-0.521515	0.0191217	0	0	0	1	0.819355	0.180645
PTPN14	ENSG00000152104	protein_coding	647.333	-0.526756	0.0257599	0	1	0	1	0.825806	0.174194
MLLT11	ENSG00000213190	protein_coding	171.333	-0.527448	0.0444889	0	1	0	1	0.832258	0.167742
RNF213	ENSG00000173821	protein_coding	912.667	-0.527866	0.00810365	0	0	1	1	0.832258	0.167742
SMCR8	ENSG00000176994	protein_coding	712.333	-0.529261	0.00539829	0	1	0	1	0.83871	0.16129
ZC3H4	ENSG00000130749	protein_coding	721	-0.530691	0.00609558	0	1	0	1	0.845161	0.154839
TOP2A	ENSG00000131747	protein_coding	5600.33	-0.531489	6.3294e-05	0	1	0	1	0.851613	0.148387
RAD54L2	ENSG00000164080	protein_coding	924.667	-0.532116	0.00256446	0	1	0	1	0.858065	0.141935
FBXL19	ENSG00000099364	protein_coding	1644.33	-0.537524	0.000343562	0	1	0	1	0.864516	0.135484
UBC	ENSG00000150991	protein_coding	11321.3	-0.539823	1.21418e-09	0	0	1	1	0.864516	0.135484
ZBED1	ENSG00000214717	protein_coding	452	-0.541666	0.00609621	0	0	0	1	0.864516	0.135484
AGAP1	ENSG00000157985	protein_coding	810	-0.546331	0.00315622	0	1	0	1	0.870968	0.129032
KMT2B	ENSG00000272333	protein_coding	952.333	-0.54654	0.00790144	0	1	0	1	0.877419	0.122581
ADGRB2	ENSG00000121753	protein_coding	664.667	-0.550116	0.0104548	0	0	1	1	0.877419	0.122581
TNRC6B	ENSG00000100354	protein_coding	628	-0.551938	0.00451855	0	1	0	1	0.883871	0.116129
DOT1L	ENSG00000104885	protein_coding	1292.33	-0.553011	0.00131118	0	1	0	1	0.890323	0.109677
HERC5	ENSG00000138646	protein_coding	337.667	-0.553207	0.000668903	0	0	0	1	0.890323	0.109677
KIAA1958	ENSG00000165185	protein_coding	350.667	-0.553696	0.0213299	0	1	1	1	0.896774	0.103226
AKAP13	ENSG00000170776	protein_coding	519.667	-0.555468	0.026119	0	0	1	1	0.896774	0.103226
PLD1	ENSG00000075651	protein_coding	124.667	-0.556293	0.0115499	0	0	1	1	0.896774	0.103226
ELF4	ENSG00000102034	protein_coding	335.667	-0.556525	0.0377595	0	1	0	1	0.903226	0.0967742
NDST1	ENSG00000070614	protein_coding	1064.33	-0.557396	0.00298979	0	0	1	1	0.903226	0.0967742
HIC2	ENSG00000169635	protein_coding	1003.67	-0.576675	0.00179156	0	1	0	1	0.909677	0.0903226
VGLL4	ENSG00000144560	protein_coding	341	-0.577701	0.0247374	0	1	0	1	0.916129	0.083871
PPP1R9B	ENSG00000108819	protein_coding	1098	-0.581339	0.00057077	0	0	1	1	0.916129	0.083871
ZNF316	ENSG00000205903	protein_coding	947	-0.583596	0.00180756	0	1	0	1	0.922581	0.0774194
IRF2BPL	ENSG00000119669	protein_coding	334.333	-0.58625	0.0316349	0	0	1	1	0.922581	0.0774194
AHRR	ENSG00000063438	protein_coding	288.667	-0.587043	0.0320455	0	1	0	1	0.929032	0.0709677
KMT2D	ENSG00000167548	protein_coding	1421.67	-0.587055	0.000508462	0	1	1	1	0.935484	0.0645161
TNRC18	ENSG00000182095	protein_coding	1870	-0.588049	5.00896e-05	0	0	0	1	0.935484	0.0645161
CELSR2	ENSG00000143126	protein_coding	533.333	-0.591539	0.0181665	0	0	1	1	0.935484	0.0645161
XIAP	ENSG00000101966	protein_coding	739	-0.593256	0.000220157	0	1	1	1	0.941935	0.0580645
CBFA2T2	ENSG00000078699	protein_coding	360.667	-0.599745	0.0110846	0	1	0	1	0.948387	0.0516129
ADCY1	ENSG00000164742	protein_coding	562	-0.599795	0.0103333	0	0	1	1	0.948387	0.0516129
FOXK1	ENSG00000164916	protein_coding	974.333	-0.606557	0.000243911	0	1	0	1	0.954839	0.0451613
KIAA1671	ENSG00000197077	protein_coding	598.333	-0.607349	0.0103948	0	0	0	1	0.954839	0.0451613
TRRAP	ENSG00000196367	protein_coding	2794.67	-0.608212	1.70635e-06	0	0	1	1	0.954839	0.0451613
C14orf132	ENSG00000227051	protein_coding	291.667	-0.612908	0.0304544	0	0	1	1	0.954839	0.0451613
PLEC	ENSG00000178209	protein_coding	1337	-0.620164	0.0033981	0	0	1	1	0.954839	0.0451613
ABL1	ENSG00000097007	protein_coding	1005	-0.62197	4.57861e-05	0	0	0	1	0.954839	0.0451613
BAHCC1	ENSG00000266074	protein_coding	843	-0.622773	0.00681266	0	1	0	1	0.96129	0.0387097
MTF1	ENSG00000188786	protein_coding	221	-0.626375	0.0457618	0	1	0	1	0.967742	0.0322581
SH3PXD2A	ENSG00000107957	protein_coding	1330	-0.627667	0.000230315	0	0	0	1	0.967742	0.0322581
MYO18A	ENSG00000196535	protein_coding	416.667	-0.635435	0.0206541	0	0	1	1	0.967742	0.0322581
GOLGA3	ENSG00000090615	protein_coding	545	-0.64383	0.0018313	0	0	1	1	0.967742	0.0322581
GPR153	ENSG00000158292	protein_coding	243	-0.660923	0.0419859	0	0	1	1	0.967742	0.0322581
ZNF609	ENSG00000180357	protein_coding	619	-0.661932	0.000856105	0	1	0	1	0.974194	0.0258065
H6PD	ENSG00000049239	protein_coding	379.333	-0.667352	0.00822098	0	0	1	1	0.974194	0.0258065
TNRC6C	ENSG00000078687	protein_coding	313.667	-0.668367	0.0243866	0	1	0	1	0.980645	0.0193548
AMER1	ENSG00000184675	protein_coding	358.667	-0.686692	0.0131644	0	0	1	1	0.980645	0.0193548
CRAMP1	ENSG00000007545	protein_coding	270.333	-0.693565	0.0427167	0	1	0	1	0.987097	0.0129032
ARNT2	ENSG00000172379	protein_coding	368.667	-0.728768	0.000597757	0	1	0	1	0.993548	0.00645161
AHNAK	ENSG00000124942	protein_coding	633	-0.758439	0.000328002	0	0	1	1	0.993548	0.00645161
POU3F3	ENSG00000198914	protein_coding	293	-0.771815	0.00937914	0	1	0	1	1	0
MGAT3	ENSG00000128268	protein_coding	257.667	-0.775726	0.0181278	0	0	1	1	1	0
TNK2	ENSG00000061938	protein_coding	480	-0.782276	0.00851236	0	0	1	1	1	0

## Sheet: Sheet3.ERM-localized RNAs_APEX2
Gene_name	Gene_ID	Gene_type	average input count	baseMean	log2FoldChange	pvalue	padj	Secretory?
PQLC1	ENSG00000122490	protein_coding	444.333	478.599	0.578558	0.000911512	0.00614264	1
TMEM181	ENSG00000146433	protein_coding	697.667	828.664	0.581558	6.81093e-05	0.000574833	1
SFT2D2	ENSG00000213064	protein_coding	461.333	570.235	0.581673	6.88674e-05	0.000580903	1
B4GALT3	ENSG00000158850	protein_coding	1033.33	946.096	0.583493	4.09573e-06	4.15043e-05	1
TOMM20	ENSG00000173726	protein_coding	7990.33	10152.8	0.583563	3.062e-07	3.64974e-06	0
ADIPOR1	ENSG00000159346	protein_coding	1849.33	1985.4	0.584101	6.73915e-08	8.69111e-07	1
TEX2	ENSG00000136478	protein_coding	552.333	560.677	0.584528	5.43158e-06	5.40518e-05	1
PKMYT1	ENSG00000127564	protein_coding	934.333	804.077	0.586267	0.000754905	0.0051998	1
SLC39A9	ENSG00000029364	protein_coding	955.667	855.155	0.587213	2.15351e-06	2.27803e-05	1
MVK	ENSG00000110921	protein_coding	323.333	232.933	0.587215	0.00233785	0.0140619	1
ZNF84	ENSG00000198040	protein_coding	218.333	117.791	0.587442	0.00935662	0.0459138	0
PCMT1	ENSG00000120265	protein_coding	1474.67	2759.12	0.58777	1.28224e-06	1.39184e-05	0
PCSK6	ENSG00000140479	protein_coding	809.333	742.895	0.587861	8.38191e-05	0.000697519	1
RPL14P1	ENSG00000139239	processed_pseudogene	1019	826.582	0.588265	0.00176448	0.0109936	0
CERS4	ENSG00000090661	protein_coding	137.333	159.445	0.588623	0.00395962	0.0222247	1
TNFRSF21	ENSG00000146072	protein_coding	227.333	204.819	0.589996	0.00066865	0.00465501	1
SLC47A1	ENSG00000142494	protein_coding	276.333	339.616	0.590437	0.000299234	0.00223409	1
METTL6	ENSG00000206562	protein_coding	259.333	252.813	0.590606	0.00032858	0.00243479	1
KIRREL	ENSG00000183853	protein_coding	607	530.354	0.590829	2.27283e-05	0.000206517	0
NCAM1	ENSG00000149294	protein_coding	432.667	497.34	0.593946	2.91966e-05	0.000261005	1
LINC01128	ENSG00000228794	processed_transcript	170.333	168.343	0.594186	0.00193601	0.0119182	0
MYLIP	ENSG00000007944	protein_coding	190.333	111.736	0.595259	0.00712706	0.0366328	1
ATP8B2	ENSG00000143515	protein_coding	1660.67	1433.56	0.596933	5.62251e-07	6.46178e-06	1
TMUB1	ENSG00000164897	protein_coding	1299	1157.35	0.597389	0.00064474	0.00450745	1
SLC35C2	ENSG00000080189	protein_coding	676.667	571.486	0.597662	0.000196904	0.00152415	1
TRIM13	ENSG00000204977	protein_coding	227	216.23	0.598353	0.00240741	0.0144281	1
JTB	ENSG00000143543	protein_coding	1749.33	2169.43	0.598584	2.56594e-07	3.09799e-06	1
DNAJC14	ENSG00000135392	protein_coding	234	242.196	0.598928	0.000555162	0.00393457	1
C16orf91	ENSG00000174109	protein_coding	233.667	320.32	0.59937	0.000623587	0.004378	0
GM2A	ENSG00000196743	protein_coding	531.667	673.94	0.60006	2.77335e-06	2.88471e-05	1
PRAF2	ENSG00000243279	protein_coding	144.667	144.03	0.600169	0.00389985	0.0219467	1
PAQR8	ENSG00000170915	protein_coding	280.333	347.632	0.601304	0.000103746	0.000848302	1
CREB3L2	ENSG00000182158	protein_coding	1552.33	1074.28	0.601527	2.47325e-07	2.99576e-06	1
GPR137	ENSG00000173264	protein_coding	596.667	485.374	0.602328	0.000417597	0.00302707	1
GOLGB1	ENSG00000173230	protein_coding	2132.33	986.575	0.602336	5.07287e-06	5.07185e-05	1
SREBF1	ENSG00000072310	protein_coding	677.333	795.41	0.602749	0.000603662	0.00425409	1
TSEN2	ENSG00000154743	protein_coding	323.333	289.853	0.602997	0.000113192	0.000919503	0
TMEM120B	ENSG00000188735	protein_coding	418.667	351.483	0.604961	0.000363961	0.00266934	1
MFSD9	ENSG00000135953	protein_coding	175.667	172.535	0.605952	0.00239736	0.0143736	1
ANO8	ENSG00000074855	protein_coding	356.667	251.557	0.605968	0.00223166	0.0134829	1
MXRA7	ENSG00000182534	protein_coding	1250.67	1584.54	0.606492	9.464e-08	1.1988e-06	1
BTN3A1	ENSG00000026950	protein_coding	152	136.415	0.608982	0.00188659	0.0116814	1
EI24	ENSG00000149547	protein_coding	3168.67	2497.42	0.609062	1.93078e-08	2.64765e-07	1
MTARC2	ENSG00000117791	protein_coding	262.333	280.948	0.611207	9.96667e-05	0.00081718	1
KCNJ11	ENSG00000187486	protein_coding	130.667	115.674	0.612923	0.00929524	0.0456426	1
SLC16A14	ENSG00000163053	protein_coding	149.667	159.405	0.614873	0.00130052	0.00840053	1
IL10RB	ENSG00000243646	protein_coding	132.333	197.062	0.615832	0.000851696	0.00579176	1
H6PD	ENSG00000049239	protein_coding	411.667	309.774	0.616047	0.000153137	0.00120916	1
STARD3NL	ENSG00000010270	protein_coding	653	968.123	0.616493	3.08902e-06	3.19305e-05	1
C1orf112	ENSG00000000460	protein_coding	385.333	369.804	0.620173	4.58552e-05	0.000398487	0
TMEM44	ENSG00000145014	protein_coding	101	101.822	0.62122	0.00602038	0.0319735	1
FHOD1	ENSG00000135723	protein_coding	720	659.275	0.622866	8.51273e-06	8.21432e-05	1
ARL10	ENSG00000175414	protein_coding	1105.67	754.58	0.624923	3.77214e-06	3.84861e-05	0
AASS	ENSG00000008311	protein_coding	421	282.225	0.625283	0.00037089	0.00271351	1
FAM171A2	ENSG00000161682	protein_coding	434.333	438.862	0.625437	0.00205186	0.0125385	1
TMEM231	ENSG00000205084	protein_coding	123.667	146.922	0.625524	0.00252061	0.0150102	1
ETNK1	ENSG00000139163	protein_coding	1125.33	916.235	0.625691	0.000643518	0.00450101	1
RNF167	ENSG00000108523	protein_coding	1662	1640.78	0.626452	5.27742e-08	6.87721e-07	1
RMDN3	ENSG00000137824	protein_coding	423.667	470.598	0.626505	2.61244e-05	0.000236147	1
CNEP1R1	ENSG00000205423	protein_coding	134.333	162.412	0.626934	0.00390127	0.0219467	1
CPT1A	ENSG00000110090	protein_coding	493.333	612.447	0.626941	1.63552e-06	1.75492e-05	1
RSRP1	ENSG00000117616	protein_coding	769.667	185.591	0.628675	0.000523683	0.00373449	0
ORMDL3	ENSG00000172057	protein_coding	362.333	588.162	0.629562	2.08588e-05	0.000190689	1
LARS2	ENSG00000011376	protein_coding	1361	1085.7	0.629938	6.32264e-08	8.17514e-07	0
CYB561A3	ENSG00000162144	protein_coding	256.667	189.066	0.631103	0.00151071	0.00960057	1
DGAT1	ENSG00000185000	protein_coding	536.667	522.521	0.631928	0.000556929	0.00394522	1
SUSD6	ENSG00000100647	protein_coding	174	134.143	0.63231	0.003083	0.0179424	1
SVIP	ENSG00000198168	protein_coding	314.667	318.941	0.632746	0.000218501	0.00167141	1
SLC4A11	ENSG00000088836	protein_coding	228	166.552	0.633725	0.00147195	0.00938219	1
UBXN4	ENSG00000144224	protein_coding	1616	1826.83	0.633759	1.88004e-06	2.00435e-05	1
IFNLR1	ENSG00000185436	protein_coding	103.333	94.9672	0.635384	0.00627957	0.0331078	1
TPST2	ENSG00000128294	protein_coding	318	448.669	0.635458	4.93327e-05	0.000427464	1
CTNS	ENSG00000040531	protein_coding	378	332.576	0.636132	0.00012432	0.00100012	1
NIPA2	ENSG00000140157	protein_coding	681	719.322	0.636476	5.85462e-07	6.70567e-06	1
ERBB2	ENSG00000141736	protein_coding	780.333	951.757	0.636539	2.51794e-06	2.64295e-05	1
B4GALT1	ENSG00000086062	protein_coding	492	535.832	0.637835	9.17149e-07	1.01545e-05	1
SLC36A1	ENSG00000123643	protein_coding	349	221.511	0.638134	0.000818194	0.00559705	1
SLC4A2	ENSG00000164889	protein_coding	2449.67	2413.26	0.638359	9.00437e-05	0.000746055	1
CD109	ENSG00000156535	protein_coding	147.333	251.857	0.639601	0.000410731	0.00298744	1
DHODH	ENSG00000102967	protein_coding	251.667	236.046	0.639659	0.000134582	0.00107342	1
MAP7	ENSG00000135525	protein_coding	489	482.252	0.640709	1.74808e-06	1.87033e-05	0
MRS2	ENSG00000124532	protein_coding	773.333	901.935	0.640799	2.51979e-06	2.64303e-05	1
LETMD1	ENSG00000050426	protein_coding	835.667	637.328	0.641585	8.31233e-07	9.27889e-06	1
NR2C1	ENSG00000120798	protein_coding	614.333	379.343	0.641699	6.17796e-05	0.000526453	0
SLC29A2	ENSG00000174669	protein_coding	429.667	309.732	0.641837	0.000707399	0.00489387	1
PTPRS	ENSG00000105426	protein_coding	225.333	232.388	0.642219	0.00165896	0.0104099	1
GALNT12	ENSG00000119514	protein_coding	164	190.046	0.642438	0.00126068	0.00818921	1
PCNX4	ENSG00000126773	protein_coding	823.667	695.97	0.642752	1.42215e-05	0.000132773	1
TPCN1	ENSG00000186815	protein_coding	446	322.699	0.644138	0.000105996	0.000865753	1
AGPAT3	ENSG00000160216	protein_coding	1385.33	841.688	0.644283	2.63276e-06	2.74995e-05	1
RYK	ENSG00000163785	protein_coding	720.667	925.533	0.645048	4.17061e-07	4.88161e-06	1
PTGFRN	ENSG00000134247	protein_coding	976.333	900.436	0.645051	1.42893e-07	1.78283e-06	1
FURIN	ENSG00000140564	protein_coding	943.333	765.823	0.645143	0.000107081	0.00087366	1
SLC8B1	ENSG00000089060	protein_coding	175.333	158.058	0.645545	0.00206684	0.0126249	1
ZDHHC3	ENSG00000163812	protein_coding	772.667	554.162	0.646016	1.4035e-06	1.52016e-05	1
SMIM7	ENSG00000214046	protein_coding	271.667	382.705	0.648064	2.61315e-05	0.000236147	1
ST6GALNAC3	ENSG00000184005	protein_coding	116	192.059	0.648579	0.000623531	0.004378	1
NDUFB11	ENSG00000147123	protein_coding	1524.67	1878.62	0.651987	1.42177e-06	1.53772e-05	1
JARID2	ENSG00000008083	protein_coding	843.333	555.098	0.652089	6.8229e-06	6.66548e-05	0
TMTC4	ENSG00000125247	protein_coding	395.667	454.61	0.654716	9.72853e-06	9.31533e-05	1
SGMS1	ENSG00000198964	protein_coding	287.667	398.837	0.655045	3.44118e-06	3.53008e-05	1
SLITRK5	ENSG00000165300	protein_coding	922.667	812.228	0.655493	4.89464e-08	6.4232e-07	1
TSPAN33	ENSG00000158457	protein_coding	288.333	306.078	0.656535	2.32579e-05	0.0002112	1
LRRC8B	ENSG00000197147	protein_coding	307.333	264.794	0.657009	0.00013507	0.00107674	1
RBBP6	ENSG00000122257	protein_coding	1952	1349.78	0.660265	3.4133e-08	4.57156e-07	0
GALNT10	ENSG00000164574	protein_coding	337.667	331.75	0.661875	1.25744e-05	0.00011858	1
STARD3	ENSG00000131748	protein_coding	484.333	485.488	0.663989	2.1406e-05	0.000195452	1
CROCCP2	ENSG00000215908	transcribed_unprocessed_pseudogene	601.333	239.183	0.66438	0.00325553	0.0188314	0
FGFR4	ENSG00000160867	protein_coding	346.667	333.758	0.664652	0.000123776	0.000996275	1
FAM105A	ENSG00000145569	protein_coding	159	308.606	0.664814	3.77218e-05	0.000332054	0
NEPRO	ENSG00000163608	protein_coding	1017.67	920.426	0.66549	1.01073e-05	9.65324e-05	0
FOXRED2	ENSG00000100350	protein_coding	2671.67	1877.94	0.668539	1.44026e-07	1.79547e-06	1
FZD1	ENSG00000157240	protein_coding	157.333	177.134	0.66868	0.000348706	0.00257008	1
EFNA5	ENSG00000184349	protein_coding	206	214.378	0.67028	0.000123756	0.000996275	1
CHD6	ENSG00000124177	protein_coding	972	659.744	0.671005	1.30472e-06	1.41522e-05	0
RPL24P8	ENSG00000236801	processed_pseudogene	211.667	211.498	0.671149	0.00140249	0.00897771	0
MIGA1	ENSG00000180488	protein_coding	300.333	372.198	0.67152	9.37505e-05	0.000774193	1
ERFE	ENSG00000178752	protein_coding	388	306.643	0.672528	0.000306537	0.00228292	1
GRINA	ENSG00000178719	protein_coding	1363.67	1325.01	0.672663	1.99372e-06	2.121e-05	1
RNF170	ENSG00000120925	protein_coding	246	310.149	0.673602	0.000334941	0.00247717	1
ATP6V0E1	ENSG00000113732	protein_coding	643.333	1189.33	0.67369	3.72572e-09	5.5137e-08	1
DHRS3	ENSG00000162496	protein_coding	225.667	454.055	0.673826	8.38591e-05	0.000697519	1
PLXNB1	ENSG00000164050	protein_coding	166.667	101.212	0.674745	0.00595183	0.0316591	1
LRP8	ENSG00000157193	protein_coding	421	315.06	0.675135	7.33652e-06	7.13387e-05	1
PLD3	ENSG00000105223	protein_coding	1842.67	2043.22	0.67627	1.65979e-05	0.00015352	1
GNPTAB	ENSG00000111670	protein_coding	598.667	721.562	0.676952	3.98114e-07	4.67816e-06	1
ERN1	ENSG00000178607	protein_coding	181	192.803	0.677321	0.000173116	0.00135616	1
SPPL2B	ENSG00000005206	protein_coding	556.667	329.396	0.67735	0.000328535	0.00243479	1
SLC44A2	ENSG00000129353	protein_coding	834.667	862.759	0.677734	3.90766e-07	4.59903e-06	1
TMEM258	ENSG00000134825	protein_coding	1182.67	1654.53	0.678001	4.33184e-07	5.06547e-06	1
SCPEP1	ENSG00000121064	protein_coding	691	892.231	0.678562	1.52675e-08	2.12479e-07	1
KLRG2	ENSG00000188883	protein_coding	207.667	214.243	0.678596	0.00127934	0.00828881	1
MGAT5	ENSG00000152127	protein_coding	784.333	722.991	0.678682	6.12249e-07	6.98571e-06	1
RPSAP58	ENSG00000225178	processed_pseudogene	338.667	264.347	0.680717	1.42102e-05	0.00013275	0
ABCD3	ENSG00000117528	protein_coding	1356.33	1474.61	0.6814	2.73704e-06	2.8529e-05	1
SNHG1	ENSG00000255717	processed_transcript	1471.33	587.375	0.681908	1.32965e-05	0.000124838	0
SLC35D1	ENSG00000116704	protein_coding	441.667	356.661	0.68232	4.14572e-05	0.000362799	1
GPR161	ENSG00000143147	protein_coding	394.333	398.894	0.683078	6.04164e-06	5.96462e-05	1
B4GALT5	ENSG00000158470	protein_coding	565	530.637	0.683427	2.21943e-07	2.70806e-06	1
SEC22C	ENSG00000093183	protein_coding	848.667	744.757	0.684011	7.17927e-07	8.12328e-06	1
VCL	ENSG00000035403	protein_coding	2544.67	2289.86	0.684351	7.43975e-10	1.1906e-08	1
GPR157	ENSG00000180758	protein_coding	147	110.747	0.684922	0.00365946	0.0207268	1
KITLG	ENSG00000049130	protein_coding	304.667	295.836	0.68588	0.000137227	0.00109045	1
ATP11A	ENSG00000068650	protein_coding	593.333	442.977	0.686139	4.86649e-06	4.87857e-05	1
LAMB1	ENSG00000091136	protein_coding	1097.33	1200.01	0.687517	4.34694e-08	5.7448e-07	1
WSCD1	ENSG00000179314	protein_coding	380	413.491	0.687529	3.29104e-05	0.00029159	1
ILDR2	ENSG00000143195	protein_coding	155	124.264	0.687894	0.00227098	0.0136817	1
POMGNT1	ENSG00000085998	protein_coding	758	823.659	0.688312	8.13171e-07	9.09765e-06	1
FAM57A	ENSG00000167695	protein_coding	592.667	619.119	0.689393	1.2476e-06	1.35522e-05	1
FAM134C	ENSG00000141699	protein_coding	499	552.644	0.689541	2.24633e-07	2.7342e-06	0
TMEM126A	ENSG00000171202	protein_coding	162	302.878	0.690561	0.000118944	0.000960486	1
TTYH3	ENSG00000136295	protein_coding	1825.67	1665.8	0.691353	3.65832e-05	0.000322791	1
COLGALT2	ENSG00000198756	protein_coding	216.667	192.098	0.691814	7.27608e-05	0.000612708	1
HIST1H1C	ENSG00000187837	protein_coding	132	95.6635	0.694836	0.00534375	0.0288455	0
COL25A1	ENSG00000188517	protein_coding	185.333	238.091	0.696178	0.000241233	0.00183031	1
FGFR3	ENSG00000068078	protein_coding	777.333	783.253	0.696212	2.8295e-06	2.93698e-05	1
SPAST	ENSG00000021574	protein_coding	383.667	507.282	0.696241	3.74088e-06	3.82193e-05	1
ATP2B4	ENSG00000058668	protein_coding	827.333	779.002	0.698126	1.81285e-07	2.22286e-06	1
ABCB8	ENSG00000197150	protein_coding	857.667	635.503	0.698493	8.6477e-06	8.32306e-05	1
CSGALNACT2	ENSG00000169826	protein_coding	350.333	510.097	0.698899	7.34053e-06	7.13387e-05	1
BLCAP	ENSG00000166619	protein_coding	606.333	659.872	0.699173	3.79503e-07	4.47353e-06	1
EXT1	ENSG00000182197	protein_coding	723.667	814.365	0.700419	3.81179e-08	5.0825e-07	1
GPM6A	ENSG00000150625	protein_coding	160	293.205	0.700548	1.1412e-05	0.000108578	1
MAN2B1	ENSG00000104774	protein_coding	547.667	438.729	0.702209	3.92722e-05	0.000345092	1
TMEM14B	ENSG00000137210	protein_coding	690	933.265	0.703996	1.37369e-05	0.00012865	1
EXTL3	ENSG00000012232	protein_coding	729.667	733.819	0.705031	1.10022e-08	1.54558e-07	1
TSPAN12	ENSG00000106025	protein_coding	309.667	445.862	0.705503	1.67889e-07	2.07049e-06	1
TMEM106C	ENSG00000134291	protein_coding	1884.67	2102.17	0.70607	9.98231e-10	1.57556e-08	1
ADGRL3	ENSG00000150471	protein_coding	293.667	324.27	0.706921	1.32903e-05	0.000124838	1
ADCY3	ENSG00000138031	protein_coding	630.333	616.703	0.70709	3.08097e-05	0.000274605	1
HERPUD1	ENSG00000051108	protein_coding	724.333	808.906	0.707566	2.90632e-07	3.48083e-06	1
ADGRE5	ENSG00000123146	protein_coding	174.667	264.034	0.708531	0.000176915	0.00138086	1
CYR61	ENSG00000142871	protein_coding	231.333	419.445	0.70902	1.72298e-05	0.00015907	1
TMEM246	ENSG00000165152	protein_coding	363	470.044	0.712261	1.76734e-07	2.17062e-06	1
VOPP1	ENSG00000154978	protein_coding	479.333	578.233	0.712497	3.34563e-08	4.48495e-07	1
GALNT16	ENSG00000100626	protein_coding	310	280.05	0.712789	0.000109877	0.000894519	1
IGF1R	ENSG00000140443	protein_coding	970	918.423	0.713149	1.07683e-08	1.51843e-07	1
FKBP10	ENSG00000141756	protein_coding	3783.67	4012.29	0.713882	8.27243e-07	9.24125e-06	1
FAM3A	ENSG00000071889	protein_coding	1000	937.837	0.714637	8.10994e-06	7.8459e-05	1
DCBLD1	ENSG00000164465	protein_coding	294	437.513	0.714898	2.76001e-07	3.31623e-06	1
EGFR	ENSG00000146648	protein_coding	274.333	285.403	0.716001	2.15786e-05	0.000196788	1
MET	ENSG00000105976	protein_coding	704.333	791.947	0.716334	3.86645e-08	5.15079e-07	1
SLC45A3	ENSG00000158715	protein_coding	143	121.248	0.717957	0.00208524	0.0127269	1
ENPP1	ENSG00000197594	protein_coding	419	515.103	0.718747	1.41537e-06	1.5319e-05	1
PRADC1	ENSG00000135617	protein_coding	201	406.798	0.719482	6.39491e-06	6.28433e-05	1
MFSD10	ENSG00000109736	protein_coding	918.667	519.355	0.719494	0.000202796	0.0015657	1
PDZD8	ENSG00000165650	protein_coding	1024	1187.31	0.719904	1.19002e-08	1.67016e-07	1
NCEH1	ENSG00000144959	protein_coding	124	187.637	0.721373	8.4303e-05	0.000700822	1
CERCAM	ENSG00000167123	protein_coding	823.667	891.355	0.721589	5.79373e-07	6.64612e-06	1
SLC7A5	ENSG00000103257	protein_coding	2884.67	2357.4	0.721907	4.71731e-07	5.4786e-06	1
APLP1	ENSG00000105290	protein_coding	327.333	338.442	0.722498	2.74403e-05	0.000246336	1
ENTPD6	ENSG00000197586	protein_coding	771.333	718.266	0.723266	4.10948e-07	4.82138e-06	1
PAQR3	ENSG00000163291	protein_coding	781.333	1182.41	0.723391	4.06794e-06	4.12507e-05	1
MBOAT2	ENSG00000143797	protein_coding	678.333	698.298	0.723696	1.08016e-06	1.18367e-05	1
PHTF1	ENSG00000116793	protein_coding	439.333	524.557	0.727055	1.50285e-07	1.86416e-06	1
FAM234B	ENSG00000084444	protein_coding	422	519.662	0.72753	2.65956e-07	3.20585e-06	1
PANX1	ENSG00000110218	protein_coding	214.333	229.005	0.727579	1.61998e-05	0.000150023	1
CNNM2	ENSG00000148842	protein_coding	369.667	382.919	0.728169	1.86141e-06	1.98732e-05	1
LAMA1	ENSG00000101680	protein_coding	323	376.434	0.729045	2.54173e-06	2.6634e-05	1
NUS1	ENSG00000153989	protein_coding	1309	1675.39	0.729325	1.05228e-06	1.1548e-05	1
TMEM63A	ENSG00000196187	protein_coding	557.333	342.275	0.730125	2.77164e-06	2.88471e-05	1
PCSK1N	ENSG00000102109	protein_coding	681	948.757	0.730629	0.000292567	0.00218978	1
SHISA5	ENSG00000164054	protein_coding	1689	1277.77	0.731528	3.89853e-06	3.96134e-05	1
SLC35E3	ENSG00000175782	protein_coding	230.333	260.534	0.732536	2.88338e-05	0.000258071	1
SLC2A12	ENSG00000146411	protein_coding	143.667	187.59	0.733028	4.27101e-05	0.00037289	1
PDGFC	ENSG00000145431	protein_coding	226.333	224.144	0.733247	0.000111638	0.000908361	1
TMEM248	ENSG00000106609	protein_coding	809.667	900.124	0.733459	5.16242e-09	7.50611e-08	1
TMEM39B	ENSG00000121775	protein_coding	539.667	465.146	0.733634	7.80553e-05	0.000653609	1
MAGED4B	ENSG00000187243	protein_coding	104	131.876	0.736935	0.00280666	0.0165162	0
TXNDC11	ENSG00000153066	protein_coding	352.333	385.013	0.737161	2.51057e-06	2.63707e-05	1
SLC7A11	ENSG00000151012	protein_coding	417.667	522.432	0.738661	0.0001854	0.00144407	1
EFNB1	ENSG00000090776	protein_coding	304	455.61	0.73974	6.18134e-05	0.000526453	1
ITPRIP	ENSG00000148841	protein_coding	205.667	197.773	0.740934	3.29381e-05	0.000291662	1
CILP2	ENSG00000160161	protein_coding	155	187.805	0.744075	0.000829005	0.00565806	0
TYRO3	ENSG00000092445	protein_coding	628	681.344	0.746052	1.02212e-06	1.12501e-05	1
CCDC127	ENSG00000164366	protein_coding	281.333	354.27	0.746553	4.14792e-07	4.86266e-06	0
KCNJ8	ENSG00000121361	protein_coding	126	203.486	0.746727	5.27085e-05	0.00045487	1
TRPM7	ENSG00000092439	protein_coding	705.667	727.092	0.749058	5.97867e-07	6.83205e-06	1
TSKU	ENSG00000182704	protein_coding	165.667	150.388	0.74916	9.76516e-05	0.000802859	1
SCARF2	ENSG00000244486	protein_coding	459.333	405.581	0.749211	5.28314e-05	0.000455667	1
TMEM189	ENSG00000240849	protein_coding	259.667	254.945	0.749306	2.99484e-06	3.10429e-05	1
C19orf24	ENSG00000228300	protein_coding	397	486.326	0.75001	3.15511e-05	0.000280711	1
RNF130	ENSG00000113269	protein_coding	1003.33	1161.62	0.750426	6.07773e-11	1.09582e-09	1
PPP1R15B	ENSG00000158615	protein_coding	971.333	881.87	0.751034	8.16689e-09	1.16258e-07	1
PIGU	ENSG00000101464	protein_coding	406.333	942.341	0.751046	2.67982e-06	2.79716e-05	1
SEMA4C	ENSG00000168758	protein_coding	373	357.978	0.751054	3.61688e-05	0.000319702	1
FKBP9	ENSG00000122642	protein_coding	464.667	642.987	0.751907	5.17979e-08	6.75603e-07	1
PCDH7	ENSG00000169851	protein_coding	561.333	718.354	0.752448	1.24916e-09	1.93685e-08	1
COQ2	ENSG00000173085	protein_coding	328	605.691	0.752808	1.44798e-07	1.80208e-06	0
GGT7	ENSG00000131067	protein_coding	731	496.204	0.752887	1.12563e-05	0.000107165	1
PIGC	ENSG00000135845	protein_coding	436.667	740.015	0.752973	1.55585e-07	1.9251e-06	1
ADAM23	ENSG00000114948	protein_coding	312	414.825	0.753899	1.20495e-06	1.31271e-05	1
SGSH	ENSG00000181523	protein_coding	448	479.082	0.754944	2.63664e-05	0.000237839	1
TRPC1	ENSG00000144935	protein_coding	283.667	296.168	0.755305	1.3367e-05	0.000125421	1
GPC6	ENSG00000183098	protein_coding	433.667	558.947	0.757272	3.77652e-06	3.85045e-05	1
BMPR1A	ENSG00000107779	protein_coding	515.333	633.732	0.757642	2.6086e-07	3.14696e-06	1
TGFBR2	ENSG00000163513	protein_coding	146	190.935	0.75793	1.97508e-05	0.000181336	1
SNX13	ENSG00000071189	protein_coding	541.667	535.617	0.758361	1.68997e-05	0.000156215	0
AGPAT2	ENSG00000169692	protein_coding	552.667	793.24	0.758485	8.93015e-07	9.93147e-06	1
COL4A2	ENSG00000134871	protein_coding	1174.33	1068.6	0.759026	5.81916e-07	6.67017e-06	1
TMUB2	ENSG00000168591	protein_coding	523.333	605.753	0.75923	1.51308e-06	1.6341e-05	1
VANGL1	ENSG00000173218	protein_coding	606	476.302	0.759513	2.9929e-07	3.57879e-06	1
IL17RD	ENSG00000144730	protein_coding	266.333	280.948	0.759737	4.4197e-06	4.45457e-05	1
EEA1	ENSG00000102189	protein_coding	519.667	482.766	0.760213	5.6493e-06	5.59948e-05	1
PLXNA2	ENSG00000076356	protein_coding	271	231.542	0.760302	6.59725e-06	6.47041e-05	1
ABCB10	ENSG00000135776	protein_coding	1212.33	1527.4	0.760713	1.05685e-10	1.86062e-09	1
TSPAN9	ENSG00000011105	protein_coding	270.333	304.045	0.761102	4.77488e-05	0.00041398	1
PORCN	ENSG00000102312	protein_coding	177.333	158.2	0.76114	0.000204895	0.00157864	1
NID2	ENSG00000087303	protein_coding	386.333	510.932	0.761707	1.91405e-07	2.34503e-06	1
POM121C	ENSG00000272391	protein_coding	1487	1208.34	0.763564	5.49141e-08	7.14361e-07	1
CHST11	ENSG00000171310	protein_coding	203	216.715	0.764854	2.03794e-05	0.000186763	1
ADAM15	ENSG00000143537	protein_coding	1171.33	911.604	0.765701	3.62477e-06	3.70584e-05	1
C6orf120	ENSG00000185127	protein_coding	643.333	783.702	0.76705	9.95487e-10	1.57346e-08	1
CTSA	ENSG00000064601	protein_coding	514	453.356	0.767884	6.21978e-06	6.12028e-05	1
SYNGR1	ENSG00000100321	protein_coding	859.667	982.109	0.769052	1.12631e-07	1.41828e-06	1
FAM171B	ENSG00000144369	protein_coding	283.333	341.999	0.76936	1.73481e-05	0.000159964	1
TNFRSF19	ENSG00000127863	protein_coding	114	133.633	0.770884	0.000131039	0.00104796	1
ADAMTS9	ENSG00000163638	protein_coding	175.667	169.933	0.771084	3.58827e-05	0.00031736	1
TSPAN5	ENSG00000168785	protein_coding	312.333	372.465	0.771089	1.99723e-06	2.12323e-05	1
SLC38A10	ENSG00000157637	protein_coding	818	1448.3	0.772165	8.82483e-07	9.82165e-06	1
TMEM127	ENSG00000135956	protein_coding	393	400.925	0.773012	2.35684e-06	2.47907e-05	1
AMIGO1	ENSG00000181754	protein_coding	126.667	125.498	0.773083	0.000922471	0.0062053	1
ADIPOR2	ENSG00000006831	protein_coding	1390.67	1434.57	0.775264	1.41867e-11	2.71163e-10	1
TMEM63B	ENSG00000137216	protein_coding	493.667	445.349	0.777643	1.24789e-05	0.000117828	1
ASPHD2	ENSG00000128203	protein_coding	104.333	105.673	0.777816	0.000479027	0.00344397	1
MCOLN2	ENSG00000153898	protein_coding	171.333	146.269	0.778461	5.91725e-05	0.00050569	1
SLC35F1	ENSG00000196376	protein_coding	395.333	373.323	0.778705	7.17035e-07	8.11934e-06	1
PTPRA	ENSG00000132670	protein_coding	1312	1304.2	0.778971	1.44125e-10	2.49333e-09	1
INSIG2	ENSG00000125629	protein_coding	242	367.256	0.779227	1.08641e-06	1.18877e-05	1
TMEM138	ENSG00000149483	protein_coding	220	212.923	0.77946	5.63707e-06	5.59106e-05	1
WBSCR22	ENSG00000071462	protein_coding	1205.67	1578.43	0.780212	7.12875e-11	1.27609e-09	0
B4GALT7	ENSG00000027847	protein_coding	367	443.413	0.780246	8.07844e-05	0.00067382	1
EMP2	ENSG00000213853	protein_coding	466.667	664.173	0.781355	1.90033e-09	2.88661e-08	1
PLXNA1	ENSG00000114554	protein_coding	1409	1174.36	0.781697	4.04969e-09	5.98722e-08	1
LPAR3	ENSG00000171517	protein_coding	242	336.962	0.782756	1.72569e-07	2.12471e-06	1
TMEM94	ENSG00000177728	protein_coding	1274.67	946.623	0.78286	7.47444e-09	1.06807e-07	1
EPHB4	ENSG00000196411	protein_coding	1124.67	1190.15	0.783078	1.51876e-06	1.63865e-05	1
NPTX2	ENSG00000106236	protein_coding	130.333	217.391	0.783934	8.26241e-05	0.000688012	1
KCNQ5	ENSG00000185760	protein_coding	160	148.279	0.785975	6.77716e-05	0.00057263	1
HSPG2	ENSG00000142798	protein_coding	244.333	206.662	0.787951	0.000204125	0.00157352	1
GPAT4	ENSG00000158669	protein_coding	916.667	970.868	0.788458	2.36435e-11	4.42856e-10	1
LRRC8D	ENSG00000171492	protein_coding	253.667	214.611	0.788954	4.73477e-06	4.74971e-05	1
NPDC1	ENSG00000107281	protein_coding	691.333	382.395	0.789205	1.0456e-06	1.14916e-05	1
SERINC5	ENSG00000164300	protein_coding	163.667	153.408	0.789417	9.7927e-05	0.000804681	1
MR1	ENSG00000153029	protein_coding	103	177.952	0.789686	3.14831e-05	0.00028044	1
TMEM234	ENSG00000160055	protein_coding	139.667	141.726	0.79019	0.000115599	0.000937027	1
PCDH9	ENSG00000184226	protein_coding	865.667	911.068	0.790338	2.76512e-08	3.7268e-07	1
SLC9A8	ENSG00000197818	protein_coding	277.667	185.687	0.790757	2.68687e-05	0.000242224	1
RNF26	ENSG00000173456	protein_coding	810.333	639.551	0.791407	2.4934e-07	3.01772e-06	1
ZDHHC8	ENSG00000099904	protein_coding	908.667	580.316	0.791901	3.59661e-06	3.67957e-05	1
SELENOT	ENSG00000198843	protein_coding	660.333	1373.83	0.792083	6.8168e-08	8.78368e-07	1
FZD5	ENSG00000163251	protein_coding	263.333	228.324	0.792309	2.54277e-06	2.6634e-05	1
CHST10	ENSG00000115526	protein_coding	370	457.044	0.793592	1.71408e-08	2.36787e-07	1
VKORC1L1	ENSG00000196715	protein_coding	919.667	1120.88	0.793685	1.12427e-09	1.75596e-08	1
SLC31A1	ENSG00000136868	protein_coding	676.333	949.346	0.793732	3.19332e-10	5.32113e-09	1
TMEM167B	ENSG00000215717	protein_coding	318.333	346.765	0.793826	3.19083e-06	3.28919e-05	1
NLGN1	ENSG00000169760	protein_coding	148.333	162.869	0.793887	0.000131338	0.00104979	1
ORAI1	ENSG00000276045	protein_coding	248.333	282.658	0.794037	8.79184e-05	0.000729659	1
STEAP2	ENSG00000157214	protein_coding	132	111.931	0.794794	0.000519416	0.00370875	1
EMC4	ENSG00000128463	protein_coding	559	978.318	0.795083	6.685e-11	1.19953e-09	1
GPR27	ENSG00000170837	protein_coding	411.667	416.328	0.795562	1.95271e-08	2.67526e-07	1
IGSF3	ENSG00000143061	protein_coding	605.667	707.476	0.798455	2.26189e-09	3.41844e-08	1
HLA-C	ENSG00000204525	protein_coding	1055	1402.12	0.798592	4.60046e-07	5.36374e-06	1
KIAA0319L	ENSG00000142687	protein_coding	1167.33	1115.4	0.798711	8.45967e-12	1.66377e-10	1
GPC1	ENSG00000063660	protein_coding	416.667	495.16	0.799158	1.72869e-05	0.000159498	1
IGFBP5	ENSG00000115461	protein_coding	402.667	393.078	0.800177	4.42964e-07	5.17265e-06	1
SPPL2A	ENSG00000138600	protein_coding	294	318.602	0.800606	3.52508e-07	4.17176e-06	1
FADS2	ENSG00000134824	protein_coding	882	764.204	0.801349	7.56984e-08	9.71214e-07	1
NOP56	ENSG00000101361	protein_coding	4075.67	3711.03	0.801659	9.11505e-16	2.58525e-14	1
ITGB5	ENSG00000082781	protein_coding	439.667	490.459	0.80291	4.50432e-08	5.94228e-07	1
TMEM9B	ENSG00000175348	protein_coding	219.333	388.734	0.802965	3.913e-08	5.1989e-07	1
NENF	ENSG00000117691	protein_coding	874.333	1092.39	0.804245	6.67658e-09	9.60489e-08	1
WRB	ENSG00000182093	protein_coding	850.333	1175.01	0.804864	1.35804e-09	2.1013e-08	1
ZDHHC9	ENSG00000188706	protein_coding	1000.33	765.372	0.806111	4.38775e-09	6.42977e-08	1
CYP2U1	ENSG00000155016	protein_coding	131.333	180.06	0.806554	1.38433e-05	0.000129485	1
GPRC5B	ENSG00000167191	protein_coding	206.333	290.876	0.806572	4.63258e-07	5.39697e-06	1
NETO2	ENSG00000171208	protein_coding	832.333	797.117	0.8068	1.57607e-08	2.19139e-07	1
NRN1	ENSG00000124785	protein_coding	1028	939.666	0.80717	1.19582e-09	1.858e-08	1
TPCN2	ENSG00000162341	protein_coding	315.333	319.858	0.80756	5.9653e-06	5.89704e-05	1
LMBR1	ENSG00000105983	protein_coding	1299	1421.01	0.807744	1.98224e-10	3.37839e-09	1
FAM173B	ENSG00000150756	protein_coding	160.333	221.927	0.809539	1.51843e-05	0.000141144	1
SEMA6A	ENSG00000092421	protein_coding	441.333	301.718	0.81057	1.31687e-07	1.65128e-06	1
CD276	ENSG00000103855	protein_coding	1236.33	1186.42	0.812064	7.46873e-09	1.06807e-07	1
MCAM	ENSG00000076706	protein_coding	445	552.616	0.813174	2.71857e-08	3.67068e-07	1
ZDHHC5	ENSG00000156599	protein_coding	1169.33	998.44	0.813587	1.29288e-10	2.24967e-09	1
GDE1	ENSG00000006007	protein_coding	776.667	974.607	0.813828	5.80445e-12	1.16299e-10	1
SLC6A11	ENSG00000132164	protein_coding	131	121.379	0.814023	0.000149769	0.00118444	1
ZDHHC20	ENSG00000180776	protein_coding	867.667	962.122	0.814472	2.06912e-09	3.13981e-08	1
CHST12	ENSG00000136213	protein_coding	280.667	374.564	0.814695	8.89072e-06	8.54596e-05	1
SLC50A1	ENSG00000169241	protein_coding	504	622.41	0.814968	4.55196e-09	6.65735e-08	1
LDLRAD3	ENSG00000179241	protein_coding	295.667	251.868	0.814987	6.60452e-07	7.49566e-06	1
TIMM21	ENSG00000075336	protein_coding	375.667	515.262	0.815597	3.51608e-09	5.23455e-08	1
BMPR2	ENSG00000204217	protein_coding	456.667	471.674	0.816041	1.5042e-07	1.86429e-06	1
PTCH1	ENSG00000185920	protein_coding	375.333	251.777	0.818131	5.33337e-06	5.31452e-05	1
ATP7A	ENSG00000165240	protein_coding	260.333	350.569	0.819963	1.96725e-06	2.09434e-05	1
LRP11	ENSG00000120256	protein_coding	769.333	971.8	0.820087	1.09811e-08	1.54408e-07	1
ZDHHC2	ENSG00000104219	protein_coding	387.667	353.759	0.820582	2.29316e-06	2.41549e-05	1
SEC61A2	ENSG00000065665	protein_coding	344	459.283	0.821096	6.47048e-09	9.31737e-08	1
YIF1A	ENSG00000174851	protein_coding	914	1231.7	0.821934	2.87637e-09	4.31225e-08	1
ALG3	ENSG00000214160	protein_coding	483	415.703	0.823331	1.23206e-08	1.72592e-07	1
NAGA	ENSG00000198951	protein_coding	490	508.611	0.823842	9.68409e-07	1.06746e-05	1
CASC4	ENSG00000166734	protein_coding	390.667	487.949	0.823893	4.19389e-09	6.16989e-08	1
TMEM129	ENSG00000168936	protein_coding	854	896.547	0.824118	4.90685e-09	7.14841e-08	1
VEZT	ENSG00000028203	protein_coding	834.667	973.905	0.825405	1.12925e-09	1.76189e-08	1
FCGRT	ENSG00000104870	protein_coding	214.667	263.368	0.826023	1.21603e-05	0.000115184	1
REEP3	ENSG00000165476	protein_coding	333	404.76	0.826182	5.90487e-07	6.75542e-06	1
CST3	ENSG00000101439	protein_coding	1065	1202.17	0.826595	1.57906e-07	1.9506e-06	1
PEX11A	ENSG00000166821	protein_coding	231	329.661	0.827215	3.88975e-08	5.17261e-07	1
ATL2	ENSG00000119787	protein_coding	967.667	1365.57	0.827488	3.9472e-08	5.23039e-07	1
PNPLA6	ENSG00000032444	protein_coding	433	570.968	0.828004	8.59383e-07	9.58597e-06	1
TMTC2	ENSG00000179104	protein_coding	153.333	150.115	0.829039	4.04426e-05	0.000354543	1
ATP1B1	ENSG00000143153	protein_coding	291.667	516.081	0.829077	2.03071e-10	3.45707e-09	1
BMP7	ENSG00000101144	protein_coding	719.667	664.429	0.829157	3.67631e-08	4.90623e-07	1
RELT	ENSG00000054967	protein_coding	176	135.81	0.830091	0.000172712	0.00135371	1
PCNX3	ENSG00000197136	protein_coding	1163.33	963.59	0.833559	2.38868e-07	2.89567e-06	1
ANO6	ENSG00000177119	protein_coding	690.667	687.465	0.834286	3.17025e-09	4.73384e-08	1
GGCX	ENSG00000115486	protein_coding	503	664.929	0.835202	3.96055e-11	7.28146e-10	1
RNASET2	ENSG00000026297	protein_coding	255.333	346.025	0.835268	6.3946e-05	0.000542761	1
TMEM254	ENSG00000133678	protein_coding	178.667	175.446	0.837354	6.29572e-06	6.19093e-05	1
SLC35F6	ENSG00000213699	protein_coding	383.333	319.8	0.837807	2.27266e-08	3.10507e-07	1
SAYSD1	ENSG00000112167	protein_coding	231.333	298.104	0.839127	2.95912e-08	3.98109e-07	1
PLXNB2	ENSG00000196576	protein_coding	1566	1491.4	0.839474	1.22463e-06	1.33318e-05	1
ABCA2	ENSG00000107331	protein_coding	842.667	665.701	0.839846	9.83536e-08	1.24478e-06	1
NRP2	ENSG00000118257	protein_coding	233.667	262.295	0.841817	4.83383e-07	5.60522e-06	1
LEPROT	ENSG00000213625	protein_coding	470.333	594	0.842341	9.87532e-08	1.24878e-06	1
PRRG1	ENSG00000130962	protein_coding	208.667	253.977	0.842553	1.24297e-06	1.35216e-05	1
OAF	ENSG00000184232	protein_coding	602.667	699.325	0.843312	1.66186e-08	2.30425e-07	1
DNAJC18	ENSG00000170464	protein_coding	375	498.985	0.844429	1.42411e-09	2.19672e-08	1
NAGPA	ENSG00000103174	protein_coding	214	233.966	0.845714	2.31142e-06	2.43301e-05	1
TMEM237	ENSG00000155755	protein_coding	680	903.828	0.84652	1.74437e-09	2.66324e-08	1
C1orf159	ENSG00000131591	protein_coding	288	278.299	0.846744	1.3824e-05	0.000129385	1
CTBS	ENSG00000117151	protein_coding	121	166.471	0.846817	7.31877e-05	0.000615955	1
SEMA4B	ENSG00000185033	protein_coding	215.667	202.184	0.848723	9.94502e-06	9.51044e-05	1
ADGRB3	ENSG00000135298	protein_coding	108.667	137.345	0.849674	2.83036e-05	0.000253782	1
ARL6IP6	ENSG00000177917	protein_coding	619.333	1021.16	0.84968	8.41893e-13	1.80025e-11	1
ASPM	ENSG00000066279	protein_coding	2418.33	1452.4	0.849837	1.91268e-08	2.62523e-07	1
FKRP	ENSG00000181027	protein_coding	457	494.031	0.850401	3.43012e-08	4.58998e-07	1
FGFR1	ENSG00000077782	protein_coding	840	932.779	0.850732	1.74909e-09	2.66772e-08	1
NID1	ENSG00000116962	protein_coding	3165.67	3015.07	0.850829	3.21052e-15	8.55394e-14	1
ARSA	ENSG00000100299	protein_coding	308	216.795	0.85111	5.95166e-06	5.88746e-05	1
ITGA1	ENSG00000213949	protein_coding	147.333	170.574	0.85162	1.20699e-05	0.000114545	1
SPPL3	ENSG00000157837	protein_coding	734	721.914	0.852054	9.29506e-12	1.82088e-10	1
CD81	ENSG00000110651	protein_coding	2783.33	3193.06	0.853031	4.5489e-11	8.27158e-10	1
MBTPS1	ENSG00000140943	protein_coding	1937	1773.87	0.853551	3.64157e-15	9.6508e-14	1
CLCN5	ENSG00000171365	protein_coding	364.667	475.468	0.854214	9.49836e-10	1.50554e-08	1
CLSTN3	ENSG00000139182	protein_coding	724.333	820.855	0.854913	1.05297e-08	1.4876e-07	1
RTN4	ENSG00000115310	protein_coding	2038.67	2679.14	0.855136	5.64889e-16	1.63632e-14	1
LRP1	ENSG00000123384	protein_coding	940.333	1049.87	0.855704	1.05794e-07	1.33331e-06	1
GALNT18	ENSG00000110328	protein_coding	202	209.086	0.856285	1.25858e-05	0.000118613	1
ORC5	ENSG00000164815	protein_coding	392.333	576.875	0.856315	2.5451e-08	3.45567e-07	0
TCTN1	ENSG00000204852	protein_coding	327.667	261.085	0.858525	8.44586e-08	1.0753e-06	1
KCNT2	ENSG00000162687	protein_coding	150	184.116	0.858547	9.24093e-05	0.000764164	1
RHBDD3	ENSG00000100263	protein_coding	478	374.795	0.85855	5.29935e-07	6.10713e-06	1
MFSD14B	ENSG00000148110	protein_coding	880	1239.25	0.859098	1.04392e-11	2.01857e-10	1
P2RX4	ENSG00000135124	protein_coding	155	155.669	0.859407	3.63592e-05	0.000321195	1
SGCB	ENSG00000163069	protein_coding	502.667	934.213	0.859472	1.30083e-10	2.26088e-09	1
SLC39A3	ENSG00000141873	protein_coding	411	534.481	0.85976	6.7408e-07	7.63872e-06	1
SLC35B3	ENSG00000124786	protein_coding	281.667	327.642	0.860594	1.56714e-07	1.93747e-06	1
CNTN1	ENSG00000018236	protein_coding	295.667	468.096	0.860889	5.74726e-09	8.31601e-08	1
ABHD2	ENSG00000140526	protein_coding	812.667	612.698	0.861434	1.36382e-09	2.10807e-08	1
URB1	ENSG00000142207	protein_coding	1207	1110.26	0.861498	1.8073e-13	4.09299e-12	0
TXNDC15	ENSG00000113621	protein_coding	353.333	580.846	0.861886	1.11496e-10	1.95373e-09	1
ADCY6	ENSG00000174233	protein_coding	584.667	473.75	0.861992	9.20409e-08	1.16984e-06	1
FITM2	ENSG00000197296	protein_coding	182.333	200.493	0.862152	9.28739e-07	1.02601e-05	1
DPM3	ENSG00000179085	protein_coding	342.333	728.008	0.864036	5.13975e-07	5.93235e-06	1
SCN8A	ENSG00000196876	protein_coding	125.333	62.6429	0.864319	0.00617501	0.0326211	1
NELL2	ENSG00000184613	protein_coding	323	360.342	0.864744	1.82746e-08	2.51752e-07	1
CERS1	ENSG00000223802	protein_coding	101.667	117.012	0.866082	0.00101798	0.00676252	1
HEG1	ENSG00000173706	protein_coding	312	260.929	0.866169	6.44514e-07	7.32589e-06	1
IER3IP1	ENSG00000134049	protein_coding	247.667	360.869	0.866224	3.93087e-05	0.00034521	1
PDCD11	ENSG00000148843	protein_coding	2416.33	2039.03	0.866905	4.91187e-14	1.17657e-12	1
CRELD2	ENSG00000184164	protein_coding	575	600.777	0.867251	3.61437e-09	5.36046e-08	1
SREBF2	ENSG00000198911	protein_coding	2768.33	2093.38	0.867368	5.43712e-10	8.86244e-09	1
MFSD6	ENSG00000151690	protein_coding	108.667	85.2889	0.868869	0.000315361	0.00234248	1
GPR89B	ENSG00000188092	protein_coding	109.667	112.879	0.869355	0.00119565	0.00779386	1
ZNRF3	ENSG00000183579	protein_coding	398.333	342.363	0.871592	1.83953e-09	2.79994e-08	1
TPST1	ENSG00000169902	protein_coding	179.667	233.088	0.872799	1.49807e-07	1.86132e-06	1
TMEM185B	ENSG00000226479	protein_coding	310	365.034	0.872936	2.17131e-09	3.2882e-08	1
SLC38A7	ENSG00000103042	protein_coding	323.333	246.95	0.873217	1.62711e-06	1.74715e-05	1
USP30	ENSG00000135093	protein_coding	335	280.259	0.873458	1.42531e-08	1.98732e-07	1
P3H4	ENSG00000141696	protein_coding	870	1155.46	0.87537	3.25742e-10	5.41587e-09	1
ZDHHC13	ENSG00000177054	protein_coding	372	463.446	0.876148	1.88895e-08	2.59505e-07	1
XXYLT1	ENSG00000173950	protein_coding	357	494.364	0.876529	3.13313e-09	4.68309e-08	0
PLPP1	ENSG00000067113	protein_coding	104.333	155.739	0.876766	6.21451e-05	0.000528976	1
NDUFC2	ENSG00000151366	protein_coding	159.667	190.038	0.876935	1.44439e-05	0.000134764	1
SLC39A11	ENSG00000133195	protein_coding	215.333	314.569	0.876992	3.42608e-07	4.06104e-06	1
MERTK	ENSG00000153208	protein_coding	233.333	273.791	0.877876	1.17255e-07	1.47407e-06	1
F2R	ENSG00000181104	protein_coding	355.333	601.254	0.877968	1.94545e-11	3.67619e-10	1
EBAG9	ENSG00000147654	protein_coding	218	304.844	0.877974	6.40507e-08	8.26741e-07	1
AIG1	ENSG00000146416	protein_coding	634	1168.91	0.878567	3.8771e-15	1.02206e-13	1
SCAMP1	ENSG00000085365	protein_coding	816.667	1355.86	0.878884	1.49975e-07	1.86186e-06	1
ERGIC2	ENSG00000087502	protein_coding	547.667	708.853	0.879358	5.18581e-07	5.98089e-06	1
TNFRSF1A	ENSG00000067182	protein_coding	334	473.016	0.879865	6.11659e-08	7.92929e-07	1
NFE2L1	ENSG00000082641	protein_coding	1516.67	1863.82	0.879906	1.80362e-13	4.09085e-12	1
RNF145	ENSG00000145860	protein_coding	640.333	673.202	0.880492	1.72186e-10	2.94808e-09	1
FAM174A	ENSG00000174132	protein_coding	111	202.68	0.881395	9.36169e-07	1.03345e-05	1
SEMA4F	ENSG00000135622	protein_coding	410.667	376.518	0.881425	1.69028e-09	2.58594e-08	1
PGAP1	ENSG00000197121	protein_coding	486.333	613.107	0.881892	4.03991e-07	4.74348e-06	1
MFSD12	ENSG00000161091	protein_coding	534	465.19	0.883356	2.68291e-08	3.62581e-07	1
LEPR	ENSG00000116678	protein_coding	222.333	298.427	0.884389	3.79196e-06	3.86092e-05	1
C6orf89	ENSG00000198663	protein_coding	1047.33	1193.33	0.885272	8.08093e-15	2.08611e-13	1
CTSB	ENSG00000164733	protein_coding	952.667	1108.03	0.885374	2.7123e-11	5.04649e-10	1
TEX261	ENSG00000144043	protein_coding	1264.33	840.55	0.88546	1.46224e-11	2.78422e-10	0
EDA	ENSG00000158813	protein_coding	171.667	151.201	0.885714	1.81394e-05	0.000166951	1
EMP3	ENSG00000142227	protein_coding	173	214.439	0.886676	4.89655e-06	4.90541e-05	1
DPY19L3	ENSG00000178904	protein_coding	608	556.697	0.886849	1.3994e-09	2.16083e-08	1
ERLIN1	ENSG00000107566	protein_coding	710	1024.25	0.886945	1.78475e-12	3.7206e-11	1
PPM1L	ENSG00000163590	protein_coding	309.333	260.34	0.887809	1.00546e-07	1.27038e-06	1
TMEM214	ENSG00000119777	protein_coding	1075.33	736.608	0.888224	3.85483e-11	7.09583e-10	1
YIF1B	ENSG00000167645	protein_coding	849.667	1021.98	0.88921	2.6703e-07	3.21361e-06	1
PIEZO1	ENSG00000103335	protein_coding	1170.67	980.867	0.89074	4.13404e-09	6.09384e-08	1
IGSF8	ENSG00000162729	protein_coding	450	682.899	0.891079	1.03398e-08	1.46354e-07	1
SLC18B1	ENSG00000146409	protein_coding	757.667	1240.4	0.891736	8.18723e-11	1.45858e-09	1
NAGLU	ENSG00000108784	protein_coding	438.667	419.702	0.892565	4.26889e-08	5.64664e-07	1
YIPF4	ENSG00000119820	protein_coding	813.667	1150.11	0.892718	1.02366e-10	1.80859e-09	1
TMEM132A	ENSG00000006118	protein_coding	814.667	964.13	0.892868	1.05123e-06	1.1545e-05	1
TMEM175	ENSG00000127419	protein_coding	294	204.375	0.894002	4.13607e-05	0.000362166	1
TPRA1	ENSG00000163870	protein_coding	462.333	408.353	0.894527	2.43486e-08	3.31758e-07	1
TP53I13	ENSG00000167543	protein_coding	417	631.298	0.897197	2.43405e-09	3.67121e-08	1
CNPY3	ENSG00000137161	protein_coding	481.667	792.113	0.897285	3.64464e-10	6.02615e-09	1
RECK	ENSG00000122707	protein_coding	160	182.692	0.897551	1.03591e-06	1.13935e-05	1
LRP5	ENSG00000162337	protein_coding	1195	1088.38	0.89769	3.00006e-07	3.58449e-06	1
MOXD1	ENSG00000079931	protein_coding	412.333	557.622	0.897891	1.38317e-10	2.39562e-09	1
CRTAP	ENSG00000170275	protein_coding	2783	3029.43	0.897939	2.57374e-13	5.70767e-12	1
UNC5B	ENSG00000107731	protein_coding	813.333	601.327	0.898969	4.13213e-11	7.58759e-10	1
TMEM136	ENSG00000181264	protein_coding	223.667	247.338	0.89931	8.43427e-08	1.07474e-06	1
KIAA1549	ENSG00000122778	protein_coding	589	434.056	0.899433	6.10731e-10	9.87944e-09	1
LHFP	ENSG00000183722	protein_coding	167	204.132	0.899632	3.1672e-07	3.76313e-06	0
XPR1	ENSG00000143324	protein_coding	906.667	877.284	0.899788	6.37449e-11	1.14656e-09	1
SLIT2	ENSG00000145147	protein_coding	3218	4130.28	0.900755	1.14587e-14	2.90293e-13	1
APH1A	ENSG00000117362	protein_coding	1926.33	2054.56	0.901849	2.58057e-15	6.96241e-14	1
TMEM47	ENSG00000147027	protein_coding	279.667	433.222	0.902546	6.91667e-09	9.92164e-08	1
TMEM223	ENSG00000168569	protein_coding	218.333	326.179	0.902569	1.60209e-06	1.72152e-05	1
NPNT	ENSG00000168743	protein_coding	100.333	110.787	0.903323	7.56615e-05	0.000635344	1
MEGF8	ENSG00000105429	protein_coding	1779.33	1465.24	0.905947	9.32749e-10	1.48002e-08	1
PDPN	ENSG00000162493	protein_coding	355.667	462.804	0.906375	1.12099e-11	2.16479e-10	1
SIGMAR1	ENSG00000147955	protein_coding	2782.33	3333.55	0.907417	2.31331e-11	4.3384e-10	1
FADS3	ENSG00000221968	protein_coding	188.333	131.641	0.908536	7.98444e-05	0.000667468	1
LRP1B	ENSG00000168702	protein_coding	143.333	160.986	0.908699	1.29386e-05	0.000121707	1
ATG9A	ENSG00000198925	protein_coding	1189.33	1075.88	0.909516	4.67642e-10	7.6896e-09	1
TMEM185A	ENSG00000269556	protein_coding	235.667	367.05	0.910513	3.12462e-10	5.21829e-09	1
TCTN3	ENSG00000119977	protein_coding	800.667	886.464	0.910995	2.09937e-13	4.6975e-12	1
YIPF1	ENSG00000058799	protein_coding	233	299.197	0.911413	8.79129e-09	1.2479e-07	1
P4HA2	ENSG00000072682	protein_coding	314	569.779	0.911564	3.13035e-11	5.79794e-10	1
PTPRJ	ENSG00000149177	protein_coding	249.667	239.425	0.912351	9.23615e-08	1.17292e-06	1
LNPEP	ENSG00000113441	protein_coding	329.333	416.216	0.91322	5.55683e-07	6.39399e-06	1
STEAP3	ENSG00000115107	protein_coding	646.667	687.399	0.913314	1.51082e-12	3.17613e-11	1
SMPD1	ENSG00000166311	protein_coding	114	150.947	0.913537	2.94764e-05	0.000263349	1
LRRC8A	ENSG00000136802	protein_coding	501	511.371	0.913638	2.1382e-09	3.24135e-08	1
TMEM259	ENSG00000182087	protein_coding	1583.67	1239.48	0.914237	2.81289e-07	3.37434e-06	1
LMLN	ENSG00000185621	protein_coding	140.667	116.214	0.914262	3.74185e-05	0.000329772	1
PAM	ENSG00000145730	protein_coding	829	990.65	0.914785	3.7612e-13	8.23114e-12	1
CD99	ENSG00000002586	protein_coding	2091	2413.76	0.915054	2.89011e-15	7.72781e-14	1
TMEM178B	ENSG00000261115	protein_coding	334.667	198.791	0.91519	6.20229e-06	6.10709e-05	1
FN1	ENSG00000115414	protein_coding	848	854.358	0.915226	9.74682e-13	2.0694e-11	1
FUT8	ENSG00000033170	protein_coding	324	661.139	0.91525	2.56046e-12	5.29338e-11	1
CHPT1	ENSG00000111666	protein_coding	677.667	758.295	0.915756	9.36288e-13	1.99639e-11	1
TMEM192	ENSG00000170088	protein_coding	468.667	560.491	0.916987	4.21581e-12	8.55003e-11	1
ZDHHC12	ENSG00000160446	protein_coding	335.667	495.816	0.916988	2.0446e-06	2.16742e-05	1
SLC9A7	ENSG00000065923	protein_coding	210	208.054	0.917023	3.01741e-07	3.60233e-06	1
ERGIC3	ENSG00000125991	protein_coding	2396.67	3254.2	0.917079	2.12419e-13	4.73885e-12	1
EDEM1	ENSG00000134109	protein_coding	603.333	415.656	0.918373	1.04623e-08	1.47947e-07	1
DGKE	ENSG00000153933	protein_coding	309	277.196	0.919138	3.85463e-07	4.54021e-06	1
CHPF2	ENSG00000033100	protein_coding	663.667	691.888	0.919279	6.39206e-08	8.25774e-07	1
CHST14	ENSG00000169105	protein_coding	311.667	441.9	0.919699	4.67089e-08	6.15659e-07	1
PPIC	ENSG00000168938	protein_coding	165.667	328.141	0.919742	7.37357e-09	1.05669e-07	0
SCAMP4	ENSG00000227500	protein_coding	1155.33	1123.72	0.919898	9.19593e-09	1.30409e-07	1
TMEM242	ENSG00000215712	protein_coding	280.667	386.062	0.92029	6.13538e-08	7.94675e-07	1
SCARB1	ENSG00000073060	protein_coding	975.667	770.833	0.921245	1.53919e-12	3.23121e-11	1
TGOLN2	ENSG00000152291	protein_coding	1364.67	1248.23	0.921857	3.0441e-14	7.45905e-13	1
SLC12A9	ENSG00000146828	protein_coding	483.333	467.368	0.921878	1.05131e-07	1.32607e-06	1
BMP8B	ENSG00000116985	protein_coding	202.667	208.1	0.922565	3.88075e-06	3.94596e-05	1
YIPF3	ENSG00000137207	protein_coding	1004.67	879.326	0.92267	4.4094e-10	7.25851e-09	1
FAM69A	ENSG00000154511	protein_coding	199.333	310.231	0.923537	3.6219e-07	4.28295e-06	1
ZDHHC24	ENSG00000174165	protein_coding	312	372.935	0.923634	5.01405e-09	7.29747e-08	1
MFSD11	ENSG00000092931	protein_coding	334.333	368.522	0.923673	3.8296e-10	6.32498e-09	1
ITPRIPL1	ENSG00000198885	protein_coding	358	400.941	0.925012	8.45833e-11	1.49972e-09	1
LPCAT4	ENSG00000176454	protein_coding	346	340.523	0.925513	3.934e-08	5.22216e-07	1
GALNT6	ENSG00000139629	protein_coding	154.667	160.775	0.926253	9.62496e-06	9.22798e-05	1
ALG12	ENSG00000182858	protein_coding	250.333	260.063	0.927488	6.36833e-07	7.2441e-06	1
TMEM260	ENSG00000070269	protein_coding	193.667	170.311	0.927614	3.25715e-06	3.35063e-05	1
GLMP	ENSG00000198715	protein_coding	536	665.069	0.927672	1.87827e-08	2.58275e-07	1
TECR	ENSG00000099797	protein_coding	1562	1124.39	0.927814	2.24088e-09	3.39013e-08	1
FZD8	ENSG00000177283	protein_coding	209.667	284.876	0.928207	3.94695e-06	4.00781e-05	1
SLC35E1	ENSG00000127526	protein_coding	789.667	635.188	0.928978	1.95332e-10	3.33291e-09	1
ACVR2B	ENSG00000114739	protein_coding	1167	870.998	0.929138	2.09989e-12	4.35931e-11	1
RGMA	ENSG00000182175	protein_coding	474.333	436.132	0.929153	8.59342e-09	1.22097e-07	1
SUMF2	ENSG00000129103	protein_coding	1520	1938.59	0.929496	3.55114e-12	7.24132e-11	1
TMEM184C	ENSG00000164168	protein_coding	457.667	528.328	0.929531	1.39026e-12	2.93506e-11	1
SLC30A7	ENSG00000162695	protein_coding	372.667	350.373	0.929628	4.80271e-08	6.31364e-07	1
MPDU1	ENSG00000129255	protein_coding	492	518.467	0.929838	6.02649e-10	9.75925e-09	1
SLC26A2	ENSG00000155850	protein_coding	612.667	657.771	0.930104	4.11237e-09	6.06788e-08	1
FAM234A	ENSG00000167930	protein_coding	387	461.089	0.930426	6.74802e-09	9.69833e-08	1
G6PC3	ENSG00000141349	protein_coding	1011.67	962.35	0.930537	2.23622e-10	3.79396e-09	1
CRIM1	ENSG00000150938	protein_coding	384	406.285	0.931779	7.19381e-11	1.28466e-09	1
CDS1	ENSG00000163624	protein_coding	294.333	304.221	0.932496	8.68565e-10	1.38111e-08	1
ITM2C	ENSG00000135916	protein_coding	1052	1567.27	0.93276	2.69307e-10	4.51777e-09	1
DNASE2	ENSG00000105612	protein_coding	255	319.435	0.932813	5.38877e-10	8.79322e-09	1
TVP23B	ENSG00000171928	protein_coding	329.333	404.368	0.934647	4.71162e-06	4.73284e-05	1
PCYOX1	ENSG00000116005	protein_coding	693	952.409	0.935811	3.51644e-12	7.18037e-11	1
CERS5	ENSG00000139624	protein_coding	423.667	561.442	0.93605	6.90954e-13	1.48386e-11	1
KDELR1	ENSG00000105438	protein_coding	2783	2998.9	0.936175	2.00774e-16	6.14953e-15	1
PCNX1	ENSG00000100731	protein_coding	1034.33	822.16	0.936471	2.08455e-13	4.67133e-12	1
DHRSX	ENSG00000169084	protein_coding	159	172.902	0.937202	4.33447e-07	5.06547e-06	1
SAR1B	ENSG00000152700	protein_coding	515.333	926.775	0.937719	1.34008e-10	2.32639e-09	1
GINM1	ENSG00000055211	protein_coding	369.667	644.702	0.937852	3.16638e-11	5.85741e-10	1
MAN1A2	ENSG00000198162	protein_coding	906	906.425	0.940067	3.68424e-09	5.45772e-08	1
GPAA1	ENSG00000197858	protein_coding	1114.67	989.983	0.940401	2.34631e-07	2.85124e-06	1
AKAP9	ENSG00000127914	protein_coding	1119.67	642.386	0.940823	2.4097e-08	3.28629e-07	1
CYB561	ENSG00000008283	protein_coding	222.667	187.481	0.941982	2.36412e-06	2.48499e-05	1
IL13RA1	ENSG00000131724	protein_coding	617	657.214	0.942126	6.30298e-11	1.13507e-09	1
MANBAL	ENSG00000101363	protein_coding	517.667	641.334	0.942839	4.49948e-12	9.08834e-11	1
SLC8A1	ENSG00000183023	protein_coding	113.667	195.387	0.94339	2.11142e-07	2.5805e-06	1
NIPAL3	ENSG00000001461	protein_coding	512	456.875	0.943411	1.35853e-11	2.60667e-10	1
TMEM117	ENSG00000139173	protein_coding	106.667	133.663	0.945395	3.9921e-05	0.000350176	1
TMEM80	ENSG00000177042	protein_coding	480.333	466.74	0.946171	5.85401e-12	1.17135e-10	1
SLC35B4	ENSG00000205060	protein_coding	1340	1250.64	0.947181	1.14399e-14	2.90293e-13	1
SEL1L3	ENSG00000091490	protein_coding	257.333	297.52	0.947216	4.80314e-09	7.00415e-08	1
LIFR	ENSG00000113594	protein_coding	426	417.92	0.947282	1.64501e-09	2.52184e-08	1
STIM1	ENSG00000167323	protein_coding	757	724.698	0.947927	8.13836e-13	1.74275e-11	1
SLC38A1	ENSG00000111371	protein_coding	3673.33	3375.65	0.948224	6.79702e-11	1.21817e-09	1
CLN6	ENSG00000128973	protein_coding	742.333	571.394	0.949275	1.16141e-09	1.80829e-08	1
IFNAR1	ENSG00000142166	protein_coding	724	925.008	0.949334	1.47061e-12	3.09594e-11	1
SLC46A1	ENSG00000076351	protein_coding	129	138.112	0.949909	8.48934e-06	8.19704e-05	1
GDPD1	ENSG00000153982	protein_coding	179.667	273.003	0.949911	2.24292e-07	2.73227e-06	1
MINPP1	ENSG00000107789	protein_coding	535.667	969.645	0.95007	2.38008e-15	6.4682e-14	1
ATF6	ENSG00000118217	protein_coding	805.667	859.074	0.950776	4.58354e-13	9.91465e-12	1
PGRMC2	ENSG00000164040	protein_coding	1155	1410.61	0.951446	1.31712e-13	3.01948e-12	1
SYT1	ENSG00000067715	protein_coding	132	146.034	0.951881	4.9948e-06	4.99714e-05	1
EDEM2	ENSG00000088298	protein_coding	299.333	433.59	0.952049	2.64167e-11	4.93563e-10	1
PIGM	ENSG00000143315	protein_coding	443.667	451.837	0.952179	5.07858e-12	1.02166e-10	1
NDFIP1	ENSG00000131507	protein_coding	1084	2019.53	0.952951	2.52777e-12	5.23304e-11	1
SLC41A3	ENSG00000114544	protein_coding	486	601.697	0.953991	1.14063e-10	1.99636e-09	1
PIK3R4	ENSG00000196455	protein_coding	707.333	836.678	0.954016	7.22619e-15	1.86868e-13	1
TNFRSF11A	ENSG00000141655	protein_coding	137.333	149.697	0.954492	2.16314e-06	2.28659e-05	1
NUCB1	ENSG00000104805	protein_coding	1214.33	1599.9	0.955851	1.52958e-09	2.35212e-08	1
SLC36A4	ENSG00000180773	protein_coding	486.333	487.447	0.956275	1.64321e-08	2.28051e-07	1
NUDT9	ENSG00000170502	protein_coding	355.667	436.379	0.956807	1.04599e-09	1.64226e-08	0
RHBDD2	ENSG00000005486	protein_coding	714.333	739.327	0.956879	6.01287e-10	9.74777e-09	1
COL4A1	ENSG00000187498	protein_coding	595.333	644.104	0.956881	2.71426e-12	5.59587e-11	1
ITPR1	ENSG00000150995	protein_coding	216.667	177.685	0.957992	2.26564e-07	2.75545e-06	1
MANEAL	ENSG00000185090	protein_coding	397	480.799	0.958158	2.03806e-07	2.49288e-06	1
ABCB9	ENSG00000150967	protein_coding	153	132.532	0.958855	6.98165e-06	6.81166e-05	1
FJX1	ENSG00000179431	protein_coding	304.333	355.203	0.958889	2.56178e-07	3.09547e-06	1
FAS	ENSG00000026103	protein_coding	122.667	251.996	0.959068	1.78388e-07	2.18914e-06	1
SLC7A1	ENSG00000139514	protein_coding	2984	2354.5	0.959597	9.3668e-17	2.91678e-15	1
QSOX1	ENSG00000116260	protein_coding	564	737.953	0.959719	3.28938e-10	5.46292e-09	1
RNF103	ENSG00000239305	protein_coding	165.333	212.57	0.960011	2.22136e-08	3.03776e-07	1
SLC1A4	ENSG00000115902	protein_coding	346.667	349.438	0.961	3.615e-09	5.36046e-08	1
SLC9A1	ENSG00000090020	protein_coding	365	251.773	0.961608	5.06306e-07	5.84834e-06	1
LRP4	ENSG00000134569	protein_coding	271.667	332.524	0.961707	3.60783e-09	5.36046e-08	1
ATP11B	ENSG00000058063	protein_coding	665	719.858	0.961753	9.62351e-12	1.87295e-10	1
LRP10	ENSG00000197324	protein_coding	599.333	604.921	0.962847	1.41566e-11	2.70932e-10	1
PKDCC	ENSG00000162878	protein_coding	299	233.178	0.962941	5.62439e-07	6.46178e-06	1
MMGT1	ENSG00000169446	protein_coding	1188.33	1313.57	0.963275	4.79607e-11	8.71042e-10	1
B3GAT3	ENSG00000149541	protein_coding	557.667	947.706	0.96499	2.41184e-10	4.06882e-09	1
CD9	ENSG00000010278	protein_coding	344.667	1067.64	0.965201	2.37041e-14	5.85628e-13	1
CPD	ENSG00000108582	protein_coding	1358.67	1795.93	0.966276	1.44493e-11	2.75828e-10	1
MBTPS2	ENSG00000012174	protein_coding	651.667	809.088	0.966289	9.64751e-12	1.87518e-10	1
ZDHHC17	ENSG00000186908	protein_coding	626	728.583	0.966492	5.5186e-09	7.99288e-08	1
SORL1	ENSG00000137642	protein_coding	204.667	269.815	0.968075	1.0253e-09	1.61487e-08	1
PDE3B	ENSG00000152270	protein_coding	332.667	439.62	0.969729	8.25976e-11	1.46937e-09	1
ELOVL1	ENSG00000066322	protein_coding	502.667	482.406	0.969976	2.30905e-11	4.33585e-10	1
DNAJB14	ENSG00000164031	protein_coding	433.667	489.05	0.970982	1.75907e-08	2.42778e-07	1
CPE	ENSG00000109472	protein_coding	908	1639.55	0.971814	3.09998e-19	1.24893e-17	1
ZDHHC18	ENSG00000204160	protein_coding	606	471.402	0.972281	1.80384e-10	3.08137e-09	1
IL4R	ENSG00000077238	protein_coding	168.667	179.444	0.973819	6.60272e-07	7.49566e-06	1
MFSD3	ENSG00000167700	protein_coding	893.333	852.692	0.974193	8.46709e-08	1.07709e-06	1
LMF2	ENSG00000100258	protein_coding	968	801.54	0.975579	4.91736e-08	6.44735e-07	1
IGF2R	ENSG00000197081	protein_coding	2483.67	2729.44	0.976221	2.49585e-18	9.09889e-17	1
ELOVL6	ENSG00000170522	protein_coding	629	928.833	0.977487	9.19786e-15	2.35412e-13	1
PAQR4	ENSG00000162073	protein_coding	297	274.92	0.97794	2.66385e-07	3.20843e-06	1
CLN5	ENSG00000102805	protein_coding	174	125.725	0.979047	7.15983e-06	6.9764e-05	1
CLCN7	ENSG00000103249	protein_coding	861.667	629.915	0.979175	6.51802e-10	1.04871e-08	1
TAPT1	ENSG00000169762	protein_coding	274.333	324.044	0.980045	1.49567e-10	2.57853e-09	1
ALG11	ENSG00000253710	protein_coding	115.333	150.35	0.980235	1.11381e-06	1.21786e-05	1
SLC35G2	ENSG00000168917	protein_coding	135.667	224.19	0.981497	4.81288e-07	5.58526e-06	1
FZD3	ENSG00000104290	protein_coding	266	266.469	0.98204	2.3913e-08	3.26417e-07	1
MFGE8	ENSG00000140545	protein_coding	993.333	1089.64	0.983001	1.11423e-10	1.95373e-09	1
SLC44A1	ENSG00000070214	protein_coding	724.333	954.3	0.983621	1.17631e-13	2.70498e-12	1
DPY19L4	ENSG00000156162	protein_coding	502.333	588.869	0.983702	1.60274e-10	2.75358e-09	1
GRN	ENSG00000030582	protein_coding	2257.33	2301.93	0.984829	6.20701e-10	1.0019e-08	1
B3GNT2	ENSG00000170340	protein_coding	190.667	341.527	0.98523	5.80133e-10	9.41503e-09	1
CCDC126	ENSG00000169193	protein_coding	108.667	200.305	0.985362	4.23933e-06	4.28144e-05	1
WFS1	ENSG00000109501	protein_coding	504.333	450.149	0.986103	7.42498e-08	9.54267e-07	1
MGAT4A	ENSG00000071073	protein_coding	248.333	254.265	0.986168	1.55372e-07	1.92406e-06	1
RABAC1	ENSG00000105404	protein_coding	1238.33	1599.23	0.986891	8.26745e-11	1.46937e-09	1
SLC26A11	ENSG00000181045	protein_coding	303	338.524	0.986938	1.88546e-09	2.86694e-08	1
XYLT2	ENSG00000015532	protein_coding	487	622.37	0.987133	1.3511e-08	1.88914e-07	1
SUSD1	ENSG00000106868	protein_coding	106.333	129.001	0.987385	2.9585e-06	3.06875e-05	1
CACNA2D2	ENSG00000007402	protein_coding	228.667	208.963	0.987431	7.37292e-07	8.31721e-06	1
GPAT3	ENSG00000138678	protein_coding	146.333	218.894	0.988302	9.75901e-07	1.07493e-05	1
TMEM60	ENSG00000135211	protein_coding	167.667	279.648	0.988376	3.10869e-08	4.17481e-07	1
ADCK2	ENSG00000133597	protein_coding	620	889.795	0.990295	1.45559e-11	2.77509e-10	1
NSDHL	ENSG00000147383	protein_coding	761.333	990.389	0.990602	3.55754e-14	8.64626e-13	1
TSPAN15	ENSG00000099282	protein_coding	287.333	763.977	0.991497	2.71451e-11	5.04649e-10	1
JAG2	ENSG00000184916	protein_coding	590.667	573.23	0.992029	2.44817e-08	3.33267e-07	1
TMEM41A	ENSG00000163900	protein_coding	258.667	304.024	0.992353	8.16602e-10	1.30403e-08	1
SEC22A	ENSG00000121542	protein_coding	132.333	203.813	0.993284	5.0181e-08	6.56792e-07	1
ADAM9	ENSG00000168615	protein_coding	917.333	1445.92	0.993981	2.17357e-16	6.60334e-15	1
PIGV	ENSG00000060642	protein_coding	172	161.461	0.994219	1.02448e-07	1.29331e-06	1
AGPAT4	ENSG00000026652	protein_coding	543.667	576.924	0.994634	1.66654e-13	3.78568e-12	1
ATP9A	ENSG00000054793	protein_coding	716.667	668.872	0.994795	5.40179e-14	1.28568e-12	1
ZFYVE27	ENSG00000155256	protein_coding	476.333	603.061	0.995171	1.43171e-13	3.27213e-12	1
COLGALT1	ENSG00000130309	protein_coding	1723.67	1652.12	0.996015	4.30363e-12	8.71631e-11	1
CLCN3	ENSG00000109572	protein_coding	1220.67	1436.42	0.996946	2.44575e-16	7.32599e-15	1
DNAJC1	ENSG00000136770	protein_coding	540.333	742.424	0.998477	6.6021e-16	1.89772e-14	1
FZD7	ENSG00000155760	protein_coding	286.667	330.687	0.999205	1.58509e-11	3.01046e-10	1
PTPRF	ENSG00000142949	protein_coding	3497	3330.19	1.00046	2.12297e-13	4.73885e-12	1
SYS1	ENSG00000204070	protein_coding	250	331.587	1.00051	1.08446e-10	1.90475e-09	0
PVR	ENSG00000073008	protein_coding	693	743.295	1.00089	3.7563e-12	7.64924e-11	1
REEP1	ENSG00000068615	protein_coding	206	288.711	1.00096	4.32469e-10	7.12692e-09	1
DERL2	ENSG00000072849	protein_coding	437.333	633.524	1.00209	2.77305e-13	6.14055e-12	1
TGFBR1	ENSG00000106799	protein_coding	699	1045.04	1.00321	4.63773e-12	9.35495e-11	1
TCTN2	ENSG00000168778	protein_coding	228.667	279.601	1.00356	1.70299e-10	2.9191e-09	1
SDC4	ENSG00000124145	protein_coding	200	235.67	1.004	1.66703e-08	2.30928e-07	1
ACVR1B	ENSG00000135503	protein_coding	620.667	765.605	1.00412	1.14251e-15	3.20999e-14	1
TMEM14C	ENSG00000111843	protein_coding	1119	1638.67	1.00454	1.41118e-18	5.29972e-17	1
DHFR2	ENSG00000178700	protein_coding	195.333	187.18	1.00596	4.16376e-07	4.8774e-06	0
CYBA	ENSG00000051523	protein_coding	1085	1530.95	1.00732	2.67306e-08	3.61577e-07	1
AGPAT5	ENSG00000155189	protein_coding	527	639.319	1.00753	9.41446e-13	2.00453e-11	1
UXS1	ENSG00000115652	protein_coding	392.667	602.47	1.00795	2.1556e-15	5.87951e-14	1
YIPF5	ENSG00000145817	protein_coding	457.667	600.829	1.00907	4.02273e-13	8.79061e-12	1
TMEM2	ENSG00000135048	protein_coding	280.667	372.59	1.01075	3.77386e-12	7.67454e-11	1
SLC46A3	ENSG00000139508	protein_coding	125.667	147.495	1.01106	6.1334e-07	6.99282e-06	1
UTP14C	ENSG00000253797	protein_coding	367.667	371.448	1.01229	4.23518e-09	6.21228e-08	0
HS2ST1	ENSG00000153936	protein_coding	780.333	1281.08	1.01303	3.2283e-12	6.61912e-11	1
TMEM41B	ENSG00000166471	protein_coding	380.333	558.885	1.01304	7.40822e-11	1.32137e-09	1
TMEM25	ENSG00000149582	protein_coding	210	157.49	1.01393	6.69553e-07	7.59318e-06	1
PEMT	ENSG00000133027	protein_coding	291	431.915	1.01467	2.5872e-09	3.88652e-08	1
XKR8	ENSG00000158156	protein_coding	294.333	335.432	1.01576	2.76546e-09	4.15013e-08	1
P3H3	ENSG00000110811	protein_coding	466	422.38	1.01577	1.07943e-10	1.89814e-09	1
CKAP4	ENSG00000136026	protein_coding	1327.67	1956.5	1.01725	4.11848e-18	1.46569e-16	1
ATP6V0A2	ENSG00000185344	protein_coding	622	629.827	1.01804	2.34168e-15	6.37543e-14	1
INSR	ENSG00000171105	protein_coding	453.333	428.033	1.01825	1.65697e-13	3.76967e-12	1
IMPAD1	ENSG00000104331	protein_coding	1262	1675.2	1.01896	8.70942e-16	2.47961e-14	1
B3GALT6	ENSG00000176022	protein_coding	730.333	835.091	1.01978	1.08054e-08	1.52222e-07	1
PLPP6	ENSG00000205808	protein_coding	161.333	196.256	1.02171	1.80139e-08	2.48389e-07	1
GALNT1	ENSG00000141429	protein_coding	1460.67	2243.61	1.02188	3.13705e-14	7.66168e-13	1
ADAMTS17	ENSG00000140470	protein_coding	120.667	117.37	1.02418	1.57645e-05	0.000146355	1
DRAM2	ENSG00000156171	protein_coding	401.333	631.763	1.0247	8.083e-09	1.15173e-07	1
LMTK2	ENSG00000164715	protein_coding	474.333	475.167	1.02604	5.0316e-14	1.2014e-12	1
COL4A6	ENSG00000197565	protein_coding	343.667	359.593	1.02621	3.35067e-11	6.18301e-10	1
TOR1AIP1	ENSG00000143337	protein_coding	619.667	951.815	1.0265	2.04939e-17	6.77705e-16	1
FADS1	ENSG00000149485	protein_coding	1474.67	1571.71	1.02838	2.39992e-16	7.20314e-15	1
ANTXR2	ENSG00000163297	protein_coding	179.333	280.846	1.02881	4.46949e-11	8.13708e-10	1
SLC22A5	ENSG00000197375	protein_coding	338	335.206	1.02886	7.06504e-12	1.40241e-10	1
FBN1	ENSG00000166147	protein_coding	286.667	291.538	1.02955	2.54071e-10	4.27176e-09	1
ITGB1	ENSG00000150093	protein_coding	1598.33	3152.04	1.03024	4.71319e-16	1.38636e-14	1
TACC1	ENSG00000147526	protein_coding	499	493.021	1.03057	3.83883e-14	9.29967e-13	1
KIAA1109	ENSG00000138688	protein_coding	644	423.751	1.03073	2.66286e-11	4.96902e-10	1
ENDOD1	ENSG00000149218	protein_coding	242	362.098	1.03083	9.83302e-12	1.90804e-10	1
STOM	ENSG00000148175	protein_coding	301.667	396.403	1.0317	5.58007e-10	9.07566e-09	1
TMEM109	ENSG00000110108	protein_coding	1443	1375.51	1.03309	8.77979e-15	2.25872e-13	1
ITGA3	ENSG00000005884	protein_coding	111.667	142.306	1.03316	5.33743e-06	5.31503e-05	1
CTSF	ENSG00000174080	protein_coding	256.333	308.103	1.03364	6.16667e-10	9.96468e-09	1
LTBP1	ENSG00000049323	protein_coding	566.333	707.775	1.03437	1.15234e-15	3.23154e-14	1
SEMA4D	ENSG00000187764	protein_coding	262.667	221.576	1.03524	2.90229e-09	4.34675e-08	1
TPP1	ENSG00000166340	protein_coding	1113	668.829	1.03569	2.06125e-14	5.11786e-13	1
CLPTM1L	ENSG00000049656	protein_coding	380.667	421.448	1.03655	4.75458e-14	1.14255e-12	1
MCFD2	ENSG00000180398	protein_coding	1614.67	1940.24	1.03688	5.0052e-17	1.59515e-15	1
TNFRSF10B	ENSG00000120889	protein_coding	1225	1205.53	1.03755	1.76308e-15	4.84426e-14	1
SFT2D1	ENSG00000198818	protein_coding	632	1391.95	1.03774	3.02759e-14	7.43077e-13	1
MGST2	ENSG00000085871	protein_coding	209	313.845	1.03792	1.33797e-11	2.57052e-10	1
RNF13	ENSG00000082996	protein_coding	330	486.585	1.03816	3.13064e-10	5.22251e-09	1
ALG14	ENSG00000172339	protein_coding	233.667	290.491	1.03909	3.05388e-10	5.10586e-09	1
CHPF	ENSG00000123989	protein_coding	687	630.63	1.0393	9.95846e-10	1.57346e-08	1
CDON	ENSG00000064309	protein_coding	445.333	415.42	1.03977	5.71788e-13	1.22971e-11	1
C14orf1	ENSG00000133935	protein_coding	642	678.937	1.04016	2.20712e-17	7.28251e-16	1
TM9SF3	ENSG00000077147	protein_coding	3348.67	5140.63	1.04068	5.18816e-13	1.11901e-11	1
TMEM101	ENSG00000091947	protein_coding	553.333	1215.47	1.04203	3.19037e-16	9.4993e-15	1
ACER3	ENSG00000078124	protein_coding	332	287.606	1.04223	2.36996e-09	3.57816e-08	1
PCSK5	ENSG00000099139	protein_coding	230	259.276	1.04226	1.24353e-10	2.16632e-09	1
ATP13A3	ENSG00000133657	protein_coding	1060	986.407	1.04312	1.0863e-13	2.50569e-12	1
ST7	ENSG00000004866	protein_coding	226.333	230.59	1.04349	1.0641e-09	1.66896e-08	1
CD63	ENSG00000135404	protein_coding	1832	3698.67	1.04361	1.09786e-20	5.27643e-19	1
ATAD1	ENSG00000138138	protein_coding	774	1450.53	1.04446	9.59115e-12	1.86909e-10	1
LEMD2	ENSG00000161904	protein_coding	710.333	732.323	1.04552	1.22517e-11	2.35683e-10	1
TENM3	ENSG00000218336	protein_coding	501	546.564	1.0468	5.41952e-15	1.42115e-13	1
NTN1	ENSG00000065320	protein_coding	576	689.584	1.04766	3.2308e-10	5.37759e-09	1
SLC1A5	ENSG00000105281	protein_coding	3102.67	3751.01	1.04796	1.11067e-14	2.82334e-13	1
FAM134A	ENSG00000144567	protein_coding	760	928.435	1.04828	1.79319e-14	4.47807e-13	1
SNX25	ENSG00000109762	protein_coding	342.667	390.101	1.04866	5.32714e-11	9.63981e-10	1
CMTM8	ENSG00000170293	protein_coding	228.333	264.26	1.04911	1.02781e-10	1.81164e-09	1
TOR1B	ENSG00000136816	protein_coding	327.333	469.209	1.05002	4.78753e-14	1.14862e-12	1
NAT14	ENSG00000090971	protein_coding	682	800.415	1.05006	5.69207e-13	1.22593e-11	1
ACVR1	ENSG00000115170	protein_coding	186	227.117	1.05093	1.15744e-09	1.80399e-08	1
BAMBI	ENSG00000095739	protein_coding	131.333	170.308	1.05116	2.1447e-07	2.61902e-06	1
VWA1	ENSG00000179403	protein_coding	279.333	382.403	1.05173	5.40601e-09	7.84502e-08	1
NHLRC3	ENSG00000188811	protein_coding	274	231.67	1.05256	7.59888e-08	9.74104e-07	1
FSTL1	ENSG00000163430	protein_coding	1771.33	2031.12	1.05265	7.8544e-21	3.84917e-19	1
BRI3BP	ENSG00000184992	protein_coding	603.333	644.753	1.05303	6.44264e-17	2.02307e-15	1
BOC	ENSG00000144857	protein_coding	278	192.227	1.05544	5.79161e-07	6.64612e-06	1
SPON1	ENSG00000262655	protein_coding	242	327.73	1.05596	2.9303e-11	5.44088e-10	1
PERP	ENSG00000112378	protein_coding	1324.67	1690.78	1.0565	7.97249e-20	3.47419e-18	1
TMEM144	ENSG00000164124	protein_coding	160	253.515	1.0567	1.19276e-08	1.67244e-07	1
GLCE	ENSG00000138604	protein_coding	450.333	694.326	1.05673	6.91643e-15	1.79479e-13	1
TMEM135	ENSG00000166575	protein_coding	374.333	490.909	1.05742	5.04929e-11	9.15918e-10	1
SDF2	ENSG00000132581	protein_coding	234	447.2	1.05842	1.87529e-14	4.66558e-13	1
PQLC2	ENSG00000040487	protein_coding	278.667	293.873	1.05892	2.64189e-08	3.57684e-07	1
SLC20A2	ENSG00000168575	protein_coding	455	475.906	1.05977	1.90471e-12	3.96514e-11	1
SFXN4	ENSG00000183605	protein_coding	535.667	779.479	1.0603	7.16213e-15	1.85533e-13	1
RCN1	ENSG00000049449	protein_coding	2080	2825.28	1.0604	1.91153e-20	8.73748e-19	1
SGCE	ENSG00000127990	protein_coding	164.667	274.052	1.06082	5.22452e-11	9.46557e-10	1
NECTIN2	ENSG00000130202	protein_coding	765.667	1000.74	1.06107	1.71585e-11	3.25467e-10	1
LPCAT2	ENSG00000087253	protein_coding	235.333	368.14	1.06249	8.42438e-12	1.65901e-10	1
SPTLC2	ENSG00000100596	protein_coding	821.333	962.454	1.06332	1.33825e-17	4.51645e-16	1
PLA2G15	ENSG00000103066	protein_coding	127.667	165.499	1.06347	2.59637e-08	3.52159e-07	1
TOR3A	ENSG00000186283	protein_coding	697.333	1046.38	1.06391	4.30915e-20	1.9342e-18	1
RRBP1	ENSG00000125844	protein_coding	1841.67	1782.49	1.06436	4.05751e-13	8.85365e-12	1
SLC1A1	ENSG00000106688	protein_coding	152	250.909	1.0649	4.23381e-09	6.21228e-08	1
GOLIM4	ENSG00000173905	protein_coding	1144	1453.54	1.065	1.23966e-18	4.70283e-17	1
STOML1	ENSG00000067221	protein_coding	152.667	151.734	1.06686	1.611e-07	1.98841e-06	1
MFSD5	ENSG00000182544	protein_coding	314.667	396.885	1.06689	2.4655e-11	4.61224e-10	1
SRD5A3	ENSG00000128039	protein_coding	373.667	494.73	1.06787	2.49071e-15	6.73212e-14	1
POMT2	ENSG00000009830	protein_coding	816.667	488.878	1.06793	9.53918e-14	2.20715e-12	1
MFSD4B	ENSG00000173214	protein_coding	153.667	115.072	1.06851	5.33501e-07	6.14348e-06	1
SLC5A3	ENSG00000198743	protein_coding	728.333	653.323	1.07025	6.38881e-09	9.20863e-08	1
AUP1	ENSG00000115307	protein_coding	1278.33	1306.58	1.07053	1.36725e-18	5.14767e-17	1
EMILIN2	ENSG00000132205	protein_coding	154	191.067	1.07077	3.46933e-08	4.63828e-07	1
LAMA5	ENSG00000130702	protein_coding	819	653.907	1.07082	4.88299e-10	8.00286e-09	1
ATRN	ENSG00000088812	protein_coding	850	931.408	1.07092	6.23054e-17	1.96059e-15	1
CNNM1	ENSG00000119946	protein_coding	173.667	138.029	1.07105	3.72561e-07	4.39516e-06	1
SLC41A2	ENSG00000136052	protein_coding	109.333	97.2888	1.07215	7.58718e-06	7.35922e-05	1
NIPA1	ENSG00000170113	protein_coding	390.667	417.027	1.07228	4.23504e-13	9.18739e-12	1
LAMC1	ENSG00000135862	protein_coding	2966.33	3890.41	1.07238	5.85431e-22	3.09202e-20	1
CASD1	ENSG00000127995	protein_coding	171.333	205.26	1.07303	1.33135e-07	1.66804e-06	1
ABHD12	ENSG00000100997	protein_coding	560.667	595.025	1.07338	6.52732e-16	1.87984e-14	1
STC2	ENSG00000113739	protein_coding	1449	1316.15	1.07345	1.10963e-15	3.13529e-14	1
TOR1A	ENSG00000136827	protein_coding	598.667	884.581	1.07401	7.22882e-20	3.1686e-18	1
ORMDL1	ENSG00000128699	protein_coding	547.667	565.702	1.07438	2.53855e-09	3.81727e-08	1
TMEM106B	ENSG00000106460	protein_coding	646.333	977.303	1.07632	7.19016e-08	9.24883e-07	1
ELOVL5	ENSG00000012660	protein_coding	1977.33	2632.03	1.07673	2.25017e-16	6.80835e-15	1
PIGG	ENSG00000174227	protein_coding	609.333	628.705	1.07751	3.44115e-13	7.55284e-12	1
GHDC	ENSG00000167925	protein_coding	425.667	487.577	1.07768	2.51165e-09	3.78063e-08	1
KDSR	ENSG00000119537	protein_coding	425.333	436.82	1.07882	5.64045e-14	1.34035e-12	1
SLC12A6	ENSG00000140199	protein_coding	274.333	244.637	1.07928	6.47141e-10	1.04233e-08	1
SLC2A8	ENSG00000136856	protein_coding	336.333	269.538	1.07953	1.04173e-09	1.6373e-08	1
QSOX2	ENSG00000165661	protein_coding	822.667	670.446	1.07999	2.01703e-16	6.16533e-15	1
EPHB2	ENSG00000133216	protein_coding	319	363.239	1.08033	2.03972e-10	3.46845e-09	1
SUN1	ENSG00000164828	protein_coding	1788.33	2048.61	1.08149	2.86479e-22	1.54585e-20	0
MLEC	ENSG00000110917	protein_coding	2173.67	1672.57	1.08168	2.04732e-19	8.361e-18	1
GPR107	ENSG00000148358	protein_coding	1337.33	1431.66	1.0826	1.16696e-21	6.05645e-20	1
ABHD13	ENSG00000139826	protein_coding	159.667	198.588	1.08344	3.42953e-06	3.52068e-05	1
SEMA3F	ENSG00000001617	protein_coding	216.333	189.817	1.0838	4.94397e-08	6.47656e-07	1
DAD1	ENSG00000129562	protein_coding	1374.33	2053.68	1.08436	2.19806e-22	1.22136e-20	1
TMEM104	ENSG00000109066	protein_coding	360	325.386	1.08533	9.57028e-10	1.51533e-08	1
SYPL2	ENSG00000143028	protein_coding	225.333	122.302	1.08536	6.18519e-07	7.04649e-06	1
LMAN2	ENSG00000169223	protein_coding	2345.33	2920.83	1.08606	1.51891e-13	3.46612e-12	1
PON2	ENSG00000105854	protein_coding	295	393.227	1.08708	4.52506e-09	6.6245e-08	1
SLC22A23	ENSG00000137266	protein_coding	387	258.645	1.08746	1.24241e-09	1.92839e-08	1
ATRAID	ENSG00000138085	protein_coding	573.667	1045.39	1.0892	4.13836e-21	2.06876e-19	1
SCAMP2	ENSG00000140497	protein_coding	1076.33	1035.02	1.08997	1.44392e-12	3.04404e-11	1
THSD4	ENSG00000187720	protein_coding	109.667	104.807	1.09045	3.23364e-06	3.32874e-05	0
PIGT	ENSG00000124155	protein_coding	1130.67	997.188	1.09154	1.97256e-13	4.43366e-12	1
JAM3	ENSG00000166086	protein_coding	933	818.546	1.09189	1.07962e-16	3.33412e-15	1
ELOVL2	ENSG00000197977	protein_coding	493.667	450.563	1.09393	1.66429e-12	3.48404e-11	1
C2CD2L	ENSG00000172375	protein_coding	234.667	187.035	1.09426	5.43673e-09	7.88193e-08	1
TMCO3	ENSG00000150403	protein_coding	468.333	546.023	1.09535	2.42941e-15	6.57835e-14	1
CTSL	ENSG00000135047	protein_coding	810.333	1239.2	1.09536	2.26845e-20	1.03059e-18	1
IGFBP2	ENSG00000115457	protein_coding	995	1135.74	1.09544	9.57956e-12	1.86909e-10	1
ERLEC1	ENSG00000068912	protein_coding	557	1000.65	1.09549	3.36398e-13	7.39433e-12	1
RAMP1	ENSG00000132329	protein_coding	132.667	179.551	1.09559	1.28896e-07	1.61764e-06	1
ADAM22	ENSG00000008277	protein_coding	366	344.403	1.09642	2.92673e-10	4.89876e-09	1
CERS2	ENSG00000143418	protein_coding	1392	1585.64	1.09675	8.97634e-16	2.55075e-14	1
MRPL32	ENSG00000106591	protein_coding	604	1258.71	1.09683	8.39363e-20	3.626e-18	0
SERINC3	ENSG00000132824	protein_coding	1413	1741.9	1.09725	4.06759e-19	1.62562e-17	1
SLCO4A1	ENSG00000101187	protein_coding	162.667	138.859	1.09825	2.75052e-07	3.30749e-06	1
TMEM97	ENSG00000109084	protein_coding	984.333	991.307	1.09903	5.25066e-18	1.85098e-16	1
SLC35F5	ENSG00000115084	protein_coding	444.667	519.28	1.10013	4.30607e-11	7.87714e-10	1
IL6ST	ENSG00000134352	protein_coding	660	712.124	1.1016	6.29521e-12	1.25292e-10	1
FKBP14	ENSG00000106080	protein_coding	287.667	414.462	1.10227	4.46389e-15	1.17468e-13	1
ALG2	ENSG00000119523	protein_coding	457.333	542.293	1.10237	1.4626e-17	4.92376e-16	1
SLC7A6	ENSG00000103064	protein_coding	348.333	227.822	1.1038	8.34798e-11	1.48192e-09	1
ASPH	ENSG00000198363	protein_coding	613	932.785	1.1039	9.41234e-12	1.84144e-10	1
TMX4	ENSG00000125827	protein_coding	724	1017.27	1.10538	2.62222e-18	9.5132e-17	1
SLC9A6	ENSG00000198689	protein_coding	425	514.394	1.10576	5.9679e-14	1.41366e-12	1
SLC35A3	ENSG00000117620	protein_coding	388.667	506.483	1.10618	4.69321e-10	7.70872e-09	1
SLC12A4	ENSG00000124067	protein_coding	488.333	512.042	1.10625	1.00492e-09	1.58444e-08	1
TSPAN31	ENSG00000135452	protein_coding	279.667	317.522	1.1063	2.09644e-11	3.95151e-10	1
BSG	ENSG00000172270	protein_coding	7561.33	9306.66	1.10633	6.06972e-14	1.43551e-12	1
LIPA	ENSG00000107798	protein_coding	1137.33	2331.07	1.10671	1.86343e-20	8.57007e-19	1
DHRS7B	ENSG00000109016	protein_coding	383	654.463	1.10705	1.72587e-18	6.40115e-17	1
MAN1B1	ENSG00000177239	protein_coding	746.667	861.035	1.10708	2.84709e-16	8.49411e-15	1
SCD5	ENSG00000145284	protein_coding	255.667	357.805	1.10786	9.01425e-13	1.9248e-11	1
NRP1	ENSG00000099250	protein_coding	394.333	551.746	1.10826	2.68687e-15	7.23616e-14	1
GALNT13	ENSG00000144278	protein_coding	480.333	471.702	1.10874	1.94191e-15	5.32582e-14	1
ATP6V0A1	ENSG00000033627	protein_coding	1631.67	1549.55	1.10895	6.2759e-23	3.67866e-21	1
C1GALT1	ENSG00000106392	protein_coding	307.667	338.643	1.10907	1.19441e-09	1.85774e-08	1
MAN2A2	ENSG00000196547	protein_coding	787	371.321	1.10959	1.03508e-09	1.62857e-08	1
TMEM56	ENSG00000152078	protein_coding	212	234.162	1.10993	5.92169e-08	7.68997e-07	1
SIAE	ENSG00000110013	protein_coding	319.667	423.859	1.10998	9.47579e-14	2.19589e-12	1
PRNP	ENSG00000171867	protein_coding	586	1196.01	1.11037	2.4071e-21	1.21962e-19	1
CNPY4	ENSG00000166997	protein_coding	141.667	223.64	1.1108	2.63633e-10	4.42756e-09	1
MPZL1	ENSG00000197965	protein_coding	1103.67	1331.01	1.11135	2.71576e-24	1.89685e-22	1
REEP4	ENSG00000168476	protein_coding	618.333	661.33	1.11207	4.38658e-11	8.00564e-10	1
SSR4	ENSG00000180879	protein_coding	2431.67	2009.07	1.11264	4.59808e-17	1.46854e-15	1
PIGO	ENSG00000165282	protein_coding	562.667	599.522	1.1127	6.32905e-16	1.82979e-14	1
SCARB2	ENSG00000138760	protein_coding	1071.33	1638.45	1.11326	1.42784e-19	5.99492e-18	1
ACP2	ENSG00000134575	protein_coding	360	494.376	1.1134	1.42397e-13	3.25943e-12	1
C1orf27	ENSG00000157181	protein_coding	469.333	548.848	1.11356	2.00857e-11	3.79068e-10	1
TMEM45A	ENSG00000181458	protein_coding	257	255.952	1.11374	2.45724e-08	3.34197e-07	1
SLC30A6	ENSG00000152683	protein_coding	457	536.001	1.11419	2.69214e-11	5.01738e-10	1
PCYOX1L	ENSG00000145882	protein_coding	368	413.584	1.11433	3.12241e-13	6.87343e-12	1
C3orf58	ENSG00000181744	protein_coding	320.667	537.059	1.11449	4.96364e-14	1.18706e-12	1
LEMD3	ENSG00000174106	protein_coding	753.333	948.813	1.11474	9.36083e-18	3.20909e-16	1
TMTC3	ENSG00000139324	protein_coding	599.333	855.761	1.11479	3.11437e-08	4.17868e-07	1
FAM3C	ENSG00000196937	protein_coding	400.667	571.926	1.11537	2.32048e-10	3.928e-09	1
PRKCSH	ENSG00000130175	protein_coding	4276	4994.38	1.11544	8.21018e-15	2.11582e-13	1
TMEM179B	ENSG00000185475	protein_coding	197.333	328.592	1.11553	2.46961e-13	5.48489e-12	1
NAAA	ENSG00000138744	protein_coding	144.667	196.865	1.11576	6.98511e-10	1.12024e-08	0
UNC93B1	ENSG00000110057	protein_coding	272	393.607	1.1161	1.09752e-09	1.71596e-08	1
LRRC8C	ENSG00000171488	protein_coding	350	349.53	1.1161	4.73739e-10	7.77275e-09	1
UBAC2	ENSG00000134882	protein_coding	799	1089.44	1.11778	6.96923e-23	4.02197e-21	1
ARSK	ENSG00000164291	protein_coding	118.333	216.562	1.11806	1.09584e-09	1.71513e-08	1
DSG2	ENSG00000046604	protein_coding	2823	4588.69	1.11816	9.25637e-21	4.49204e-19	1
SGPP1	ENSG00000126821	protein_coding	316	519.954	1.11856	9.23358e-14	2.14641e-12	1
HS6ST2	ENSG00000171004	protein_coding	792	1196.53	1.12119	1.82503e-20	8.49463e-19	1
GXYLT1	ENSG00000151233	protein_coding	610.667	758.877	1.122	2.09303e-14	5.18815e-13	1
PEX14	ENSG00000142655	protein_coding	504	585.607	1.12357	4.23087e-11	7.75936e-10	1
B3GLCT	ENSG00000187676	protein_coding	309.333	448.393	1.12382	9.25416e-15	2.36448e-13	1
RNF215	ENSG00000099999	protein_coding	333.333	470.604	1.12392	1.46322e-10	2.52841e-09	1
MFSD14A	ENSG00000156875	protein_coding	796.667	1250.18	1.12409	2.50284e-19	1.01657e-17	1
TMEM245	ENSG00000106771	protein_coding	847	805.074	1.12625	4.48262e-15	1.17753e-13	1
DPY19L1	ENSG00000173852	protein_coding	745.333	1117.04	1.12667	3.97055e-18	1.41981e-16	1
SLC17A5	ENSG00000119899	protein_coding	329.667	416.515	1.12774	8.95003e-12	1.75559e-10	1
CYP20A1	ENSG00000119004	protein_coding	185.333	284.39	1.1283	3.50352e-10	5.79924e-09	1
ATP7B	ENSG00000123191	protein_coding	528	515.1	1.12875	3.36351e-15	8.94563e-14	1
POMGNT2	ENSG00000144647	protein_coding	588	757.537	1.1299	1.69867e-14	4.26007e-13	1
MFAP3	ENSG00000037749	protein_coding	296.333	334.254	1.13041	3.12749e-12	6.43006e-11	1
SLC30A5	ENSG00000145740	protein_coding	788	1006.86	1.13081	4.72107e-16	1.38636e-14	1
CADM1	ENSG00000182985	protein_coding	1083.67	1400.8	1.13135	6.51366e-23	3.80311e-21	1
SLC39A8	ENSG00000138821	protein_coding	588.333	763.61	1.13139	1.7189e-16	5.27563e-15	1
TMEM131	ENSG00000075568	protein_coding	900	804.298	1.13312	2.75775e-17	9.0793e-16	1
CADM4	ENSG00000105767	protein_coding	223.333	321.405	1.13324	8.00128e-10	1.27909e-08	1
SOAT1	ENSG00000057252	protein_coding	803	1118.43	1.13486	1.79458e-14	4.47807e-13	1
ADGRA3	ENSG00000152990	protein_coding	498.667	625.069	1.13577	5.31705e-18	1.86998e-16	1
CDS2	ENSG00000101290	protein_coding	1031.33	1084.25	1.13592	4.17491e-23	2.50612e-21	1
RNF139	ENSG00000170881	protein_coding	429.667	668.001	1.13681	1.72598e-14	4.3213e-13	1
TMEM19	ENSG00000139291	protein_coding	300.667	470.945	1.13788	2.79832e-13	6.18736e-12	1
APH1B	ENSG00000138613	protein_coding	128	226.114	1.13903	3.75942e-11	6.92874e-10	1
GOLM1	ENSG00000135052	protein_coding	2289.67	2869.48	1.13916	3.96318e-27	3.67935e-25	1
CRYBG3	ENSG00000080200	protein_coding	410	287.765	1.14033	2.51786e-10	4.23812e-09	1
CLPTM1	ENSG00000104853	protein_coding	1578.33	1725	1.14107	1.13581e-13	2.61586e-12	1
CNNM4	ENSG00000158158	protein_coding	406.333	443.988	1.14239	1.4171e-14	3.57191e-13	1
BCAP29	ENSG00000075790	protein_coding	538	692.32	1.14283	1.74363e-09	2.66324e-08	1
FLVCR1	ENSG00000162769	protein_coding	432	425.546	1.14398	1.28683e-15	3.5952e-14	1
LEPROTL1	ENSG00000104660	protein_coding	420.333	672.07	1.14411	3.33904e-16	9.9025e-15	1
LCLAT1	ENSG00000172954	protein_coding	358.667	380.649	1.14424	3.03876e-11	5.63528e-10	1
PRSS12	ENSG00000164099	protein_coding	289.667	271.93	1.14557	1.07607e-12	2.2782e-11	1
ABCC10	ENSG00000124574	protein_coding	437.333	371.992	1.14685	5.37074e-10	8.77338e-09	1
CGRRF1	ENSG00000100532	protein_coding	138.667	282.911	1.14691	4.41141e-11	8.04114e-10	1
GALNT2	ENSG00000143641	protein_coding	1874.33	2801.9	1.1481	4.46958e-19	1.76271e-17	1
KDELR2	ENSG00000136240	protein_coding	2443.67	3054.92	1.14864	3.55823e-24	2.47372e-22	1
TSPAN3	ENSG00000140391	protein_coding	3505	5526.25	1.14866	9.22681e-28	9.19421e-26	1
WNT5A	ENSG00000114251	protein_coding	490	501.578	1.1496	1.68436e-15	4.65364e-14	1
YIPF6	ENSG00000181704	protein_coding	798	1019.18	1.15072	6.72471e-18	2.34846e-16	1
POFUT1	ENSG00000101346	protein_coding	1174	1415.73	1.15201	3.3065e-21	1.66967e-19	1
UGGT1	ENSG00000136731	protein_coding	1489	1419.33	1.15236	1.90005e-23	1.20851e-21	1
SLC35B1	ENSG00000121073	protein_coding	802.667	1010.76	1.15243	7.31867e-23	4.20739e-21	1
NEO1	ENSG00000067141	protein_coding	972.667	1077.81	1.15264	1.61769e-19	6.69796e-18	1
CD99L2	ENSG00000102181	protein_coding	1268.33	1629.1	1.15299	2.05695e-16	6.27454e-15	1
CD83	ENSG00000112149	protein_coding	171.333	220.024	1.15314	9.54833e-12	1.86561e-10	1
LRP12	ENSG00000147650	protein_coding	196	225.595	1.15385	5.46425e-11	9.87595e-10	1
SLC19A2	ENSG00000117479	protein_coding	377	456.841	1.15403	1.40917e-15	3.91503e-14	1
PLD6	ENSG00000179598	protein_coding	153.667	191.588	1.15435	4.1738e-09	6.14638e-08	1
TMEM18	ENSG00000151353	protein_coding	557.667	884.216	1.15505	3.41491e-20	1.53743e-18	1
TMEM168	ENSG00000146802	protein_coding	268.667	405.153	1.15554	1.48926e-11	2.83206e-10	1
ABCC5	ENSG00000114770	protein_coding	924.333	667.595	1.15558	8.52804e-19	3.27683e-17	1
PTRH2	ENSG00000141378	protein_coding	394.667	765.95	1.15593	7.93338e-19	3.07203e-17	1
PTK7	ENSG00000112655	protein_coding	1478.33	2198.71	1.15603	6.60462e-18	2.31193e-16	1
DISP1	ENSG00000154309	protein_coding	133.333	111.591	1.15638	1.82214e-06	1.94818e-05	1
KDELC2	ENSG00000178202	protein_coding	1099.67	1299.11	1.15713	9.51832e-17	2.95167e-15	1
ST7L	ENSG00000007341	protein_coding	319.333	393.05	1.15722	2.42158e-15	6.56902e-14	1
LPCAT3	ENSG00000111684	protein_coding	183.667	183.321	1.15733	4.71676e-08	6.20611e-07	1
TNFRSF12A	ENSG00000006327	protein_coding	133.333	164.908	1.15758	9.23478e-07	1.0217e-05	1
TMEM205	ENSG00000105518	protein_coding	152	146.142	1.15791	1.68907e-08	2.33548e-07	1
ADPGK	ENSG00000159322	protein_coding	744	755.904	1.15929	9.44727e-20	4.03453e-18	1
PPT1	ENSG00000131238	protein_coding	1959	3113.56	1.16051	2.86323e-23	1.76846e-21	1
SDK1	ENSG00000146555	protein_coding	298.667	247.997	1.16161	2.28738e-10	3.87636e-09	1
LAMP2	ENSG00000005893	protein_coding	1390.67	2228.89	1.16393	8.66912e-24	5.6338e-22	1
PIGN	ENSG00000197563	protein_coding	334.667	488.209	1.16409	2.33844e-13	5.20905e-12	1
TMEM187	ENSG00000177854	protein_coding	149.667	232.319	1.16505	9.89106e-11	1.74961e-09	1
DNAJC25	ENSG00000059769	protein_coding	142.333	127.939	1.16518	1.33515e-07	1.6714e-06	1
GPC4	ENSG00000076716	protein_coding	651.667	950.999	1.16537	2.93201e-23	1.80349e-21	1
FAF2	ENSG00000113194	protein_coding	1833.33	1645.97	1.16538	5.79579e-22	3.07198e-20	1
DNAJB11	ENSG00000090520	protein_coding	477	581.927	1.16642	4.34775e-18	1.53995e-16	1
GUSB	ENSG00000169919	protein_coding	955	819.297	1.16648	2.1268e-14	5.26313e-13	1
IL17RB	ENSG00000056736	protein_coding	200.667	149.44	1.16659	8.48856e-09	1.20722e-07	1
TWSG1	ENSG00000128791	protein_coding	506.667	749.69	1.16871	5.91358e-14	1.40302e-12	1
ITM2B	ENSG00000136156	protein_coding	1472.67	1718.55	1.16995	1.49132e-20	7.03177e-19	1
ERMP1	ENSG00000099219	protein_coding	391.333	475.025	1.16995	4.85424e-16	1.41989e-14	1
ANO5	ENSG00000171714	protein_coding	342.667	470.453	1.17005	3.59299e-14	8.71824e-13	1
POFUT2	ENSG00000186866	protein_coding	488.667	390.997	1.17149	5.23113e-14	1.24705e-12	1
ERLIN2	ENSG00000147475	protein_coding	960.333	1517.25	1.17169	5.65687e-22	3.00901e-20	1
PDIA5	ENSG00000065485	protein_coding	326.333	350.8	1.17258	9.29578e-15	2.37106e-13	1
PIGH	ENSG00000100564	protein_coding	328	512.881	1.17291	4.20773e-17	1.34963e-15	1
TM2D2	ENSG00000169490	protein_coding	467.333	869.141	1.17371	5.80923e-23	3.43204e-21	1
UGT8	ENSG00000174607	protein_coding	280.333	493.157	1.17378	2.74865e-15	7.36274e-14	1
NCLN	ENSG00000125912	protein_coding	1644	1937.1	1.1748	4.52811e-14	1.08988e-12	1
DSC2	ENSG00000134755	protein_coding	630.333	960.998	1.17525	1.16025e-22	6.56905e-21	1
SLC6A6	ENSG00000131389	protein_coding	458.333	347.185	1.17558	1.08235e-12	2.28824e-11	1
ARSB	ENSG00000113273	protein_coding	159.333	167.696	1.17575	6.74749e-10	1.08329e-08	1
SLC10A7	ENSG00000120519	protein_coding	200	240.17	1.17621	8.89295e-10	1.41257e-08	1
STIM2	ENSG00000109689	protein_coding	330	318.645	1.1764	4.25761e-13	9.22297e-12	1
LMBRD2	ENSG00000164187	protein_coding	341	371.825	1.17785	7.40752e-09	1.06054e-07	1
XBP1	ENSG00000100219	protein_coding	2191.67	2283.35	1.17904	6.50019e-26	5.48917e-24	1
NOTCH2	ENSG00000134250	protein_coding	2171.67	2563.34	1.17978	1.35577e-21	6.96384e-20	1
CERS6	ENSG00000172292	protein_coding	537.333	623.831	1.18108	3.92576e-16	1.15965e-14	1
CHID1	ENSG00000177830	protein_coding	871	1212.05	1.18242	3.31181e-17	1.07759e-15	1
SEC11A	ENSG00000140612	protein_coding	2194	3122.62	1.18262	1.20567e-23	7.70137e-22	1
ERO1A	ENSG00000197930	protein_coding	845	817.46	1.18279	2.59693e-18	9.44436e-17	1
ERO1B	ENSG00000086619	protein_coding	419.333	583.718	1.18447	1.72059e-15	4.74496e-14	1
CD59	ENSG00000085063	protein_coding	696.667	1029.28	1.18518	4.80957e-25	3.7638e-23	1
WLS	ENSG00000116729	protein_coding	1964.33	2812.34	1.18536	3.06209e-30	3.91188e-28	1
LGR4	ENSG00000205213	protein_coding	651.667	845.429	1.18562	4.19217e-19	1.67094e-17	1
LGMN	ENSG00000100600	protein_coding	815.667	1236.1	1.18727	2.62144e-24	1.83956e-22	1
LAMA4	ENSG00000112769	protein_coding	390.333	469.307	1.18753	8.50312e-16	2.4255e-14	1
POMT1	ENSG00000130714	protein_coding	722.667	722.45	1.18772	1.0141e-17	3.46069e-16	1
NPTN	ENSG00000156642	protein_coding	906	1377.59	1.18774	2.74675e-25	2.20729e-23	1
MARCHF6	ENSG00000145495	protein_coding	2209	2272.58	1.18956	3.2463e-23	1.98051e-21	1
HSD17B7	ENSG00000132196	protein_coding	149.667	224.018	1.18962	5.25639e-12	1.05601e-10	1
CRELD1	ENSG00000163703	protein_coding	305.667	335.387	1.19033	1.91866e-11	3.63015e-10	1
TMED4	ENSG00000158604	protein_coding	1418.67	1672.94	1.19216	2.4544e-24	1.73047e-22	1
TMEM68	ENSG00000167904	protein_coding	209	370.84	1.19221	3.29767e-10	5.47061e-09	1
CNNM3	ENSG00000168763	protein_coding	599.667	601.016	1.19287	8.25638e-14	1.93733e-12	1
FKBP7	ENSG00000079150	protein_coding	186.667	308.046	1.19307	1.19654e-10	2.08934e-09	1
TMEM222	ENSG00000186501	protein_coding	445	468.012	1.19346	4.34286e-12	8.78386e-11	1
ST3GAL6	ENSG00000064225	protein_coding	129	184.507	1.19417	2.62633e-08	3.559e-07	1
SLC23A2	ENSG00000089057	protein_coding	966.333	928.255	1.19513	4.12087e-17	1.32462e-15	1
SLC35B2	ENSG00000157593	protein_coding	697.333	970.185	1.19569	1.17713e-16	3.62774e-15	1
NT5C3A	ENSG00000122643	protein_coding	341	470.857	1.19595	1.27696e-09	1.97789e-08	1
OCIAD1	ENSG00000109180	protein_coding	983.667	1391.06	1.196	4.52979e-16	1.33544e-14	1
SLC19A1	ENSG00000173638	protein_coding	962	912.073	1.1964	9.84211e-12	1.90804e-10	1
SCD	ENSG00000099194	protein_coding	12684.7	12655.7	1.19661	4.06447e-30	5.10518e-28	1
CTSV	ENSG00000136943	protein_coding	337.333	771.803	1.19725	5.86185e-19	2.28765e-17	1
ADAMTS1	ENSG00000154734	protein_coding	987.667	1001.62	1.1979	4.95909e-20	2.20606e-18	1
UNC50	ENSG00000115446	protein_coding	388.667	568.302	1.19857	4.95664e-16	1.44701e-14	0
ALG10	ENSG00000139133	protein_coding	120.333	141.202	1.19885	4.16246e-06	4.20665e-05	1
FRAS1	ENSG00000138759	protein_coding	576.667	507.946	1.19949	2.20992e-16	6.70015e-15	1
PCOLCE2	ENSG00000163710	protein_coding	256	377.789	1.19964	2.06624e-15	5.65643e-14	1
ERAP1	ENSG00000164307	protein_coding	122.667	118.603	1.20031	4.8264e-08	6.3392e-07	1
TM2D1	ENSG00000162604	protein_coding	365	621.715	1.20075	1.82603e-11	3.45928e-10	1
TMEM123	ENSG00000152558	protein_coding	1961.67	2461.16	1.20158	1.88816e-17	6.29964e-16	1
SLC39A6	ENSG00000141424	protein_coding	1844.33	3316.31	1.20176	4.97669e-25	3.86458e-23	1
RNF149	ENSG00000163162	protein_coding	320.333	556.716	1.20177	1.99459e-19	8.16798e-18	1
DNAJC3	ENSG00000102580	protein_coding	638.333	813.987	1.2019	2.73591e-14	6.73702e-13	1
TSPAN6	ENSG00000000003	protein_coding	1254.67	2776.47	1.2022	2.74117e-22	1.50082e-20	1
OGFOD3	ENSG00000181396	protein_coding	478	596.985	1.20294	6.40898e-12	1.27387e-10	1
CREG1	ENSG00000143162	protein_coding	918.667	1415.34	1.20295	4.45687e-23	2.66467e-21	1
RNF121	ENSG00000137522	protein_coding	332	408.554	1.20299	3.9499e-17	1.2724e-15	1
COMT	ENSG00000093010	protein_coding	1036	1749.35	1.20309	2.77721e-17	9.12328e-16	1
FREM2	ENSG00000150893	protein_coding	404.667	384.143	1.20312	2.82494e-13	6.23699e-12	1
B4GALT4	ENSG00000121578	protein_coding	251	355.646	1.20387	9.39107e-14	2.17963e-12	1
RDH14	ENSG00000240857	protein_coding	211	278.359	1.20429	4.12172e-13	8.98066e-12	1
DNAJC10	ENSG00000077232	protein_coding	1852.67	1940.72	1.20473	6.05357e-15	1.57636e-13	1
SEC62	ENSG00000008952	protein_coding	1591.67	2534.67	1.20652	3.66542e-18	1.31384e-16	1
SLC37A3	ENSG00000157800	protein_coding	1038	1126.84	1.20748	8.1988e-27	7.38238e-25	0
ATP2A2	ENSG00000174437	protein_coding	4520	4783.59	1.20801	2.41344e-31	3.40317e-29	1
MAN1A1	ENSG00000111885	protein_coding	883.667	1124.54	1.2109	1.27077e-17	4.31687e-16	1
NOTCH1	ENSG00000148400	protein_coding	438	412.059	1.21147	1.01264e-11	1.96062e-10	1
GNS	ENSG00000135677	protein_coding	967.333	1310.02	1.21318	9.39406e-20	4.0233e-18	1
HM13	ENSG00000101294	protein_coding	2041.67	1906.91	1.21394	4.81687e-19	1.89468e-17	1
PHTF2	ENSG00000006576	protein_coding	450.667	652.712	1.21423	1.59356e-13	3.63093e-12	1
ADGRL2	ENSG00000117114	protein_coding	1210.67	1442.53	1.21441	5.60041e-25	4.27088e-23	1
PTDSS2	ENSG00000174915	protein_coding	203.667	259.014	1.21461	2.82626e-06	2.93565e-05	1
TM9SF4	ENSG00000101337	protein_coding	1147.33	999.609	1.21463	1.1629e-19	4.91012e-18	1
PTPRG	ENSG00000144724	protein_coding	542.667	619.551	1.21522	4.82572e-20	2.15313e-18	1
SARAF	ENSG00000133872	protein_coding	1140.67	1390.37	1.21542	1.81152e-20	8.46147e-19	1
CNIH1	ENSG00000100528	protein_coding	1598.33	2203.49	1.21592	3.10697e-14	7.60064e-13	1
LOX	ENSG00000113083	protein_coding	220.667	234.331	1.21668	6.1263e-12	1.2242e-10	1
PSAP	ENSG00000197746	protein_coding	4965	7857.86	1.21711	7.26594e-27	6.62219e-25	1
LNPK	ENSG00000144320	protein_coding	678.667	1072.22	1.2173	3.73208e-13	8.17939e-12	1
F2RL1	ENSG00000164251	protein_coding	196	260.884	1.21741	3.48554e-14	8.48506e-13	1
SLC11A2	ENSG00000110911	protein_coding	640	862.382	1.21785	1.83566e-20	8.49463e-19	1
DEGS1	ENSG00000143753	protein_coding	1559	2230.13	1.21805	7.56636e-24	4.96028e-22	1
UGCG	ENSG00000148154	protein_coding	330.333	423.887	1.22007	1.06743e-13	2.46599e-12	1
DPAGT1	ENSG00000172269	protein_coding	670.667	524.41	1.22054	2.32737e-18	8.50541e-17	1
NCSTN	ENSG00000162736	protein_coding	1111.33	1720.49	1.22193	2.09246e-26	1.829e-24	1
GJA3	ENSG00000121743	protein_coding	133	151.838	1.22276	3.47691e-10	5.76157e-09	1
MFSD1	ENSG00000118855	protein_coding	424	654.817	1.22374	1.40536e-15	3.91171e-14	1
SLC52A2	ENSG00000185803	protein_coding	478.667	574.471	1.2239	3.34452e-12	6.84801e-11	1
SLC20A1	ENSG00000144136	protein_coding	1903.67	2178.67	1.22397	1.09714e-28	1.26146e-26	1
FGFR2	ENSG00000066468	protein_coding	632	726.933	1.22469	9.08666e-20	3.91407e-18	1
MOGS	ENSG00000115275	protein_coding	1107	1273.62	1.22493	1.48551e-15	4.11184e-14	1
RCN2	ENSG00000117906	protein_coding	1821.67	3444.71	1.2262	6.60503e-20	2.90369e-18	1
NRCAM	ENSG00000091129	protein_coding	305.667	384.284	1.22714	2.33153e-16	7.02608e-15	1
REEP5	ENSG00000129625	protein_coding	827.667	1413.68	1.22766	1.46367e-18	5.48306e-17	1
RCE1	ENSG00000173653	protein_coding	365	427.393	1.23114	4.4677e-14	1.07882e-12	1
FUCA2	ENSG00000001036	protein_coding	925	1392.26	1.23116	1.27331e-28	1.45284e-26	1
SLC16A10	ENSG00000112394	protein_coding	382	407.717	1.23157	5.31605e-16	1.5459e-14	1
GPR180	ENSG00000152749	protein_coding	949.333	1349.46	1.23201	7.81935e-17	2.4451e-15	1
ESYT2	ENSG00000117868	protein_coding	1830.33	2139.11	1.23244	5.04367e-28	5.42358e-26	1
SLC27A4	ENSG00000167114	protein_coding	1020.33	1165.04	1.23377	2.8057e-17	9.19668e-16	1
QPCTL	ENSG00000011478	protein_coding	419.333	615.882	1.23436	4.78382e-16	1.40204e-14	1
TMEM201	ENSG00000188807	protein_coding	649.667	556.104	1.23592	5.16255e-16	1.50419e-14	0
MAN2B2	ENSG00000013288	protein_coding	288	289.563	1.23603	6.17696e-12	1.23267e-10	0
MESDC2	ENSG00000117899	protein_coding	1078.67	1552.84	1.23744	8.97824e-24	5.80942e-22	1
MAN2A1	ENSG00000112893	protein_coding	416	461.69	1.23903	3.1534e-14	7.68904e-13	1
SLC30A1	ENSG00000170385	protein_coding	336	543.829	1.23905	8.96049e-15	2.30125e-13	1
SLC2A13	ENSG00000151229	protein_coding	203	221.662	1.23915	2.77617e-10	4.65195e-09	1
GLA	ENSG00000102393	protein_coding	2244	4250.85	1.24093	2.96931e-23	1.81894e-21	1
AMFR	ENSG00000159461	protein_coding	1161.33	1852.15	1.24219	3.70006e-27	3.45655e-25	1
F11R	ENSG00000158769	protein_coding	196.667	326.026	1.24294	2.7152e-15	7.2993e-14	1
OSTC	ENSG00000198856	protein_coding	1605.67	2537.64	1.24335	6.4635e-16	1.86506e-14	1
GCNT1	ENSG00000187210	protein_coding	172.333	214.298	1.24375	8.68972e-12	1.70677e-10	1
B2M	ENSG00000166710	protein_coding	263	451.105	1.24415	3.02743e-12	6.23291e-11	1
PLPP3	ENSG00000162407	protein_coding	224.333	317.251	1.24432	1.46878e-14	3.69594e-13	1
LSR	ENSG00000105699	protein_coding	594.333	737.57	1.24486	8.09725e-14	1.90298e-12	1
TMEM33	ENSG00000109133	protein_coding	976.667	1473.34	1.2456	2.84964e-18	1.03132e-16	1
HEXA	ENSG00000213614	protein_coding	192	177.299	1.24631	9.72569e-11	1.72239e-09	1
SIL1	ENSG00000120725	protein_coding	229.667	292.929	1.24803	2.17771e-12	4.5146e-11	1
CXADR	ENSG00000154639	protein_coding	506.667	692.48	1.24831	8.1416e-16	2.33575e-14	1
ADAMTS3	ENSG00000156140	protein_coding	194	251.509	1.24968	4.3109e-11	7.87714e-10	1
ORMDL2	ENSG00000123353	protein_coding	106.667	161.453	1.25036	6.26243e-09	9.03518e-08	1
CD164	ENSG00000135535	protein_coding	2270	3674.5	1.25205	1.4606e-20	6.90874e-19	1
ERP29	ENSG00000089248	protein_coding	1547	2275.15	1.25297	5.12874e-30	6.38827e-28	1
SUSD5	ENSG00000173705	protein_coding	347.333	376.033	1.25308	8.23997e-18	2.85099e-16	1
ABHD3	ENSG00000158201	protein_coding	338.667	424.247	1.25331	2.19577e-11	4.13353e-10	1
ANTXR1	ENSG00000169604	protein_coding	782.667	737.988	1.25384	7.52724e-24	4.95637e-22	1
BTN2A3P	ENSG00000124549	transcribed_unprocessed_pseudogene	130.333	50.0963	1.25424	5.20028e-05	0.000449558	1
ACVR2A	ENSG00000121989	protein_coding	141.333	211.268	1.25442	5.77491e-12	1.15863e-10	1
SCAP	ENSG00000114650	protein_coding	2152.67	1766.77	1.2554	4.37779e-19	1.74029e-17	1
CALR	ENSG00000179218	protein_coding	6078.33	11316.7	1.25673	1.81039e-25	1.4868e-23	1
SUN2	ENSG00000100242	protein_coding	627	804.511	1.25787	1.32341e-17	4.48548e-16	1
EDEM3	ENSG00000116406	protein_coding	857	940.53	1.25872	8.32833e-16	2.38018e-14	1
SLC39A14	ENSG00000104635	protein_coding	1132	1595.32	1.2599	1.40397e-27	1.37157e-25	1
TMEM9	ENSG00000116857	protein_coding	1676.67	2526.47	1.26141	1.14767e-24	8.45033e-23	1
P3H1	ENSG00000117385	protein_coding	883	1081.19	1.26249	2.5671e-22	1.41068e-20	1
ADAM17	ENSG00000151694	protein_coding	386.667	592.881	1.26329	2.71295e-19	1.09893e-17	1
ROBO1	ENSG00000169855	protein_coding	2285	2640.09	1.26368	3.17375e-28	3.46263e-26	1
PTTG1IP	ENSG00000183255	protein_coding	2046.67	2205.66	1.26428	2.58351e-30	3.34863e-28	1
TMEM161A	ENSG00000064545	protein_coding	1139.33	1347.85	1.26454	6.81847e-15	1.77245e-13	1
ALG6	ENSG00000088035	protein_coding	614.667	1081.07	1.26476	4.48475e-14	1.08119e-12	1
PIGF	ENSG00000151665	protein_coding	157.667	187.404	1.26718	4.7965e-09	7.00129e-08	1
JKAMP	ENSG00000050130	protein_coding	394.667	617.785	1.26808	1.96769e-13	4.42938e-12	1
EPHX1	ENSG00000143819	protein_coding	832.667	994.433	1.26891	3.95862e-23	2.39553e-21	1
COCH	ENSG00000100473	protein_coding	348.333	466.468	1.26899	8.04885e-20	3.49727e-18	1
SYVN1	ENSG00000162298	protein_coding	756.667	591.956	1.27011	4.57041e-18	1.61499e-16	1
TMEM30A	ENSG00000112697	protein_coding	1069	1580.33	1.27323	2.06174e-18	7.5717e-17	1
PRCP	ENSG00000137509	protein_coding	900	1410.06	1.27376	4.6763e-24	3.22104e-22	1
EBPL	ENSG00000123179	protein_coding	553.667	1055.83	1.27389	5.01912e-25	3.86705e-23	1
GLT8D1	ENSG00000016864	protein_coding	719	804.422	1.27396	1.04291e-22	5.94974e-21	1
GLB1L2	ENSG00000149328	protein_coding	398.333	329.424	1.27415	1.16997e-15	3.27481e-14	1
TTC17	ENSG00000052841	protein_coding	964.667	882.112	1.27451	5.54714e-23	3.29021e-21	1
SLC6A15	ENSG00000072041	protein_coding	1396	2074.13	1.27486	2.61135e-23	1.61958e-21	1
VMP1	ENSG00000062716	protein_coding	913	1811.58	1.27552	2.52154e-26	2.17858e-24	1
SLC15A4	ENSG00000139370	protein_coding	337.333	372.794	1.27641	3.2244e-17	1.05229e-15	1
LRIG2	ENSG00000198799	protein_coding	409	298.499	1.27672	3.87186e-15	1.02206e-13	1
HACD2	ENSG00000206527	protein_coding	762.333	897.762	1.27845	1.89325e-18	6.97006e-17	1
ABCA5	ENSG00000154265	protein_coding	236.333	340.859	1.27925	7.18759e-14	1.6972e-12	1
NDFIP2	ENSG00000102471	protein_coding	1310	2182.18	1.27937	4.88285e-19	1.91559e-17	1
HSD17B11	ENSG00000198189	protein_coding	325	641.561	1.28006	9.66327e-13	2.05458e-11	1
DCBLD2	ENSG00000057019	protein_coding	634	701.288	1.28077	8.29928e-20	3.59563e-18	1
MMP15	ENSG00000102996	protein_coding	132.667	146.679	1.28119	9.25527e-08	1.17435e-06	1
FKBP2	ENSG00000173486	protein_coding	537	648.571	1.2814	6.45747e-19	2.51354e-17	1
ATP9B	ENSG00000166377	protein_coding	149.333	184.895	1.28282	1.47827e-10	2.55146e-09	1
ADAM10	ENSG00000137845	protein_coding	612	1069.58	1.28313	1.58643e-20	7.43334e-19	1
GALNS	ENSG00000141012	protein_coding	244.667	189.588	1.28356	7.26028e-12	1.43925e-10	1
TM2D3	ENSG00000184277	protein_coding	827.667	1360.03	1.28373	1.05789e-24	7.8668e-23	1
IKBIP	ENSG00000166130	protein_coding	541.667	714.575	1.28521	1.33859e-17	4.51645e-16	1
LMF1	ENSG00000103227	protein_coding	151.333	163.108	1.28521	5.17991e-08	6.75603e-07	1
ALG10B	ENSG00000175548	protein_coding	421.667	484.775	1.28889	2.5736e-12	5.31319e-11	1
TMX3	ENSG00000166479	protein_coding	501.333	707.455	1.28985	1.19949e-11	2.31042e-10	1
DERL1	ENSG00000136986	protein_coding	713.333	864.666	1.28998	2.45217e-19	9.98708e-18	1
PGRMC1	ENSG00000101856	protein_coding	4185	5368.36	1.2902	1.21586e-35	2.79593e-33	1
SDF4	ENSG00000078808	protein_coding	1387.33	1819.47	1.29067	2.10833e-16	6.41817e-15	1
ATP1B3	ENSG00000069849	protein_coding	1867.67	2684.3	1.29102	4.56853e-25	3.61301e-23	1
ELOVL4	ENSG00000118402	protein_coding	396	718.587	1.29243	1.1257e-15	3.17469e-14	1
GLG1	ENSG00000090863	protein_coding	1707.33	2043	1.2926	2.3383e-31	3.32863e-29	1
LAMP1	ENSG00000185896	protein_coding	1451.33	1555.51	1.29352	2.24281e-23	1.40854e-21	1
RETSAT	ENSG00000042445	protein_coding	568.333	584.038	1.29389	1.984e-22	1.10652e-20	1
YIPF2	ENSG00000130733	protein_coding	423	638.974	1.29427	8.62448e-14	2.01737e-12	1
SLC29A1	ENSG00000112759	protein_coding	1179.33	1567.78	1.29461	8.38446e-19	3.22996e-17	1
CNIH4	ENSG00000143771	protein_coding	1167.33	2155.89	1.29483	1.73871e-27	1.67668e-25	1
SLC38A2	ENSG00000134294	protein_coding	2533	3683.77	1.29521	4.10015e-21	2.05654e-19	1
SEL1L	ENSG00000071537	protein_coding	784.667	1068.75	1.29548	4.71338e-23	2.80681e-21	1
CD55	ENSG00000196352	protein_coding	622	928.989	1.29644	2.49549e-26	2.16861e-24	1
GPM6B	ENSG00000046653	protein_coding	359	420.734	1.29657	1.51091e-18	5.64591e-17	1
SYPL1	ENSG00000008282	protein_coding	688	1033.1	1.29744	5.45757e-16	1.58397e-14	1
SELENOI	ENSG00000138018	protein_coding	1028	1204.33	1.30103	3.31631e-17	1.07759e-15	1
GGH	ENSG00000137563	protein_coding	757.667	1813.78	1.30147	6.04597e-23	3.55784e-21	1
TGFBR3	ENSG00000069702	protein_coding	523.333	640.392	1.30211	1.53765e-19	6.40959e-18	1
KIAA2013	ENSG00000116685	protein_coding	776.667	924.476	1.30276	2.15458e-15	5.87951e-14	1
PSEN2	ENSG00000143801	protein_coding	522.333	712.344	1.30278	4.50777e-17	1.44278e-15	1
TMEM208	ENSG00000168701	protein_coding	389	632.08	1.30288	2.28571e-23	1.42948e-21	1
PRRT3	ENSG00000163704	protein_coding	117.333	123.157	1.3046	3.94605e-08	5.23039e-07	1
KIAA0922	ENSG00000121210	protein_coding	461	532.86	1.30511	1.94527e-20	8.86462e-19	1
TMED10	ENSG00000170348	protein_coding	2768.33	3485.18	1.30533	9.91013e-30	1.19457e-27	1
SELENOF	ENSG00000183291	protein_coding	2078	4845.88	1.30584	2.7668e-22	1.50932e-20	1
CYP51A1	ENSG00000001630	protein_coding	147.333	247.186	1.30605	5.3517e-09	7.77375e-08	1
PODXL2	ENSG00000114631	protein_coding	1106.33	1408.84	1.30642	1.68747e-17	5.64264e-16	1
SUCO	ENSG00000094975	protein_coding	765.667	1087.53	1.3065	1.0803e-19	4.57428e-18	1
EXD2	ENSG00000081177	protein_coding	561.667	643.008	1.30657	1.12318e-23	7.20519e-22	0
UBE4A	ENSG00000110344	protein_coding	795	587.089	1.3068	3.0383e-18	1.0943e-16	0
PLOD3	ENSG00000106397	protein_coding	820.667	783.221	1.30699	2.7493e-14	6.75885e-13	1
NPC2	ENSG00000119655	protein_coding	730.667	909.587	1.30802	8.00232e-28	8.24901e-26	1
EFNB2	ENSG00000125266	protein_coding	465.667	512.645	1.30931	5.37644e-21	2.67872e-19	1
ROR1	ENSG00000185483	protein_coding	194	251.941	1.31065	5.56688e-15	1.45469e-13	1
IL17RA	ENSG00000177663	protein_coding	412.333	422.62	1.3113	4.136e-18	1.46843e-16	1
SLC5A6	ENSG00000138074	protein_coding	1184	988.355	1.31142	1.94708e-21	9.93274e-20	1
APP	ENSG00000142192	protein_coding	5829.33	9370.96	1.31181	1.1873e-35	2.7729e-33	1
SSR2	ENSG00000163479	protein_coding	2795.33	4227.72	1.31223	4.62543e-37	1.27128e-34	1
OS9	ENSG00000135506	protein_coding	1538.67	1847.41	1.31268	6.00527e-24	4.06157e-22	1
CISD2	ENSG00000145354	protein_coding	380.667	573.395	1.31298	6.61063e-11	1.18761e-09	1
TMBIM6	ENSG00000139644	protein_coding	5739	6509.59	1.31308	1.69244e-39	6.02306e-37	1
ARV1	ENSG00000173409	protein_coding	662.667	918.997	1.31363	1.85899e-19	7.65464e-18	1
LAPTM4A	ENSG00000068697	protein_coding	1192.33	2342.02	1.31435	4.48153e-34	8.81388e-32	1
NDC1	ENSG00000058804	protein_coding	1948.67	2484.31	1.31661	1.23849e-22	6.98557e-21	1
SULF2	ENSG00000196562	protein_coding	772.667	829.267	1.31704	1.14227e-15	3.20999e-14	1
ATP6AP1	ENSG00000071553	protein_coding	2703	3192.24	1.31707	2.80418e-22	1.51863e-20	1
ATP13A1	ENSG00000105726	protein_coding	1347.33	1134.18	1.31908	7.39565e-21	3.63627e-19	1
PKN2	ENSG00000065243	protein_coding	1455.33	2155.71	1.32024	1.95824e-17	6.51888e-16	1
ECE1	ENSG00000117298	protein_coding	725	872.63	1.3211	1.83494e-20	8.49463e-19	1
EOGT	ENSG00000163378	protein_coding	167	205.293	1.32119	1.78337e-12	3.7206e-11	1
KDELC1	ENSG00000134901	protein_coding	276	479.633	1.32122	1.35944e-22	7.6389e-21	1
CD151	ENSG00000177697	protein_coding	1081.33	1190.67	1.32255	1.59263e-18	5.93643e-17	1
ASAH1	ENSG00000104763	protein_coding	534	868.071	1.32315	7.10403e-24	4.6984e-22	1
MCOLN1	ENSG00000090674	protein_coding	284.667	233.191	1.32326	3.26363e-11	6.02985e-10	1
SORT1	ENSG00000134243	protein_coding	1011.33	990.514	1.32366	6.12487e-30	7.44296e-28	1
SLC35F2	ENSG00000110660	protein_coding	499	586.444	1.32585	1.33601e-24	9.64702e-23	1
ITGA2	ENSG00000164171	protein_coding	137	157.385	1.32724	2.21171e-11	4.15829e-10	1
GPC3	ENSG00000147257	protein_coding	801	974.042	1.32749	2.14699e-28	2.39485e-26	1
CALCB	ENSG00000175868	protein_coding	194.333	385.455	1.32886	7.05359e-19	2.73844e-17	1
ATP13A2	ENSG00000159363	protein_coding	1097.33	992.194	1.32888	3.20586e-15	8.55394e-14	1
TMEM147	ENSG00000105677	protein_coding	841.667	785.297	1.33294	2.55107e-20	1.15199e-18	1
ANO10	ENSG00000160746	protein_coding	493.667	570.067	1.33334	1.60643e-19	6.66982e-18	1
ITGAV	ENSG00000138448	protein_coding	630.333	1062.2	1.33677	5.59998e-18	1.96486e-16	1
SLC39A10	ENSG00000196950	protein_coding	1123	1242.94	1.33719	9.59511e-19	3.66798e-17	1
LBR	ENSG00000143815	protein_coding	4241.33	6811.77	1.33752	4.3708e-24	3.02456e-22	1
OSTM1	ENSG00000081087	protein_coding	335.667	535.433	1.34059	1.8179e-18	6.70918e-17	1
SLC12A2	ENSG00000064651	protein_coding	511.333	696.063	1.34275	3.49005e-23	2.12056e-21	1
M6PR	ENSG00000003056	protein_coding	811	1137.49	1.34293	1.63083e-25	1.34674e-23	1
EMB	ENSG00000170571	protein_coding	551.667	454.829	1.34552	6.93824e-17	2.17413e-15	1
GOLT1B	ENSG00000111711	protein_coding	511	927.304	1.34557	1.83056e-13	4.13939e-12	1
PIGL	ENSG00000108474	protein_coding	240.667	298.323	1.34662	7.0131e-18	2.44347e-16	1
EMC10	ENSG00000161671	protein_coding	949.667	1455.19	1.34751	1.85288e-20	8.54782e-19	1
AGA	ENSG00000038002	protein_coding	215.333	379.835	1.34791	2.5348e-20	1.14811e-18	1
SYP	ENSG00000102003	protein_coding	444.667	482.413	1.34933	1.14436e-17	3.89629e-16	1
APLP2	ENSG00000084234	protein_coding	5621.33	8509.28	1.34959	1.07205e-41	5.00749e-39	1
ITFG1	ENSG00000129636	protein_coding	393.333	631.334	1.34969	1.87166e-20	8.5815e-19	1
PLOD2	ENSG00000152952	protein_coding	1221.67	2413.1	1.35028	8.64359e-18	2.97686e-16	1
PRSS23	ENSG00000150687	protein_coding	226.333	354.597	1.35063	9.46161e-17	2.94018e-15	1
DOLK	ENSG00000175283	protein_coding	279.667	426.551	1.35259	6.06127e-17	1.91539e-15	1
SLC7A2	ENSG00000003989	protein_coding	553.333	781.638	1.35503	2.28856e-22	1.26693e-20	1
SPCS1	ENSG00000114902	protein_coding	1563.67	1932.74	1.35534	1.92316e-27	1.84265e-25	1
MFSD8	ENSG00000164073	protein_coding	306.333	396.694	1.35613	5.45529e-15	1.42802e-13	1
CTSD	ENSG00000117984	protein_coding	566.333	516.402	1.35639	2.74355e-16	8.20158e-15	1
ANGEL1	ENSG00000013523	protein_coding	850.667	888.897	1.35773	6.55425e-26	5.50373e-24	1
QPCT	ENSG00000115828	protein_coding	179.333	277.115	1.36061	1.3034e-14	3.29086e-13	1
CLDN12	ENSG00000157224	protein_coding	552.667	744.751	1.36139	1.04186e-15	2.94937e-14	1
TMEM87B	ENSG00000153214	protein_coding	207.333	310.128	1.36167	1.7389e-15	4.78661e-14	1
JAGN1	ENSG00000171135	protein_coding	747.667	1062.23	1.36414	4.77271e-32	7.43101e-30	1
FBXL2	ENSG00000153558	protein_coding	236	206.3	1.36483	4.34426e-14	1.05071e-12	1
NEMP1	ENSG00000166881	protein_coding	1570	1525.4	1.3649	3.21338e-26	2.76037e-24	1
TMED5	ENSG00000117500	protein_coding	1561	1545.66	1.36736	2.65023e-14	6.5368e-13	1
ATP11C	ENSG00000101974	protein_coding	1145.33	1551.35	1.36865	9.77959e-25	7.3455e-23	1
COL18A1	ENSG00000182871	protein_coding	984.333	904.717	1.36866	7.41844e-13	1.59087e-11	1
SERPINH1	ENSG00000149257	protein_coding	1092	1658.08	1.36912	1.02407e-19	4.34852e-18	1
TBL2	ENSG00000106638	protein_coding	753	854.512	1.3708	8.9331e-27	7.99539e-25	1
SLC35A2	ENSG00000102100	protein_coding	357	450.814	1.37112	1.53947e-19	6.40959e-18	1
LRPAP1	ENSG00000163956	protein_coding	1671.33	2109.74	1.37166	1.3626e-18	5.14311e-17	1
NFE2L3	ENSG00000050344	protein_coding	299.667	337.168	1.37256	3.57019e-18	1.28278e-16	1
METTL7A	ENSG00000185432	protein_coding	335.667	492.781	1.37356	1.58674e-22	8.88279e-21	1
IFNGR1	ENSG00000027697	protein_coding	654.333	1586.29	1.37417	3.79492e-25	3.01716e-23	1
RTN3	ENSG00000133318	protein_coding	3196	3331.17	1.37494	1.21994e-31	1.82345e-29	1
FRRS1	ENSG00000156869	protein_coding	104	183.635	1.37518	1.9781e-12	4.11219e-11	1
TMED2	ENSG00000086598	protein_coding	2496.67	4756.37	1.37641	5.31982e-22	2.83983e-20	1
TMEM59	ENSG00000116209	protein_coding	1165	2429.2	1.37662	2.78608e-33	5.14118e-31	1
EIF2AK3	ENSG00000172071	protein_coding	214	274.049	1.37764	1.49809e-17	5.0319e-16	1
SLC39A1	ENSG00000143570	protein_coding	1747	2810.92	1.38007	6.93424e-35	1.4598e-32	1
HEXB	ENSG00000049860	protein_coding	1000.67	1539.73	1.38228	2.04029e-34	4.12111e-32	1
ABCC4	ENSG00000125257	protein_coding	577	825.939	1.38346	1.95918e-24	1.39447e-22	1
APMAP	ENSG00000101474	protein_coding	1366.67	2340.21	1.38411	2.12552e-39	7.22048e-37	1
TMED3	ENSG00000166557	protein_coding	1036.33	1575.05	1.38455	5.27141e-33	9.49298e-31	1
SEC11C	ENSG00000166562	protein_coding	541.333	740.696	1.38644	1.00699e-20	4.87102e-19	1
CLCC1	ENSG00000121940	protein_coding	519.333	744.13	1.38657	3.95451e-28	4.28319e-26	1
CLSTN1	ENSG00000171603	protein_coding	2121.33	2190.34	1.38713	5.78008e-28	6.08414e-26	1
ANKLE2	ENSG00000176915	protein_coding	1626.33	1716.57	1.38799	3.78305e-32	5.95213e-30	1
UNC5C	ENSG00000182168	protein_coding	236.667	257.804	1.38958	5.58267e-17	1.77541e-15	1
SELENOK	ENSG00000113811	protein_coding	629	1255.38	1.39008	1.06205e-20	5.12077e-19	1
TMEM165	ENSG00000134851	protein_coding	808.333	1596.89	1.39247	5.45871e-33	9.71326e-31	1
PSEN1	ENSG00000080815	protein_coding	709.333	891.656	1.39256	1.1108e-30	1.49577e-28	1
ILVBL	ENSG00000105135	protein_coding	786.667	1122.12	1.3927	6.31673e-20	2.79338e-18	1
TMED9	ENSG00000184840	protein_coding	1960	2878.37	1.39316	1.03457e-30	1.40579e-28	1
DIRC2	ENSG00000138463	protein_coding	178.333	274.235	1.39336	2.38886e-16	7.18435e-15	1
CALU	ENSG00000128595	protein_coding	2725.33	5023.67	1.39687	3.91773e-35	8.7391e-33	1
CACHD1	ENSG00000158966	protein_coding	887.667	675.171	1.39767	8.02755e-21	3.92117e-19	0
AKAP1	ENSG00000121057	protein_coding	1615.67	2366.07	1.39835	1.17519e-32	1.95172e-30	1
COLEC12	ENSG00000158270	protein_coding	341.667	499.5	1.39953	1.05219e-24	7.86355e-23	1
HACD3	ENSG00000074696	protein_coding	3110	4681.16	1.40028	9.85958e-44	5.26325e-41	1
ELMOD2	ENSG00000179387	protein_coding	827.333	1073.52	1.40305	9.11731e-15	2.3375e-13	1
ATP2C1	ENSG00000017260	protein_coding	1169	1813.93	1.40491	7.48813e-27	6.78334e-25	1
PTDSS1	ENSG00000156471	protein_coding	2034.67	2359.23	1.4051	5.60241e-40	2.09348e-37	1
DOLPP1	ENSG00000167130	protein_coding	457.333	549.6	1.40579	6.22933e-24	4.17533e-22	1
TMEM115	ENSG00000126062	protein_coding	698	598.387	1.40618	1.33574e-15	3.72487e-14	1
SPCS3	ENSG00000129128	protein_coding	1260.67	1962.77	1.4091	9.36898e-19	3.59072e-17	1
TUSC3	ENSG00000104723	protein_coding	714	1014.5	1.40935	1.31153e-26	1.16687e-24	1
RER1	ENSG00000157916	protein_coding	1122.33	1208.04	1.41001	1.88664e-33	3.56957e-31	1
ERP44	ENSG00000023318	protein_coding	788	1095.52	1.41226	2.67057e-31	3.73057e-29	1
DHRS7	ENSG00000100612	protein_coding	664.667	1360.83	1.41293	3.6127e-34	7.19986e-32	1
SEC63	ENSG00000025796	protein_coding	2009.67	2481.37	1.41329	2.31514e-23	1.44185e-21	1
CYB5R1	ENSG00000159348	protein_coding	554.333	629.973	1.41401	9.12837e-28	9.15716e-26	1
ARL6IP1	ENSG00000170540	protein_coding	1486.33	2955.33	1.41423	1.34917e-18	5.10534e-17	1
CACNA2D1	ENSG00000153956	protein_coding	327.667	346.401	1.4147	2.026e-17	6.71454e-16	1
KIDINS220	ENSG00000134313	protein_coding	1519	1903.61	1.4162	5.6544e-30	6.92756e-28	1
GJA1	ENSG00000152661	protein_coding	788.333	2042.4	1.41685	1.06478e-35	2.56698e-33	1
CLDND1	ENSG00000080822	protein_coding	846.667	1106.61	1.41819	1.19436e-21	6.17722e-20	1
P4HB	ENSG00000185624	protein_coding	6478.33	7168.04	1.41856	6.66373e-22	3.50714e-20	1
SYNGR2	ENSG00000108639	protein_coding	1198.33	1574.52	1.41935	1.5522e-20	7.29583e-19	1
TXNDC12	ENSG00000117862	protein_coding	845	1636.13	1.41942	8.49641e-35	1.73967e-32	1
TSPAN13	ENSG00000106537	protein_coding	530.667	941.433	1.41948	5.51296e-24	3.76266e-22	1
BCAP31	ENSG00000185825	protein_coding	3343	4854.12	1.42114	2.56703e-33	4.79617e-31	1
TMEM161B	ENSG00000164180	protein_coding	433	413.89	1.42429	8.13446e-17	2.53832e-15	1
ATP1A1	ENSG00000163399	protein_coding	9498	11905.8	1.42538	7.74583e-44	4.28803e-41	1
TRAM1	ENSG00000067167	protein_coding	2505.33	3533.04	1.42618	4.7492e-25	3.73612e-23	1
TMEM39A	ENSG00000176142	protein_coding	711.667	760.14	1.43033	6.18017e-28	6.41493e-26	1
SLC3A2	ENSG00000168003	protein_coding	3277.33	3832.72	1.43075	2.84412e-28	3.14897e-26	1
GANAB	ENSG00000089597	protein_coding	8113	9590.53	1.43138	3.97577e-35	8.7391e-33	1
AGTRAP	ENSG00000177674	protein_coding	506	649.197	1.43151	7.36261e-18	2.55928e-16	1
SEMA3C	ENSG00000075223	protein_coding	275.333	402.142	1.43188	5.14959e-20	2.284e-18	1
ATP8A1	ENSG00000124406	protein_coding	412.667	460.361	1.43214	3.46772e-17	1.12191e-15	1
TMEM67	ENSG00000164953	protein_coding	234.333	409.392	1.43386	1.03297e-16	3.19664e-15	1
PIGK	ENSG00000142892	protein_coding	1123	1861.64	1.4346	3.27902e-19	1.31398e-17	1
ITGA6	ENSG00000091409	protein_coding	377	445.768	1.43479	2.11721e-23	1.33527e-21	1
VWDE	ENSG00000146530	protein_coding	121.667	75.789	1.43651	3.10431e-07	3.69148e-06	1
PRTG	ENSG00000166450	protein_coding	258	188.783	1.43692	4.88736e-13	1.05566e-11	1
UBXN8	ENSG00000104691	protein_coding	219	310.104	1.43859	8.84454e-18	3.03906e-16	1
ATP6AP2	ENSG00000182220	protein_coding	1246	1854.56	1.44062	5.38568e-30	6.65288e-28	1
SRPRA	ENSG00000182934	protein_coding	1786.33	1608.63	1.4424	1.92637e-31	2.7686e-29	1
ABCA7	ENSG00000064687	protein_coding	435.667	260.629	1.443	3.09605e-13	6.82546e-12	1
LAMA3	ENSG00000053747	protein_coding	643.333	374.91	1.44388	1.23774e-19	5.2114e-18	1
TMEM51	ENSG00000171729	protein_coding	103.667	154.911	1.445	7.18382e-11	1.28441e-09	1
MUL1	ENSG00000090432	protein_coding	470	546.218	1.44575	5.6686e-21	2.8149e-19	1
TMED1	ENSG00000099203	protein_coding	131	279.674	1.44669	3.5618e-17	1.14985e-15	1
MAGT1	ENSG00000102158	protein_coding	2156.33	3502.07	1.448	2.32369e-32	3.69491e-30	1
ALG5	ENSG00000120697	protein_coding	405	779.476	1.44803	1.41837e-24	1.01925e-22	1
C5orf15	ENSG00000113583	protein_coding	1046.67	2185.58	1.45064	1.28143e-24	9.29784e-23	1
KTN1	ENSG00000126777	protein_coding	3058.33	3446.34	1.45298	2.03512e-26	1.79994e-24	1
SERINC1	ENSG00000111897	protein_coding	1841.67	3665.63	1.4531	2.11522e-28	2.37715e-26	1
RNF128	ENSG00000133135	protein_coding	189.333	372.701	1.4541	1.96563e-23	1.24493e-21	1
TMCO1	ENSG00000143183	protein_coding	1390.67	3381.51	1.45436	5.36518e-28	5.72643e-26	1
HSD17B12	ENSG00000149084	protein_coding	623.667	796.322	1.45624	2.45844e-22	1.35595e-20	1
TMED7	ENSG00000134970	protein_coding	630.667	941.359	1.45768	2.4589e-13	5.46923e-12	1
ALG8	ENSG00000159063	protein_coding	884.333	895.448	1.45858	7.41178e-29	8.5879e-27	1
TMEM38B	ENSG00000095209	protein_coding	733	1641.78	1.45945	2.3885e-21	1.21431e-19	1
STT3A	ENSG00000134910	protein_coding	3820.67	5342.15	1.45967	7.72328e-38	2.26353e-35	1
ALG1	ENSG00000033011	protein_coding	260.667	426.262	1.46412	3.17228e-19	1.27463e-17	1
BTN2A2	ENSG00000124508	protein_coding	498.667	637.715	1.46479	9.84676e-26	8.22232e-24	1
PAG1	ENSG00000076641	protein_coding	450.667	467.316	1.46508	1.52295e-19	6.37632e-18	1
SLC33A1	ENSG00000169359	protein_coding	781.333	976.811	1.46851	4.08942e-33	7.45422e-31	1
CHRNA5	ENSG00000169684	protein_coding	178.667	290.901	1.46908	1.01131e-17	3.45904e-16	1
EMC7	ENSG00000134153	protein_coding	527.667	960.902	1.46941	9.28225e-33	1.57661e-30	1
ARL6IP5	ENSG00000144746	protein_coding	1279.33	2214.71	1.47175	6.07161e-27	5.56763e-25	1
FAT1	ENSG00000083857	protein_coding	1085	1138.71	1.47361	7.95821e-33	1.36726e-30	1
UGGT2	ENSG00000102595	protein_coding	393.333	450.077	1.47379	2.90276e-19	1.17263e-17	1
MCOLN3	ENSG00000055732	protein_coding	366.333	270.161	1.4748	6.08223e-17	1.91796e-15	1
COL4A5	ENSG00000188153	protein_coding	575	653.727	1.47535	1.46567e-29	1.73868e-27	1
LMAN1	ENSG00000074695	protein_coding	2352.33	3139.11	1.47557	1.02414e-25	8.50436e-24	1
MTDH	ENSG00000147649	protein_coding	2314	4049.68	1.47842	3.96441e-35	8.7391e-33	1
LRP2	ENSG00000081479	protein_coding	453.667	421.891	1.47928	1.16207e-24	8.51447e-23	1
TMEM62	ENSG00000137842	protein_coding	101	112.305	1.48009	1.15436e-11	2.22636e-10	1
EXT2	ENSG00000151348	protein_coding	1160.67	1859.81	1.48386	2.25382e-39	7.48618e-37	1
EBP	ENSG00000147155	protein_coding	951	1393.04	1.48506	1.88756e-32	3.10036e-30	1
MANEA	ENSG00000172469	protein_coding	369.333	463.494	1.48533	1.44369e-15	4.00349e-14	1
NPTX1	ENSG00000171246	protein_coding	678.667	501.408	1.48534	2.47997e-25	2.00368e-23	1
MGST1	ENSG00000008394	protein_coding	106.333	148.301	1.48574	3.21985e-12	6.61087e-11	1
ABCB1	ENSG00000085563	protein_coding	125.667	207.735	1.48831	9.18997e-14	2.1396e-12	1
PLOD1	ENSG00000083444	protein_coding	1099	1239.48	1.4892	4.99006e-25	3.86458e-23	1
LMAN2L	ENSG00000114988	protein_coding	297.333	448.443	1.48937	2.09081e-26	1.829e-24	1
CD46	ENSG00000117335	protein_coding	1670	1505.1	1.49479	5.91665e-24	4.01983e-22	1
PODXL	ENSG00000128567	protein_coding	511.333	573.761	1.50218	6.08009e-28	6.35518e-26	1
NOMO2	ENSG00000185164	protein_coding	437.333	466.739	1.50348	1.03488e-18	3.94601e-17	1
FBN2	ENSG00000138829	protein_coding	1514.33	1813.42	1.50387	1.01853e-31	1.56948e-29	1
LAMB2	ENSG00000172037	protein_coding	1300.67	1083.44	1.50556	7.77558e-20	3.39829e-18	1
CTSC	ENSG00000109861	protein_coding	477	939.001	1.50956	5.58764e-36	1.43997e-33	1
EPHA4	ENSG00000116106	protein_coding	350.667	474.78	1.51081	4.031e-27	3.71922e-25	1
CCDC47	ENSG00000108588	protein_coding	2053.33	3627.29	1.51213	6.44846e-35	1.37693e-32	1
POGLUT1	ENSG00000163389	protein_coding	357.333	334.309	1.5133	1.44624e-21	7.40306e-20	1
TMEM209	ENSG00000146842	protein_coding	583.333	806.686	1.51491	8.59135e-24	5.60764e-22	1
ATP6V0B	ENSG00000117410	protein_coding	1257.33	2945.52	1.51669	1.0394e-31	1.5853e-29	1
NPC1	ENSG00000141458	protein_coding	940.333	1201.65	1.51764	9.50674e-36	2.32946e-33	1
NECTIN3	ENSG00000177707	protein_coding	438	564.72	1.51921	3.34738e-17	1.08532e-15	1
CEPT1	ENSG00000134255	protein_coding	523	1064.61	1.51946	5.82653e-33	1.02458e-30	1
MYDGF	ENSG00000074842	protein_coding	1505	2016.14	1.52221	1.13937e-35	2.7032e-33	1
FUCA1	ENSG00000179163	protein_coding	361.667	426.655	1.52259	3.20697e-25	2.56334e-23	1
STT3B	ENSG00000163527	protein_coding	2536	3503.55	1.52296	1.79699e-30	2.37695e-28	1
P4HA1	ENSG00000122884	protein_coding	659.667	951.767	1.52597	7.36583e-21	3.63357e-19	1
PROS1	ENSG00000184500	protein_coding	265	350.152	1.5263	3.5445e-21	1.78382e-19	1
MANBA	ENSG00000109323	protein_coding	274.667	418.672	1.53122	4.99611e-24	3.42554e-22	1
PDIA3P1	ENSG00000180867	processed_pseudogene	196.667	275.366	1.53128	9.37512e-20	4.0233e-18	0
PRDX4	ENSG00000123131	protein_coding	2069	2835.54	1.53202	6.05508e-43	3.01684e-40	1
SEMA3D	ENSG00000153993	protein_coding	138	191.393	1.5326	1.60197e-10	2.75358e-09	1
PPIB	ENSG00000166794	protein_coding	1129.67	1913.25	1.53305	3.3442e-41	1.42817e-38	1
BTN2A1	ENSG00000112763	protein_coding	655.667	746.243	1.53397	6.11159e-24	4.11486e-22	1
EPHA3	ENSG00000044524	protein_coding	217	337.295	1.53537	1.01607e-19	4.32683e-18	1
PDIA6	ENSG00000143870	protein_coding	2852.67	4668.99	1.53641	3.30107e-53	4.11175e-50	1
TXNDC16	ENSG00000087301	protein_coding	383	482.291	1.53774	2.10826e-24	1.49347e-22	1
THEM6	ENSG00000130193	protein_coding	471.667	475.733	1.54246	1.25687e-24	9.1641e-23	1
ABCA3	ENSG00000167972	protein_coding	1278	1200.24	1.54478	1.70345e-27	1.65334e-25	1
LRIG3	ENSG00000139263	protein_coding	452.667	620.708	1.54803	8.69704e-28	8.78342e-26	1
TMX1	ENSG00000139921	protein_coding	1272.67	3113.87	1.54873	9.84737e-22	5.12852e-20	1
RPN2	ENSG00000118705	protein_coding	3594.67	3324.03	1.55038	4.54817e-44	2.71926e-41	1
CD47	ENSG00000196776	protein_coding	848	1205.33	1.55071	8.65633e-28	8.78342e-26	1
B4GAT1	ENSG00000174684	protein_coding	1220.67	2558.84	1.55972	1.24155e-39	4.52619e-37	1
AGRN	ENSG00000188157	protein_coding	1400.33	1122.39	1.56095	7.02101e-22	3.68221e-20	1
ADGRV1	ENSG00000164199	protein_coding	293	217.967	1.56271	7.51133e-18	2.60492e-16	0
TEX264	ENSG00000164081	protein_coding	771	1072.75	1.57334	5.4447e-25	4.17343e-23	1
GALNT7	ENSG00000109586	protein_coding	546.667	842.376	1.5736	2.00591e-25	1.62947e-23	1
PDIA3	ENSG00000167004	protein_coding	2971.67	4480.74	1.57371	2.12016e-30	2.77983e-28	1
EPHA2	ENSG00000142627	protein_coding	273.333	375.585	1.57735	1.63738e-18	6.08805e-17	1
LDLR	ENSG00000130164	protein_coding	513.333	458.655	1.57916	4.44229e-19	1.75658e-17	1
TMX2	ENSG00000213593	protein_coding	959.667	1155.31	1.58179	2.10896e-32	3.42637e-30	1
TTC13	ENSG00000143643	protein_coding	626.667	688.341	1.58303	1.27339e-31	1.88449e-29	0
SLC38A9	ENSG00000177058	protein_coding	418	687.014	1.58382	2.78088e-22	1.51148e-20	1
ENPP4	ENSG00000001561	protein_coding	293.667	478.084	1.58505	1.32754e-21	6.84235e-20	1
TMEM206	ENSG00000065600	protein_coding	447.333	790.661	1.59134	3.73657e-31	5.17135e-29	1
RPN1	ENSG00000163902	protein_coding	4156.33	6969.25	1.59424	7.52145e-53	8.64793e-50	1
ZMPSTE24	ENSG00000084073	protein_coding	934.667	1701.24	1.5948	1.1338e-22	6.44368e-21	1
SMPDL3B	ENSG00000130768	protein_coding	127	164.535	1.59778	3.45141e-15	9.16309e-14	1
DSC3	ENSG00000134762	protein_coding	1011.67	1438.77	1.59954	2.92454e-28	3.2142e-26	1
MTARC1	ENSG00000186205	protein_coding	1140	1382.33	1.60134	3.61851e-44	2.25358e-41	1
SDF2L1	ENSG00000128228	protein_coding	689.333	1128.84	1.60159	6.36597e-20	2.80685e-18	1
TMEM43	ENSG00000170876	protein_coding	966.333	952.743	1.6022	1.71635e-31	2.49071e-29	1
NUCB2	ENSG00000070081	protein_coding	822	1224.25	1.60461	6.58944e-23	3.83009e-21	1
SPCS2	ENSG00000118363	protein_coding	916	1366.46	1.61149	7.44095e-39	2.36638e-36	1
MIA3	ENSG00000154305	protein_coding	1518.33	1960.03	1.61188	5.93419e-34	1.15193e-31	1
TM9SF2	ENSG00000125304	protein_coding	2205.33	2975.11	1.61435	1.28761e-40	5.06472e-38	1
PDIA4	ENSG00000155660	protein_coding	3412	7880.03	1.61514	4.00561e-52	4.27657e-49	1
SEC61A1	ENSG00000058262	protein_coding	4466.33	4907.07	1.61733	1.68734e-49	1.40115e-46	1
SELENOS	ENSG00000131871	protein_coding	686	1108.06	1.61744	2.02748e-40	7.77043e-38	1
MANF	ENSG00000145050	protein_coding	1154	1939.91	1.61779	7.88916e-41	3.27554e-38	1
CYB561D2.1	ENSG00000114395	protein_coding	152.333	196.761	1.62388	1.18753e-18	4.51654e-17	0
SC5D	ENSG00000109929	protein_coding	828	1282.3	1.6289	1.40286e-33	2.68827e-31	1
ATP10D	ENSG00000145246	protein_coding	111.667	145.684	1.63509	1.94881e-13	4.3935e-12	1
KIT	ENSG00000157404	protein_coding	238.333	393.936	1.63529	3.34169e-26	2.85418e-24	1
GLB1	ENSG00000170266	protein_coding	892.667	1405.62	1.64596	1.76191e-39	6.12448e-37	1
EMC1	ENSG00000127463	protein_coding	1074	1393.13	1.65072	5.18797e-44	2.98249e-41	1
ROBO2	ENSG00000185008	protein_coding	263.333	257.777	1.65175	9.23189e-22	4.82479e-20	1
GPR89A	ENSG00000117262	protein_coding	186.333	251.032	1.65583	5.72417e-21	2.83309e-19	1
HSPA13	ENSG00000155304	protein_coding	1363.67	2434.85	1.66703	1.58693e-24	1.13492e-22	1
EMC3	ENSG00000125037	protein_coding	744.667	1029.57	1.67927	2.44316e-45	1.58774e-42	1
DNAJB9	ENSG00000128590	protein_coding	242.667	305.206	1.68162	1.96558e-19	8.07132e-18	1
HSP90B1	ENSG00000166598	protein_coding	8994.67	14402.1	1.68526	1.1257e-41	5.09876e-39	1
ATP2B1	ENSG00000070961	protein_coding	1190.67	1860.21	1.68771	1.07888e-32	1.81191e-30	1
TYW1	ENSG00000198874	protein_coding	405.333	645.392	1.69498	4.6779e-37	1.27128e-34	0
TNFRSF10D	ENSG00000173530	protein_coding	195.333	254.829	1.69517	1.04228e-23	6.71504e-22	1
LMBRD1	ENSG00000168216	protein_coding	406.667	643.802	1.69874	1.16736e-27	1.15553e-25	1
SPTLC1	ENSG00000090054	protein_coding	814	1520.49	1.69967	5.55406e-47	3.95317e-44	1
FZD6	ENSG00000164930	protein_coding	306	556.769	1.7009	3.53474e-27	3.32288e-25	1
HSPA5	ENSG00000044574	protein_coding	7173	12817.4	1.70261	5.86979e-70	1.46226e-66	1
SUMF1	ENSG00000144455	protein_coding	161	246.564	1.70762	4.78149e-22	2.56161e-20	1
CANX	ENSG00000127022	protein_coding	15634	24373.5	1.7124	5.52688e-51	5.50735e-48	1
ESYT1	ENSG00000139641	protein_coding	1451.33	2197.72	1.71559	3.07204e-55	4.59178e-52	1
CLGN	ENSG00000153132	protein_coding	382.333	661.115	1.71753	1.26509e-27	1.24403e-25	1
EPHA7	ENSG00000135333	protein_coding	480	715.67	1.73161	3.98469e-30	5.04739e-28	1
C1GALT1C1	ENSG00000171155	protein_coding	363	834.852	1.741	5.28399e-26	4.48749e-24	1
VCAN	ENSG00000038427	protein_coding	1436	1658.48	1.74725	6.00849e-47	4.08222e-44	1
SNX14	ENSG00000135317	protein_coding	435.333	859.374	1.7497	1.64654e-31	2.41282e-29	1
HYAL2	ENSG00000068001	protein_coding	278.333	473.297	1.75139	1.17472e-20	5.60978e-19	1
SLC1A3	ENSG00000079215	protein_coding	502	704.37	1.76099	4.39944e-38	1.31517e-35	1
SRPRB	ENSG00000144867	protein_coding	1278.67	2131.68	1.76755	3.45082e-55	4.68903e-52	1
TMEM87A	ENSG00000103978	protein_coding	268.333	389.244	1.77764	6.61112e-23	3.83009e-21	1
DAGLB	ENSG00000164535	protein_coding	322.667	449.188	1.79352	2.40311e-29	2.82829e-27	1
DHCR24	ENSG00000116133	protein_coding	3865	3892.72	1.80619	3.2417e-50	3.02835e-47	1
TXNDC5	ENSG00000239264	protein_coding	153	165.192	1.81574	0.000379872	0.00277515	1
ACSL3	ENSG00000123983	protein_coding	1453	2780.04	1.86261	4.65218e-39	1.51166e-36	1
CPVL	ENSG00000106066	protein_coding	769.333	1015.73	1.86349	7.19369e-50	6.32494e-47	1
RDH11	ENSG00000072042	protein_coding	887.333	1855.72	1.89985	1.30663e-55	2.17003e-52	1
DDRGK1	ENSG00000198171	protein_coding	1021.67	1116.74	1.90697	7.24598e-35	1.50425e-32	1
POR	ENSG00000127948	protein_coding	942.333	1794.15	1.9642	2.20345e-32	3.54139e-30	1
UFL1	ENSG00000014123	protein_coding	650.333	1261.14	1.96976	6.62002e-33	1.15058e-30	1

## Sheet: Sheet4.ROC analysis_APEX2
Gene_name	Gene_ID	Gene_type	average input count	log2FoldChange	padj	ERM Ribo-seq_true positive (Weissman, 2014, Science)?	Non-secretory genes_false positive (Ting, 2018, Nat Biotechnol)?	GOCC+HPA-secretome annotation?	True positive ratio	false positive ratio	TPR-FPR
UFL1	ENSG00000014123	protein_coding	650.333	1.96976	1.15058e-30	0	0	1	0	0	0
POR	ENSG00000127948	protein_coding	942.333	1.9642	3.54139e-30	1	0	1	0.00175747	0	0.00175747
DDRGK1	ENSG00000198171	protein_coding	1021.67	1.90697	1.50425e-32	1	0	1	0.00351494	0	0.00351494
RDH11	ENSG00000072042	protein_coding	887.333	1.89985	2.17003e-52	1	0	1	0.00527241	0	0.00527241
CPVL	ENSG00000106066	protein_coding	769.333	1.86349	6.32494e-47	1	0	1	0.00702988	0	0.00702988
ACSL3	ENSG00000123983	protein_coding	1453	1.86261	1.51166e-36	1	0	1	0.00878735	0	0.00878735
TXNDC5	ENSG00000239264	protein_coding	153	1.81574	0.00277515	1	0	1	0.0105448	0	0.0105448
DHCR24	ENSG00000116133	protein_coding	3865	1.80619	3.02835e-47	1	0	1	0.0123023	0	0.0123023
DAGLB	ENSG00000164535	protein_coding	322.667	1.79352	2.82829e-27	0	0	1	0.0123023	0	0.0123023
TMEM87A	ENSG00000103978	protein_coding	268.333	1.77764	3.83009e-21	1	0	1	0.0140598	0	0.0140598
SRPRB	ENSG00000144867	protein_coding	1278.67	1.76755	4.68903e-52	1	0	1	0.0158172	0	0.0158172
SLC1A3	ENSG00000079215	protein_coding	502	1.76099	1.31517e-35	0	0	1	0.0158172	0	0.0158172
HYAL2	ENSG00000068001	protein_coding	278.333	1.75139	5.60978e-19	0	0	1	0.0158172	0	0.0158172
SNX14	ENSG00000135317	protein_coding	435.333	1.7497	2.41282e-29	0	0	1	0.0158172	0	0.0158172
VCAN	ENSG00000038427	protein_coding	1436	1.74725	4.08222e-44	1	0	1	0.0175747	0	0.0175747
C1GALT1C1	ENSG00000171155	protein_coding	363	1.741	4.48749e-24	0	0	1	0.0175747	0	0.0175747
EPHA7	ENSG00000135333	protein_coding	480	1.73161	5.04739e-28	0	0	1	0.0175747	0	0.0175747
CLGN	ENSG00000153132	protein_coding	382.333	1.71753	1.24403e-25	0	0	1	0.0175747	0	0.0175747
ESYT1	ENSG00000139641	protein_coding	1451.33	1.71559	4.59178e-52	1	0	1	0.0193322	0	0.0193322
CANX	ENSG00000127022	protein_coding	15634	1.7124	5.50735e-48	1	0	1	0.0210896	0	0.0210896
SUMF1	ENSG00000144455	protein_coding	161	1.70762	2.56161e-20	0	0	1	0.0210896	0	0.0210896
HSPA5	ENSG00000044574	protein_coding	7173	1.70261	1.46226e-66	1	0	1	0.0228471	0	0.0228471
FZD6	ENSG00000164930	protein_coding	306	1.7009	3.32288e-25	0	0	1	0.0228471	0	0.0228471
SPTLC1	ENSG00000090054	protein_coding	814	1.69967	3.95317e-44	1	0	1	0.0246046	0	0.0246046
LMBRD1	ENSG00000168216	protein_coding	406.667	1.69874	1.15553e-25	1	0	1	0.026362	0	0.026362
TNFRSF10D	ENSG00000173530	protein_coding	195.333	1.69517	6.71504e-22	0	0	1	0.026362	0	0.026362
TYW1	ENSG00000198874	protein_coding	405.333	1.69498	1.27128e-34	0	0	0	0.026362	0	0.026362
ATP2B1	ENSG00000070961	protein_coding	1190.67	1.68771	1.81191e-30	1	0	1	0.0281195	0	0.0281195
HSP90B1	ENSG00000166598	protein_coding	8994.67	1.68526	5.09876e-39	1	0	1	0.029877	0	0.029877
DNAJB9	ENSG00000128590	protein_coding	242.667	1.68162	8.07132e-18	0	0	1	0.029877	0	0.029877
EMC3	ENSG00000125037	protein_coding	744.667	1.67927	1.58774e-42	1	0	1	0.0316344	0	0.0316344
HSPA13	ENSG00000155304	protein_coding	1363.67	1.66703	1.13492e-22	1	0	1	0.0333919	0	0.0333919
GPR89A	ENSG00000117262	protein_coding	186.333	1.65583	2.83309e-19	0	0	1	0.0333919	0	0.0333919
ROBO2	ENSG00000185008	protein_coding	263.333	1.65175	4.82479e-20	0	0	1	0.0333919	0	0.0333919
EMC1	ENSG00000127463	protein_coding	1074	1.65072	2.98249e-41	1	0	1	0.0351494	0	0.0351494
GLB1	ENSG00000170266	protein_coding	892.667	1.64596	6.12448e-37	1	0	1	0.0369069	0	0.0369069
KIT	ENSG00000157404	protein_coding	238.333	1.63529	2.85418e-24	0	0	1	0.0369069	0	0.0369069
ATP10D	ENSG00000145246	protein_coding	111.667	1.63509	4.3935e-12	0	0	1	0.0369069	0	0.0369069
SC5D	ENSG00000109929	protein_coding	828	1.6289	2.68827e-31	1	0	1	0.0386643	0	0.0386643
CYB561D2.1	ENSG00000114395	protein_coding	152.333	1.62388	4.51654e-17	0	0	0	0.0386643	0	0.0386643
MANF	ENSG00000145050	protein_coding	1154	1.61779	3.27554e-38	1	0	1	0.0404218	0	0.0404218
SELENOS	ENSG00000131871	protein_coding	686	1.61744	7.77043e-38	1	0	1	0.0421793	0	0.0421793
SEC61A1	ENSG00000058262	protein_coding	4466.33	1.61733	1.40115e-46	1	0	1	0.0439367	0	0.0439367
PDIA4	ENSG00000155660	protein_coding	3412	1.61514	4.27657e-49	1	0	1	0.0456942	0	0.0456942
TM9SF2	ENSG00000125304	protein_coding	2205.33	1.61435	5.06472e-38	1	0	1	0.0474517	0	0.0474517
MIA3	ENSG00000154305	protein_coding	1518.33	1.61188	1.15193e-31	1	0	1	0.0492091	0	0.0492091
SPCS2	ENSG00000118363	protein_coding	916	1.61149	2.36638e-36	0	0	1	0.0492091	0	0.0492091
NUCB2	ENSG00000070081	protein_coding	822	1.60461	3.83009e-21	1	0	1	0.0509666	0	0.0509666
TMEM43	ENSG00000170876	protein_coding	966.333	1.6022	2.49071e-29	1	0	1	0.0527241	0	0.0527241
SDF2L1	ENSG00000128228	protein_coding	689.333	1.60159	2.80685e-18	1	0	1	0.0544815	0	0.0544815
MTARC1	ENSG00000186205	protein_coding	1140	1.60134	2.25358e-41	1	0	1	0.056239	0	0.056239
DSC3	ENSG00000134762	protein_coding	1011.67	1.59954	3.2142e-26	1	0	1	0.0579965	0	0.0579965
SMPDL3B	ENSG00000130768	protein_coding	127	1.59778	9.16309e-14	0	0	1	0.0579965	0	0.0579965
ZMPSTE24	ENSG00000084073	protein_coding	934.667	1.5948	6.44368e-21	1	0	1	0.059754	0	0.059754
RPN1	ENSG00000163902	protein_coding	4156.33	1.59424	8.64793e-50	1	0	1	0.0615114	0	0.0615114
TMEM206	ENSG00000065600	protein_coding	447.333	1.59134	5.17135e-29	1	0	1	0.0632689	0	0.0632689
ENPP4	ENSG00000001561	protein_coding	293.667	1.58505	6.84235e-20	0	0	1	0.0632689	0	0.0632689
SLC38A9	ENSG00000177058	protein_coding	418	1.58382	1.51148e-20	0	0	1	0.0632689	0	0.0632689
TTC13	ENSG00000143643	protein_coding	626.667	1.58303	1.88449e-29	1	0	0	0.0650264	0	0.0650264
TMX2	ENSG00000213593	protein_coding	959.667	1.58179	3.42637e-30	1	0	1	0.0667838	0	0.0667838
LDLR	ENSG00000130164	protein_coding	513.333	1.57916	1.75658e-17	1	0	1	0.0685413	0	0.0685413
EPHA2	ENSG00000142627	protein_coding	273.333	1.57735	6.08805e-17	1	0	1	0.0702988	0	0.0702988
PDIA3	ENSG00000167004	protein_coding	2971.67	1.57371	2.77983e-28	1	0	1	0.0720562	0	0.0720562
GALNT7	ENSG00000109586	protein_coding	546.667	1.5736	1.62947e-23	0	0	1	0.0720562	0	0.0720562
TEX264	ENSG00000164081	protein_coding	771	1.57334	4.17343e-23	1	0	1	0.0738137	0	0.0738137
ADGRV1	ENSG00000164199	protein_coding	293	1.56271	2.60492e-16	0	0	0	0.0738137	0	0.0738137
AGRN	ENSG00000188157	protein_coding	1400.33	1.56095	3.68221e-20	1	0	1	0.0755712	0	0.0755712
B4GAT1	ENSG00000174684	protein_coding	1220.67	1.55972	4.52619e-37	1	0	1	0.0773286	0	0.0773286
CD47	ENSG00000196776	protein_coding	848	1.55071	8.78342e-26	1	0	1	0.0790861	0	0.0790861
RPN2	ENSG00000118705	protein_coding	3594.67	1.55038	2.71926e-41	1	0	1	0.0808436	0	0.0808436
TMX1	ENSG00000139921	protein_coding	1272.67	1.54873	5.12852e-20	1	0	1	0.0826011	0	0.0826011
LRIG3	ENSG00000139263	protein_coding	452.667	1.54803	8.78342e-26	0	0	1	0.0826011	0	0.0826011
ABCA3	ENSG00000167972	protein_coding	1278	1.54478	1.65334e-25	0	0	1	0.0826011	0	0.0826011
THEM6	ENSG00000130193	protein_coding	471.667	1.54246	9.1641e-23	0	0	1	0.0826011	0	0.0826011
TXNDC16	ENSG00000087301	protein_coding	383	1.53774	1.49347e-22	0	0	1	0.0826011	0	0.0826011
PDIA6	ENSG00000143870	protein_coding	2852.67	1.53641	4.11175e-50	1	0	1	0.0843585	0	0.0843585
EPHA3	ENSG00000044524	protein_coding	217	1.53537	4.32683e-18	0	0	1	0.0843585	0	0.0843585
BTN2A1	ENSG00000112763	protein_coding	655.667	1.53397	4.11486e-22	0	0	1	0.0843585	0	0.0843585
PPIB	ENSG00000166794	protein_coding	1129.67	1.53305	1.42817e-38	1	0	1	0.086116	0	0.086116
SEMA3D	ENSG00000153993	protein_coding	138	1.5326	2.75358e-09	0	0	1	0.086116	0	0.086116
PRDX4	ENSG00000123131	protein_coding	2069	1.53202	3.01684e-40	1	0	1	0.0878735	0	0.0878735
MANBA	ENSG00000109323	protein_coding	274.667	1.53122	3.42554e-22	0	0	1	0.0878735	0	0.0878735
PROS1	ENSG00000184500	protein_coding	265	1.5263	1.78382e-19	0	0	1	0.0878735	0	0.0878735
P4HA1	ENSG00000122884	protein_coding	659.667	1.52597	3.63357e-19	1	0	1	0.0896309	0	0.0896309
STT3B	ENSG00000163527	protein_coding	2536	1.52296	2.37695e-28	1	0	1	0.0913884	0	0.0913884
FUCA1	ENSG00000179163	protein_coding	361.667	1.52259	2.56334e-23	0	0	1	0.0913884	0	0.0913884
MYDGF	ENSG00000074842	protein_coding	1505	1.52221	2.7032e-33	1	0	1	0.0931459	0	0.0931459
CEPT1	ENSG00000134255	protein_coding	523	1.51946	1.02458e-30	0	0	1	0.0931459	0	0.0931459
NECTIN3	ENSG00000177707	protein_coding	438	1.51921	1.08532e-15	0	0	1	0.0931459	0	0.0931459
NPC1	ENSG00000141458	protein_coding	940.333	1.51764	2.32946e-33	1	0	1	0.0949033	0	0.0949033
ATP6V0B	ENSG00000117410	protein_coding	1257.33	1.51669	1.5853e-29	1	0	1	0.0966608	0	0.0966608
TMEM209	ENSG00000146842	protein_coding	583.333	1.51491	5.60764e-22	1	0	1	0.0984183	0	0.0984183
POGLUT1	ENSG00000163389	protein_coding	357.333	1.5133	7.40306e-20	0	0	1	0.0984183	0	0.0984183
CCDC47	ENSG00000108588	protein_coding	2053.33	1.51213	1.37693e-32	1	0	1	0.100176	0	0.100176
EPHA4	ENSG00000116106	protein_coding	350.667	1.51081	3.71922e-25	0	0	1	0.100176	0	0.100176
CTSC	ENSG00000109861	protein_coding	477	1.50956	1.43997e-33	1	0	1	0.101933	0	0.101933
LAMB2	ENSG00000172037	protein_coding	1300.67	1.50556	3.39829e-18	1	0	1	0.103691	0	0.103691
FBN2	ENSG00000138829	protein_coding	1514.33	1.50387	1.56948e-29	1	0	1	0.105448	0	0.105448
NOMO2	ENSG00000185164	protein_coding	437.333	1.50348	3.94601e-17	0	0	1	0.105448	0	0.105448
PODXL	ENSG00000128567	protein_coding	511.333	1.50218	6.35518e-26	0	0	1	0.105448	0	0.105448
CD46	ENSG00000117335	protein_coding	1670	1.49479	4.01983e-22	1	0	1	0.107206	0	0.107206
LMAN2L	ENSG00000114988	protein_coding	297.333	1.48937	1.829e-24	1	0	1	0.108963	0	0.108963
PLOD1	ENSG00000083444	protein_coding	1099	1.4892	3.86458e-23	1	0	1	0.110721	0	0.110721
ABCB1	ENSG00000085563	protein_coding	125.667	1.48831	2.1396e-12	0	0	1	0.110721	0	0.110721
MGST1	ENSG00000008394	protein_coding	106.333	1.48574	6.61087e-11	0	0	1	0.110721	0	0.110721
NPTX1	ENSG00000171246	protein_coding	678.667	1.48534	2.00368e-23	0	0	1	0.110721	0	0.110721
MANEA	ENSG00000172469	protein_coding	369.333	1.48533	4.00349e-14	0	0	1	0.110721	0	0.110721
EBP	ENSG00000147155	protein_coding	951	1.48506	3.10036e-30	1	0	1	0.112478	0	0.112478
EXT2	ENSG00000151348	protein_coding	1160.67	1.48386	7.48618e-37	1	0	1	0.114236	0	0.114236
TMEM62	ENSG00000137842	protein_coding	101	1.48009	2.22636e-10	0	0	1	0.114236	0	0.114236
LRP2	ENSG00000081479	protein_coding	453.667	1.47928	8.51447e-23	0	0	1	0.114236	0	0.114236
MTDH	ENSG00000147649	protein_coding	2314	1.47842	8.7391e-33	1	0	1	0.115993	0	0.115993
LMAN1	ENSG00000074695	protein_coding	2352.33	1.47557	8.50436e-24	1	0	1	0.11775	0	0.11775
COL4A5	ENSG00000188153	protein_coding	575	1.47535	1.73868e-27	1	0	1	0.119508	0	0.119508
MCOLN3	ENSG00000055732	protein_coding	366.333	1.4748	1.91796e-15	0	0	1	0.119508	0	0.119508
UGGT2	ENSG00000102595	protein_coding	393.333	1.47379	1.17263e-17	0	0	1	0.119508	0	0.119508
FAT1	ENSG00000083857	protein_coding	1085	1.47361	1.36726e-30	0	0	1	0.119508	0	0.119508
ARL6IP5	ENSG00000144746	protein_coding	1279.33	1.47175	5.56763e-25	0	0	1	0.119508	0	0.119508
EMC7	ENSG00000134153	protein_coding	527.667	1.46941	1.57661e-30	1	0	1	0.121265	0	0.121265
CHRNA5	ENSG00000169684	protein_coding	178.667	1.46908	3.45904e-16	1	0	1	0.123023	0	0.123023
SLC33A1	ENSG00000169359	protein_coding	781.333	1.46851	7.45422e-31	1	0	1	0.12478	0	0.12478
PAG1	ENSG00000076641	protein_coding	450.667	1.46508	6.37632e-18	0	0	1	0.12478	0	0.12478
BTN2A2	ENSG00000124508	protein_coding	498.667	1.46479	8.22232e-24	0	0	1	0.12478	0	0.12478
ALG1	ENSG00000033011	protein_coding	260.667	1.46412	1.27463e-17	1	0	1	0.126538	0	0.126538
STT3A	ENSG00000134910	protein_coding	3820.67	1.45967	2.26353e-35	1	0	1	0.128295	0	0.128295
TMEM38B	ENSG00000095209	protein_coding	733	1.45945	1.21431e-19	1	0	1	0.130053	0	0.130053
ALG8	ENSG00000159063	protein_coding	884.333	1.45858	8.5879e-27	1	0	1	0.13181	0	0.13181
TMED7	ENSG00000134970	protein_coding	630.667	1.45768	5.46923e-12	0	0	1	0.13181	0	0.13181
HSD17B12	ENSG00000149084	protein_coding	623.667	1.45624	1.35595e-20	1	0	1	0.133568	0	0.133568
TMCO1	ENSG00000143183	protein_coding	1390.67	1.45436	5.72643e-26	1	0	1	0.135325	0	0.135325
RNF128	ENSG00000133135	protein_coding	189.333	1.4541	1.24493e-21	0	0	1	0.135325	0	0.135325
SERINC1	ENSG00000111897	protein_coding	1841.67	1.4531	2.37715e-26	1	0	1	0.137083	0	0.137083
KTN1	ENSG00000126777	protein_coding	3058.33	1.45298	1.79994e-24	1	0	1	0.13884	0	0.13884
C5orf15	ENSG00000113583	protein_coding	1046.67	1.45064	9.29784e-23	1	0	1	0.140598	0	0.140598
ALG5	ENSG00000120697	protein_coding	405	1.44803	1.01925e-22	1	0	1	0.142355	0	0.142355
MAGT1	ENSG00000102158	protein_coding	2156.33	1.448	3.69491e-30	1	0	1	0.144112	0	0.144112
TMED1	ENSG00000099203	protein_coding	131	1.44669	1.14985e-15	1	0	1	0.14587	0	0.14587
MUL1	ENSG00000090432	protein_coding	470	1.44575	2.8149e-19	1	0	1	0.147627	0	0.147627
TMEM51	ENSG00000171729	protein_coding	103.667	1.445	1.28441e-09	0	0	1	0.147627	0	0.147627
LAMA3	ENSG00000053747	protein_coding	643.333	1.44388	5.2114e-18	0	0	1	0.147627	0	0.147627
ABCA7	ENSG00000064687	protein_coding	435.667	1.443	6.82546e-12	0	0	1	0.147627	0	0.147627
SRPRA	ENSG00000182934	protein_coding	1786.33	1.4424	2.7686e-29	1	0	1	0.149385	0	0.149385
ATP6AP2	ENSG00000182220	protein_coding	1246	1.44062	6.65288e-28	1	0	1	0.151142	0	0.151142
UBXN8	ENSG00000104691	protein_coding	219	1.43859	3.03906e-16	0	0	1	0.151142	0	0.151142
PRTG	ENSG00000166450	protein_coding	258	1.43692	1.05566e-11	0	0	1	0.151142	0	0.151142
VWDE	ENSG00000146530	protein_coding	121.667	1.43651	3.69148e-06	0	0	1	0.151142	0	0.151142
ITGA6	ENSG00000091409	protein_coding	377	1.43479	1.33527e-21	0	0	1	0.151142	0	0.151142
PIGK	ENSG00000142892	protein_coding	1123	1.4346	1.31398e-17	1	0	1	0.1529	0	0.1529
TMEM67	ENSG00000164953	protein_coding	234.333	1.43386	3.19664e-15	0	0	1	0.1529	0	0.1529
ATP8A1	ENSG00000124406	protein_coding	412.667	1.43214	1.12191e-15	0	0	1	0.1529	0	0.1529
SEMA3C	ENSG00000075223	protein_coding	275.333	1.43188	2.284e-18	0	0	1	0.1529	0	0.1529
AGTRAP	ENSG00000177674	protein_coding	506	1.43151	2.55928e-16	1	0	1	0.154657	0	0.154657
GANAB	ENSG00000089597	protein_coding	8113	1.43138	8.7391e-33	1	0	1	0.156415	0	0.156415
SLC3A2	ENSG00000168003	protein_coding	3277.33	1.43075	3.14897e-26	1	0	1	0.158172	0	0.158172
TMEM39A	ENSG00000176142	protein_coding	711.667	1.43033	6.41493e-26	0	0	1	0.158172	0	0.158172
TRAM1	ENSG00000067167	protein_coding	2505.33	1.42618	3.73612e-23	1	0	1	0.15993	0	0.15993
ATP1A1	ENSG00000163399	protein_coding	9498	1.42538	4.28803e-41	1	0	1	0.161687	0	0.161687
TMEM161B	ENSG00000164180	protein_coding	433	1.42429	2.53832e-15	0	0	1	0.161687	0	0.161687
BCAP31	ENSG00000185825	protein_coding	3343	1.42114	4.79617e-31	1	0	1	0.163445	0	0.163445
TSPAN13	ENSG00000106537	protein_coding	530.667	1.41948	3.76266e-22	1	0	1	0.165202	0	0.165202
TXNDC12	ENSG00000117862	protein_coding	845	1.41942	1.73967e-32	1	0	1	0.16696	0	0.16696
SYNGR2	ENSG00000108639	protein_coding	1198.33	1.41935	7.29583e-19	1	0	1	0.168717	0	0.168717
P4HB	ENSG00000185624	protein_coding	6478.33	1.41856	3.50714e-20	1	0	1	0.170475	0	0.170475
CLDND1	ENSG00000080822	protein_coding	846.667	1.41819	6.17722e-20	1	0	1	0.172232	0	0.172232
GJA1	ENSG00000152661	protein_coding	788.333	1.41685	2.56698e-33	1	0	1	0.173989	0	0.173989
KIDINS220	ENSG00000134313	protein_coding	1519	1.4162	6.92756e-28	0	0	1	0.173989	0	0.173989
CACNA2D1	ENSG00000153956	protein_coding	327.667	1.4147	6.71454e-16	0	0	1	0.173989	0	0.173989
ARL6IP1	ENSG00000170540	protein_coding	1486.33	1.41423	5.10534e-17	1	0	1	0.175747	0	0.175747
CYB5R1	ENSG00000159348	protein_coding	554.333	1.41401	9.15716e-26	1	0	1	0.177504	0	0.177504
SEC63	ENSG00000025796	protein_coding	2009.67	1.41329	1.44185e-21	1	0	1	0.179262	0	0.179262
DHRS7	ENSG00000100612	protein_coding	664.667	1.41293	7.19986e-32	1	0	1	0.181019	0	0.181019
ERP44	ENSG00000023318	protein_coding	788	1.41226	3.73057e-29	1	0	1	0.182777	0	0.182777
RER1	ENSG00000157916	protein_coding	1122.33	1.41001	3.56957e-31	1	0	1	0.184534	0	0.184534
TUSC3	ENSG00000104723	protein_coding	714	1.40935	1.16687e-24	1	0	1	0.186292	0	0.186292
SPCS3	ENSG00000129128	protein_coding	1260.67	1.4091	3.59072e-17	1	0	1	0.188049	0	0.188049
TMEM115	ENSG00000126062	protein_coding	698	1.40618	3.72487e-14	0	0	1	0.188049	0	0.188049
DOLPP1	ENSG00000167130	protein_coding	457.333	1.40579	4.17533e-22	1	0	1	0.189807	0	0.189807
PTDSS1	ENSG00000156471	protein_coding	2034.67	1.4051	2.09348e-37	1	0	1	0.191564	0	0.191564
ATP2C1	ENSG00000017260	protein_coding	1169	1.40491	6.78334e-25	1	0	1	0.193322	0	0.193322
ELMOD2	ENSG00000179387	protein_coding	827.333	1.40305	2.3375e-13	1	1	1	0.195079	0.00259067	0.192488
HACD3	ENSG00000074696	protein_coding	3110	1.40028	5.26325e-41	0	0	1	0.195079	0.00259067	0.192488
COLEC12	ENSG00000158270	protein_coding	341.667	1.39953	7.86355e-23	0	0	1	0.195079	0.00259067	0.192488
AKAP1	ENSG00000121057	protein_coding	1615.67	1.39835	1.95172e-30	1	0	1	0.196837	0.00259067	0.194246
CACHD1	ENSG00000158966	protein_coding	887.667	1.39767	3.92117e-19	0	0	0	0.196837	0.00259067	0.194246
CALU	ENSG00000128595	protein_coding	2725.33	1.39687	8.7391e-33	1	0	1	0.198594	0.00259067	0.196003
DIRC2	ENSG00000138463	protein_coding	178.333	1.39336	7.18435e-15	0	0	1	0.198594	0.00259067	0.196003
TMED9	ENSG00000184840	protein_coding	1960	1.39316	1.40579e-28	1	0	1	0.200351	0.00259067	0.197761
ILVBL	ENSG00000105135	protein_coding	786.667	1.3927	2.79338e-18	1	0	1	0.202109	0.00259067	0.199518
PSEN1	ENSG00000080815	protein_coding	709.333	1.39256	1.49577e-28	1	0	1	0.203866	0.00259067	0.201276
TMEM165	ENSG00000134851	protein_coding	808.333	1.39247	9.71326e-31	1	0	1	0.205624	0.00259067	0.203033
SELENOK	ENSG00000113811	protein_coding	629	1.39008	5.12077e-19	0	0	1	0.205624	0.00259067	0.203033
UNC5C	ENSG00000182168	protein_coding	236.667	1.38958	1.77541e-15	0	0	1	0.205624	0.00259067	0.203033
ANKLE2	ENSG00000176915	protein_coding	1626.33	1.38799	5.95213e-30	1	0	1	0.207381	0.00259067	0.204791
CLSTN1	ENSG00000171603	protein_coding	2121.33	1.38713	6.08414e-26	1	0	1	0.209139	0.00259067	0.206548
CLCC1	ENSG00000121940	protein_coding	519.333	1.38657	4.28319e-26	1	0	1	0.210896	0.00259067	0.208306
SEC11C	ENSG00000166562	protein_coding	541.333	1.38644	4.87102e-19	1	0	1	0.212654	0.00259067	0.210063
TMED3	ENSG00000166557	protein_coding	1036.33	1.38455	9.49298e-31	1	0	1	0.214411	0.00259067	0.211821
APMAP	ENSG00000101474	protein_coding	1366.67	1.38411	7.22048e-37	1	0	1	0.216169	0.00259067	0.213578
ABCC4	ENSG00000125257	protein_coding	577	1.38346	1.39447e-22	0	0	1	0.216169	0.00259067	0.213578
HEXB	ENSG00000049860	protein_coding	1000.67	1.38228	4.12111e-32	1	0	1	0.217926	0.00259067	0.215336
SLC39A1	ENSG00000143570	protein_coding	1747	1.38007	1.4598e-32	1	0	1	0.219684	0.00259067	0.217093
EIF2AK3	ENSG00000172071	protein_coding	214	1.37764	5.0319e-16	0	0	1	0.219684	0.00259067	0.217093
TMEM59	ENSG00000116209	protein_coding	1165	1.37662	5.14118e-31	1	0	1	0.221441	0.00259067	0.21885
TMED2	ENSG00000086598	protein_coding	2496.67	1.37641	2.83983e-20	1	0	1	0.223199	0.00259067	0.220608
FRRS1	ENSG00000156869	protein_coding	104	1.37518	4.11219e-11	0	0	1	0.223199	0.00259067	0.220608
RTN3	ENSG00000133318	protein_coding	3196	1.37494	1.82345e-29	1	0	1	0.224956	0.00259067	0.222365
IFNGR1	ENSG00000027697	protein_coding	654.333	1.37417	3.01716e-23	1	0	1	0.226714	0.00259067	0.224123
METTL7A	ENSG00000185432	protein_coding	335.667	1.37356	8.88279e-21	0	0	1	0.226714	0.00259067	0.224123
NFE2L3	ENSG00000050344	protein_coding	299.667	1.37256	1.28278e-16	0	0	1	0.226714	0.00259067	0.224123
LRPAP1	ENSG00000163956	protein_coding	1671.33	1.37166	5.14311e-17	1	0	1	0.228471	0.00259067	0.22588
SLC35A2	ENSG00000102100	protein_coding	357	1.37112	6.40959e-18	0	0	1	0.228471	0.00259067	0.22588
TBL2	ENSG00000106638	protein_coding	753	1.3708	7.99539e-25	1	0	1	0.230228	0.00259067	0.227638
SERPINH1	ENSG00000149257	protein_coding	1092	1.36912	4.34852e-18	1	0	1	0.231986	0.00259067	0.229395
COL18A1	ENSG00000182871	protein_coding	984.333	1.36866	1.59087e-11	1	0	1	0.233743	0.00259067	0.231153
ATP11C	ENSG00000101974	protein_coding	1145.33	1.36865	7.3455e-23	0	0	1	0.233743	0.00259067	0.231153
TMED5	ENSG00000117500	protein_coding	1561	1.36736	6.5368e-13	1	0	1	0.235501	0.00259067	0.23291
NEMP1	ENSG00000166881	protein_coding	1570	1.3649	2.76037e-24	1	0	1	0.237258	0.00259067	0.234668
FBXL2	ENSG00000153558	protein_coding	236	1.36483	1.05071e-12	0	1	1	0.237258	0.00518135	0.232077
JAGN1	ENSG00000171135	protein_coding	747.667	1.36414	7.43101e-30	1	0	1	0.239016	0.00518135	0.233834
TMEM87B	ENSG00000153214	protein_coding	207.333	1.36167	4.78661e-14	0	0	1	0.239016	0.00518135	0.233834
CLDN12	ENSG00000157224	protein_coding	552.667	1.36139	2.94937e-14	1	0	1	0.240773	0.00518135	0.235592
QPCT	ENSG00000115828	protein_coding	179.333	1.36061	3.29086e-13	0	0	1	0.240773	0.00518135	0.235592
ANGEL1	ENSG00000013523	protein_coding	850.667	1.35773	5.50373e-24	1	0	1	0.242531	0.00518135	0.237349
CTSD	ENSG00000117984	protein_coding	566.333	1.35639	8.20158e-15	1	0	1	0.244288	0.00518135	0.239107
MFSD8	ENSG00000164073	protein_coding	306.333	1.35613	1.42802e-13	0	0	1	0.244288	0.00518135	0.239107
SPCS1	ENSG00000114902	protein_coding	1563.67	1.35534	1.84265e-25	0	0	1	0.244288	0.00518135	0.239107
SLC7A2	ENSG00000003989	protein_coding	553.333	1.35503	1.26693e-20	0	0	1	0.244288	0.00518135	0.239107
DOLK	ENSG00000175283	protein_coding	279.667	1.35259	1.91539e-15	0	0	1	0.244288	0.00518135	0.239107
PRSS23	ENSG00000150687	protein_coding	226.333	1.35063	2.94018e-15	0	0	1	0.244288	0.00518135	0.239107
PLOD2	ENSG00000152952	protein_coding	1221.67	1.35028	2.97686e-16	1	0	1	0.246046	0.00518135	0.240864
ITFG1	ENSG00000129636	protein_coding	393.333	1.34969	8.5815e-19	1	0	1	0.247803	0.00518135	0.242622
APLP2	ENSG00000084234	protein_coding	5621.33	1.34959	5.00749e-39	1	0	1	0.249561	0.00518135	0.244379
SYP	ENSG00000102003	protein_coding	444.667	1.34933	3.89629e-16	0	0	1	0.249561	0.00518135	0.244379
AGA	ENSG00000038002	protein_coding	215.333	1.34791	1.14811e-18	0	0	1	0.249561	0.00518135	0.244379
EMC10	ENSG00000161671	protein_coding	949.667	1.34751	8.54782e-19	1	0	1	0.251318	0.00518135	0.246137
PIGL	ENSG00000108474	protein_coding	240.667	1.34662	2.44347e-16	0	0	1	0.251318	0.00518135	0.246137
GOLT1B	ENSG00000111711	protein_coding	511	1.34557	4.13939e-12	0	0	1	0.251318	0.00518135	0.246137
EMB	ENSG00000170571	protein_coding	551.667	1.34552	2.17413e-15	0	0	1	0.251318	0.00518135	0.246137
M6PR	ENSG00000003056	protein_coding	811	1.34293	1.34674e-23	1	0	1	0.253076	0.00518135	0.247894
SLC12A2	ENSG00000064651	protein_coding	511.333	1.34275	2.12056e-21	1	0	1	0.254833	0.00518135	0.249652
OSTM1	ENSG00000081087	protein_coding	335.667	1.34059	6.70918e-17	0	0	1	0.254833	0.00518135	0.249652
LBR	ENSG00000143815	protein_coding	4241.33	1.33752	3.02456e-22	0	0	1	0.254833	0.00518135	0.249652
SLC39A10	ENSG00000196950	protein_coding	1123	1.33719	3.66798e-17	1	0	1	0.256591	0.00518135	0.251409
ITGAV	ENSG00000138448	protein_coding	630.333	1.33677	1.96486e-16	1	0	1	0.258348	0.00518135	0.253167
ANO10	ENSG00000160746	protein_coding	493.667	1.33334	6.66982e-18	0	0	1	0.258348	0.00518135	0.253167
TMEM147	ENSG00000105677	protein_coding	841.667	1.33294	1.15199e-18	1	0	1	0.260105	0.00518135	0.254924
ATP13A2	ENSG00000159363	protein_coding	1097.33	1.32888	8.55394e-14	0	0	1	0.260105	0.00518135	0.254924
CALCB	ENSG00000175868	protein_coding	194.333	1.32886	2.73844e-17	1	0	1	0.261863	0.00518135	0.256682
GPC3	ENSG00000147257	protein_coding	801	1.32749	2.39485e-26	1	0	1	0.26362	0.00518135	0.258439
ITGA2	ENSG00000164171	protein_coding	137	1.32724	4.15829e-10	0	0	1	0.26362	0.00518135	0.258439
SLC35F2	ENSG00000110660	protein_coding	499	1.32585	9.64702e-23	1	0	1	0.265378	0.00518135	0.260197
SORT1	ENSG00000134243	protein_coding	1011.33	1.32366	7.44296e-28	1	0	1	0.267135	0.00518135	0.261954
MCOLN1	ENSG00000090674	protein_coding	284.667	1.32326	6.02985e-10	0	0	1	0.267135	0.00518135	0.261954
ASAH1	ENSG00000104763	protein_coding	534	1.32315	4.6984e-22	1	0	1	0.268893	0.00518135	0.263711
CD151	ENSG00000177697	protein_coding	1081.33	1.32255	5.93643e-17	1	0	1	0.27065	0.00518135	0.265469
KDELC1	ENSG00000134901	protein_coding	276	1.32122	7.6389e-21	0	0	1	0.27065	0.00518135	0.265469
EOGT	ENSG00000163378	protein_coding	167	1.32119	3.7206e-11	0	0	1	0.27065	0.00518135	0.265469
ECE1	ENSG00000117298	protein_coding	725	1.3211	8.49463e-19	1	0	1	0.272408	0.00518135	0.267226
PKN2	ENSG00000065243	protein_coding	1455.33	1.32024	6.51888e-16	0	0	1	0.272408	0.00518135	0.267226
ATP13A1	ENSG00000105726	protein_coding	1347.33	1.31908	3.63627e-19	1	0	1	0.274165	0.00518135	0.268984
ATP6AP1	ENSG00000071553	protein_coding	2703	1.31707	1.51863e-20	1	0	1	0.275923	0.00518135	0.270741
SULF2	ENSG00000196562	protein_coding	772.667	1.31704	3.20999e-14	1	0	1	0.27768	0.00518135	0.272499
NDC1	ENSG00000058804	protein_coding	1948.67	1.31661	6.98557e-21	1	0	1	0.279438	0.00518135	0.274256
LAPTM4A	ENSG00000068697	protein_coding	1192.33	1.31435	8.81388e-32	1	0	1	0.281195	0.00518135	0.276014
ARV1	ENSG00000173409	protein_coding	662.667	1.31363	7.65464e-18	0	0	1	0.281195	0.00518135	0.276014
TMBIM6	ENSG00000139644	protein_coding	5739	1.31308	6.02306e-37	1	0	1	0.282953	0.00518135	0.277771
CISD2	ENSG00000145354	protein_coding	380.667	1.31298	1.18761e-09	0	0	1	0.282953	0.00518135	0.277771
OS9	ENSG00000135506	protein_coding	1538.67	1.31268	4.06157e-22	1	0	1	0.28471	0.00518135	0.279529
SSR2	ENSG00000163479	protein_coding	2795.33	1.31223	1.27128e-34	1	0	1	0.286467	0.00518135	0.281286
APP	ENSG00000142192	protein_coding	5829.33	1.31181	2.7729e-33	1	0	1	0.288225	0.00518135	0.283044
SLC5A6	ENSG00000138074	protein_coding	1184	1.31142	9.93274e-20	1	0	1	0.289982	0.00518135	0.284801
IL17RA	ENSG00000177663	protein_coding	412.333	1.3113	1.46843e-16	0	0	1	0.289982	0.00518135	0.284801
ROR1	ENSG00000185483	protein_coding	194	1.31065	1.45469e-13	0	0	1	0.289982	0.00518135	0.284801
EFNB2	ENSG00000125266	protein_coding	465.667	1.30931	2.67872e-19	0	0	1	0.289982	0.00518135	0.284801
NPC2	ENSG00000119655	protein_coding	730.667	1.30802	8.24901e-26	1	0	1	0.29174	0.00518135	0.286559
PLOD3	ENSG00000106397	protein_coding	820.667	1.30699	6.75885e-13	1	0	1	0.293497	0.00518135	0.288316
UBE4A	ENSG00000110344	protein_coding	795	1.3068	1.0943e-16	0	1	0	0.293497	0.00777202	0.285725
EXD2	ENSG00000081177	protein_coding	561.667	1.30657	7.20519e-22	0	0	0	0.293497	0.00777202	0.285725
SUCO	ENSG00000094975	protein_coding	765.667	1.3065	4.57428e-18	0	0	1	0.293497	0.00777202	0.285725
PODXL2	ENSG00000114631	protein_coding	1106.33	1.30642	5.64264e-16	1	0	1	0.295255	0.00777202	0.287483
CYP51A1	ENSG00000001630	protein_coding	147.333	1.30605	7.77375e-08	1	0	1	0.297012	0.00777202	0.28924
SELENOF	ENSG00000183291	protein_coding	2078	1.30584	1.50932e-20	1	0	1	0.29877	0.00777202	0.290998
TMED10	ENSG00000170348	protein_coding	2768.33	1.30533	1.19457e-27	1	0	1	0.300527	0.00777202	0.292755
KIAA0922	ENSG00000121210	protein_coding	461	1.30511	8.86462e-19	0	0	1	0.300527	0.00777202	0.292755
PRRT3	ENSG00000163704	protein_coding	117.333	1.3046	5.23039e-07	0	0	1	0.300527	0.00777202	0.292755
TMEM208	ENSG00000168701	protein_coding	389	1.30288	1.42948e-21	1	0	1	0.302285	0.00777202	0.294513
PSEN2	ENSG00000143801	protein_coding	522.333	1.30278	1.44278e-15	0	0	1	0.302285	0.00777202	0.294513
KIAA2013	ENSG00000116685	protein_coding	776.667	1.30276	5.87951e-14	1	0	1	0.304042	0.00777202	0.29627
TGFBR3	ENSG00000069702	protein_coding	523.333	1.30211	6.40959e-18	0	0	1	0.304042	0.00777202	0.29627
GGH	ENSG00000137563	protein_coding	757.667	1.30147	3.55784e-21	1	0	1	0.3058	0.00777202	0.298028
SELENOI	ENSG00000138018	protein_coding	1028	1.30103	1.07759e-15	1	0	1	0.307557	0.00777202	0.299785
SYPL1	ENSG00000008282	protein_coding	688	1.29744	1.58397e-14	1	0	1	0.309315	0.00777202	0.301543
GPM6B	ENSG00000046653	protein_coding	359	1.29657	5.64591e-17	0	0	1	0.309315	0.00777202	0.301543
CD55	ENSG00000196352	protein_coding	622	1.29644	2.16861e-24	1	0	1	0.311072	0.00777202	0.3033
SEL1L	ENSG00000071537	protein_coding	784.667	1.29548	2.80681e-21	1	0	1	0.31283	0.00777202	0.305058
SLC38A2	ENSG00000134294	protein_coding	2533	1.29521	2.05654e-19	1	0	1	0.314587	0.00777202	0.306815
CNIH4	ENSG00000143771	protein_coding	1167.33	1.29483	1.67668e-25	1	0	1	0.316344	0.00777202	0.308572
SLC29A1	ENSG00000112759	protein_coding	1179.33	1.29461	3.22996e-17	1	0	1	0.318102	0.00777202	0.31033
YIPF2	ENSG00000130733	protein_coding	423	1.29427	2.01737e-12	1	0	1	0.319859	0.00777202	0.312087
RETSAT	ENSG00000042445	protein_coding	568.333	1.29389	1.10652e-20	0	0	1	0.319859	0.00777202	0.312087
LAMP1	ENSG00000185896	protein_coding	1451.33	1.29352	1.40854e-21	1	0	1	0.321617	0.00777202	0.313845
GLG1	ENSG00000090863	protein_coding	1707.33	1.2926	3.32863e-29	1	0	1	0.323374	0.00777202	0.315602
ELOVL4	ENSG00000118402	protein_coding	396	1.29243	3.17469e-14	1	0	1	0.325132	0.00777202	0.31736
ATP1B3	ENSG00000069849	protein_coding	1867.67	1.29102	3.61301e-23	1	0	1	0.326889	0.00777202	0.319117
SDF4	ENSG00000078808	protein_coding	1387.33	1.29067	6.41817e-15	1	0	1	0.328647	0.00777202	0.320875
PGRMC1	ENSG00000101856	protein_coding	4185	1.2902	2.79593e-33	1	0	1	0.330404	0.00777202	0.322632
DERL1	ENSG00000136986	protein_coding	713.333	1.28998	9.98708e-18	1	0	1	0.332162	0.00777202	0.32439
TMX3	ENSG00000166479	protein_coding	501.333	1.28985	2.31042e-10	1	0	1	0.333919	0.00777202	0.326147
ALG10B	ENSG00000175548	protein_coding	421.667	1.28889	5.31319e-11	0	0	1	0.333919	0.00777202	0.326147
LMF1	ENSG00000103227	protein_coding	151.333	1.28521	6.75603e-07	0	0	1	0.333919	0.00777202	0.326147
IKBIP	ENSG00000166130	protein_coding	541.667	1.28521	4.51645e-16	0	0	1	0.333919	0.00777202	0.326147
TM2D3	ENSG00000184277	protein_coding	827.667	1.28373	7.8668e-23	1	0	1	0.335677	0.00777202	0.327905
GALNS	ENSG00000141012	protein_coding	244.667	1.28356	1.43925e-10	0	0	1	0.335677	0.00777202	0.327905
ADAM10	ENSG00000137845	protein_coding	612	1.28313	7.43334e-19	0	0	1	0.335677	0.00777202	0.327905
ATP9B	ENSG00000166377	protein_coding	149.333	1.28282	2.55146e-09	0	0	1	0.335677	0.00777202	0.327905
FKBP2	ENSG00000173486	protein_coding	537	1.2814	2.51354e-17	1	0	1	0.337434	0.00777202	0.329662
MMP15	ENSG00000102996	protein_coding	132.667	1.28119	1.17435e-06	0	0	1	0.337434	0.00777202	0.329662
DCBLD2	ENSG00000057019	protein_coding	634	1.28077	3.59563e-18	0	0	1	0.337434	0.00777202	0.329662
HSD17B11	ENSG00000198189	protein_coding	325	1.28006	2.05458e-11	0	0	1	0.337434	0.00777202	0.329662
NDFIP2	ENSG00000102471	protein_coding	1310	1.27937	1.91559e-17	0	0	1	0.337434	0.00777202	0.329662
ABCA5	ENSG00000154265	protein_coding	236.333	1.27925	1.6972e-12	0	0	1	0.337434	0.00777202	0.329662
HACD2	ENSG00000206527	protein_coding	762.333	1.27845	6.97006e-17	1	0	1	0.339192	0.00777202	0.33142
LRIG2	ENSG00000198799	protein_coding	409	1.27672	1.02206e-13	0	0	1	0.339192	0.00777202	0.33142
SLC15A4	ENSG00000139370	protein_coding	337.333	1.27641	1.05229e-15	0	0	1	0.339192	0.00777202	0.33142
VMP1	ENSG00000062716	protein_coding	913	1.27552	2.17858e-24	1	0	1	0.340949	0.00777202	0.333177
SLC6A15	ENSG00000072041	protein_coding	1396	1.27486	1.61958e-21	1	0	1	0.342707	0.00777202	0.334934
TTC17	ENSG00000052841	protein_coding	964.667	1.27451	3.29021e-21	1	0	1	0.344464	0.00777202	0.336692
GLB1L2	ENSG00000149328	protein_coding	398.333	1.27415	3.27481e-14	0	0	1	0.344464	0.00777202	0.336692
GLT8D1	ENSG00000016864	protein_coding	719	1.27396	5.94974e-21	0	0	1	0.344464	0.00777202	0.336692
EBPL	ENSG00000123179	protein_coding	553.667	1.27389	3.86705e-23	1	0	1	0.346221	0.00777202	0.338449
PRCP	ENSG00000137509	protein_coding	900	1.27376	3.22104e-22	1	0	1	0.347979	0.00777202	0.340207
TMEM30A	ENSG00000112697	protein_coding	1069	1.27323	7.5717e-17	1	0	1	0.349736	0.00777202	0.341964
SYVN1	ENSG00000162298	protein_coding	756.667	1.27011	1.61499e-16	1	0	1	0.351494	0.00777202	0.343722
COCH	ENSG00000100473	protein_coding	348.333	1.26899	3.49727e-18	1	0	1	0.353251	0.00777202	0.345479
EPHX1	ENSG00000143819	protein_coding	832.667	1.26891	2.39553e-21	1	0	1	0.355009	0.00777202	0.347237
JKAMP	ENSG00000050130	protein_coding	394.667	1.26808	4.42938e-12	0	0	1	0.355009	0.00777202	0.347237
PIGF	ENSG00000151665	protein_coding	157.667	1.26718	7.00129e-08	0	0	1	0.355009	0.00777202	0.347237
ALG6	ENSG00000088035	protein_coding	614.667	1.26476	1.08119e-12	1	0	1	0.356766	0.00777202	0.348994
TMEM161A	ENSG00000064545	protein_coding	1139.33	1.26454	1.77245e-13	1	0	1	0.358524	0.00777202	0.350752
PTTG1IP	ENSG00000183255	protein_coding	2046.67	1.26428	3.34863e-28	1	0	1	0.360281	0.00777202	0.352509
ROBO1	ENSG00000169855	protein_coding	2285	1.26368	3.46263e-26	1	0	1	0.362039	0.00777202	0.354267
ADAM17	ENSG00000151694	protein_coding	386.667	1.26329	1.09893e-17	1	0	1	0.363796	0.00777202	0.356024
P3H1	ENSG00000117385	protein_coding	883	1.26249	1.41068e-20	1	0	1	0.365554	0.00777202	0.357782
TMEM9	ENSG00000116857	protein_coding	1676.67	1.26141	8.45033e-23	1	0	1	0.367311	0.00777202	0.359539
SLC39A14	ENSG00000104635	protein_coding	1132	1.2599	1.37157e-25	1	0	1	0.369069	0.00777202	0.361297
EDEM3	ENSG00000116406	protein_coding	857	1.25872	2.38018e-14	0	0	1	0.369069	0.00777202	0.361297
SUN2	ENSG00000100242	protein_coding	627	1.25787	4.48548e-16	1	0	1	0.370826	0.00777202	0.363054
[truncated: 2,011 more rows]
