# Supplementary material for: Directed Evolution Improves the Catalytic Efficiency of APEX2‐Mediated Proximity‐Dependent RNA Labeling
Source: Adv Sci (Weinh). 2026 Mar 28;13(32):e75012. doi: 10.1002/advs.75012 (PMC13252616; doi:10.1002/advs.75012)
Supplement: Supplementary file 2 — Supporting file 2: advs75012‐sup‐0002‐Data.zip [file ADVS-13-e75012-s002.zip › advs75012-sup-0002-Data/Data S2-List of midbody-proximal transcriptome.xlsx]

## Sheet: Column definition
Sheet1. Midbody-localized transcriptome commonly enriched by KIF23- and BIRC5-fused APEX2_L242F proteins
Column	Column Name		Definition
A	Gene information	Gene_name	Common gene name
B		Gene_ID	Ensembl gene stable ID
C		Gene_type	Gene type classification based on Ensembl project
D	KIF23_Enrich vs Control	Average input counts	Average counts from KIF23 Input samples
E		baseMean	KIF23 DESeq2 basemean (Enrich versus Control)
F		Log10baseMean	log10-transformed KIF23 DESeq2 basemean (Enrich versus Control)
G		log2FoldChange	KIF23 DESeq2 log2 fold change (Enrich versus Control)
H		padj	KIF23 DESeq2 adjusted p-value (ERM versus Control)
I	BIRC5_Enrich vs Control	Average input counts	Average counts from BIRC5 Input samples
J		baseMean	BIRC5 DESeq2 basemean (Enrich versus Control)
K		Log10baseMean	log10-transformed BIRC5 DESeq2 basemean (Enrich versus Control)
L		log2FoldChange	BIRC5 DESeq2 log2 fold change (Enrich versus Control)
M		padj	BIRC5 DESeq2 adjusted p-value (ERM versus Control)
N	Protein information	Protein length	Protein length provided by Uniprot
O		HPA subcellular location	Subcellular location annotation from Human Protein Atlas
P		HPA midbody?	Midbody annotations in HPA database
Q		Subcellular location [CC]	Subcellular location annotation from Uniprot
R		Uniprot midbody?	Midbody annotations in Uniprot database
S		HPA+Uniprot midbody？	Midbody annotations in HPA or Uniprot database
T		Gene Ontology (cellular component)	GOCC annotations
U		Gene Ontology (biological process)	GOBP annotations
V		Enriched in JCB?	Midbody-associated RNAs identified by biochemical purification
Sheet2. List of midbody-related mRNAs (mRNAs encoding proteins that localize to the midbody)
Column	Column Name	Defination
A	Gene ID	Ensembl gene stable ID
B	Gene name	Common gene name
C	Uniprot ID	Uniprot ID
D	Protein length (aa)	Protein length provided by Uniprot
E	HPA Main location	Main subcellular location annotation from Human Protein Atlas
F	HPA Additional location	Additional subcellular location annotation from Human Protein Atlas
G	HPA midbody annotation? (midbody, midbody ring, cleavage furrow, and cytokinetic bridge)	Midbody annotations in HPA database
H	Uniprot subcellular location	Subcellular location annotation from Uniprot
I	Uniprot midbody annotation? (midbody, midbody ring, and cleavage furrow)	Midbody annotations in Uniprot database

## Sheet: Sheet1. Midbody-localized RNAs
Gene information			KIF23_Enrich vs Control					BIRC5_Enrich vs Control					Protein information
Gene_name	Gene_ID	Gene_type	Average input counts	baseMean	Log10baseMean	log2FoldChange	padj	Average input counts	baseMean	Log10baseMean	log2FoldChange	padj	Protein length	HPA subcellular location	HPA midbody?	Subcellular location [CC]	Uniprot midbody?	HPA+Uniprot midbody？	Gene Ontology (cellular component)	Gene Ontology (biological process)	Enriched in JCB?
ZYG11B	ENSG00000162378	protein_coding	1007.75	847.533	2.92816	0.834547	2.94168e-07	1033.75	833.721	2.92102	0.668277	0.000322476	744	Golgi apparatus;Intermediate filaments	0	SUBCELLULAR LOCATION: Cytoplasm {ECO:0000269|PubMed:36933219}.	0	0	Cul2-RING ubiquitin ligase complex [GO:0031462]; cytoplasm [GO:0005737]	positive regulation of proteasomal ubiquitin-dependent protein catabolic process [GO:0032436]; protein quality control for misfolded or incompletely synthesized proteins [GO:0006515]	0
ZWILCH	ENSG00000174442	protein_coding	1037.75	1002.89	3.00125	0.628883	0.000113587	981	972.34	2.98782	0.646053	0.00396364	591		0	SUBCELLULAR LOCATION: Chromosome, centromere, kinetochore {ECO:0000269|PubMed:20462495}.	0	0	cytosol [GO:0005829]; kinetochore [GO:0000776]; kinetochore microtubule [GO:0005828]; RZZ complex [GO:1990423]	cell division [GO:0051301]; mitotic spindle assembly checkpoint signaling [GO:0007094]; protein localization to kinetochore [GO:0034501]; regulation of attachment of spindle microtubules to kinetochore [GO:0051988]	0
ZNF92	ENSG00000146757	protein_coding	405.25	426.325	2.62974	1.15165	6.21559e-11	442.5	465.135	2.66758	0.787621	0.00181122	586	Nucleoplasm	0	SUBCELLULAR LOCATION: Nucleus {ECO:0000305}.	0	0	nucleus [GO:0005634]	regulation of DNA-templated transcription [GO:0006355]	0
ZNF770	ENSG00000198146	protein_coding	676	602.078	2.77965	0.992389	2.22626e-12	627.75	562.195	2.74989	0.773659	0.000263597	691	Nucleoplasm;Cytosol	0	SUBCELLULAR LOCATION: Nucleus {ECO:0000305}.	0	0	nucleus [GO:0005634]	regulation of transcription by RNA polymerase II [GO:0006357]	0
ZNF765	ENSG00000196417	protein_coding	228.25	203.786	2.30917	0.651269	0.000596162	217.75	202.917	2.30732	0.752613	0.00165872	523		0	SUBCELLULAR LOCATION: Nucleus {ECO:0000250}.	0	0	nucleus [GO:0005634]	regulation of transcription by RNA polymerase II [GO:0006357]	0
ZNF708	ENSG00000182141	protein_coding	202.5	170.039	2.23055	1.04941	6.67833e-07	221.25	214.309	2.33104	0.888685	0.000322476	563		0	SUBCELLULAR LOCATION: Nucleus {ECO:0000305}.	0	0	nucleus [GO:0005634]	regulation of DNA-templated transcription [GO:0006355]	0
ZNF680	ENSG00000173041	protein_coding	200.75	215.794	2.33404	1.07342	8.63132e-07	228.25	240.635	2.38136	1.00143	0.000110348	530	Nucleoplasm	0	SUBCELLULAR LOCATION: Nucleus {ECO:0000305}.	0	0	nucleus [GO:0005634]	regulation of DNA-templated transcription [GO:0006355]	0
ZNF678	ENSG00000181450	protein_coding	835.5	712.808	2.85297	0.901391	5.60103e-11	851.25	737.455	2.86774	0.755204	0.000489341	525	Nucleoli;Cytosol;Nucleoplasm	0	SUBCELLULAR LOCATION: Nucleus {ECO:0000305}.	0	0	nucleus [GO:0005634]	regulation of DNA-templated transcription [GO:0006355]	0
ZNF675	ENSG00000197372	protein_coding	157.75	156.486	2.19448	0.804272	0.000443787	186.25	188.893	2.27622	0.779089	0.00156586	568		0	SUBCELLULAR LOCATION: Nucleus {ECO:0000305}.	0	0	nucleus [GO:0005634]; perinuclear region of cytoplasm [GO:0048471]	bone resorption [GO:0045453]; negative regulation of canonical NF-kappaB signal transduction [GO:0043124]; negative regulation of cytokine-mediated signaling pathway [GO:0001960]; negative regulation of interleukin-1-mediated signaling pathway [GO:2000660]; negative regulation of JNK cascade [GO:0046329]; negative regulation of osteoclast differentiation [GO:0045671]; negative regulation of trans…	0
ZNF654	ENSG00000175105	protein_coding	304	262.211	2.41865	0.969442	2.07786e-07	394.25	347.035	2.54037	0.805107	0.00059628	1128	Microtubules;Cytokinetic bridge;Mitotic spindle;Nucleoplasm	1 (Approved)	SUBCELLULAR LOCATION: Nucleus {ECO:0000305}.	0	1	nucleus [GO:0005634]	regulation of transcription by RNA polymerase II [GO:0006357]	0
ZNF644	ENSG00000122482	protein_coding	1578.75	1441.47	3.1588	0.989121	1.44932e-12	1398.5	1289.47	3.11041	0.755792	0.000235843	1327	Vesicles	0	SUBCELLULAR LOCATION: Nucleus.	0	0	nucleus [GO:0005634]	regulation of transcription by RNA polymerase II [GO:0006357]	0
ZNF639	ENSG00000121864	protein_coding	407.25	412.306	2.61522	0.683847	6.19486e-06	366.75	395.101	2.59671	0.754144	9.81846e-05	485	Nucleoplasm	0	SUBCELLULAR LOCATION: Nucleus {ECO:0000269|PubMed:14522885, ECO:0000269|PubMed:16182284}.	0	0	nucleoplasm [GO:0005654]; nucleus [GO:0005634]	negative regulation by host of viral transcription [GO:0043922]; negative regulation of DNA-templated transcription [GO:0045892]; positive regulation by host of viral transcription [GO:0043923]; positive regulation of cell growth [GO:0030307]; positive regulation of transcription by RNA polymerase II [GO:0045944]; regulation of transcription by RNA polymerase II [GO:0006357]; symbiont entry into …	0
ZNF569	ENSG00000196437	protein_coding	209.75	178.3	2.25115	0.636263	0.00336984	254	239.507	2.37932	0.648688	0.0148366	686	Golgi apparatus;Nucleoplasm;Vesicles	0	SUBCELLULAR LOCATION: Nucleus {ECO:0000250}.	0	0	nucleus [GO:0005634]	regulation of transcription by RNA polymerase II [GO:0006357]	0
ZNF322	ENSG00000181315	protein_coding	351.75	291.451	2.46456	0.809093	2.88757e-06	228	192.696	2.28487	0.701171	0.0116233	402	Nucleoplasm;Centrosome;Cytosol	0	SUBCELLULAR LOCATION: Cytoplasm {ECO:0000269|PubMed:15555580}. Nucleus {ECO:0000269|PubMed:15555580}. Note=Mainly found in the nucleus. {ECO:0000269|PubMed:15555580}.	0	0	centrosome [GO:0005813]; cytosol [GO:0005829]; nucleoplasm [GO:0005654]	positive regulation of stem cell population maintenance [GO:1902459]; regulation of transcription by RNA polymerase II [GO:0006357]	0
ZNF280D	ENSG00000137871	protein_coding	239.5	215.218	2.33288	0.75209	7.29562e-05	237	239.131	2.37864	0.607338	0.0137697	979	Cytosol;Nucleoplasm;Centrosome;Golgi apparatus	0	SUBCELLULAR LOCATION: Nucleus {ECO:0000305}.	0	0	nucleus [GO:0005634]	regulation of DNA-templated transcription [GO:0006355]	0
ZNF273	ENSG00000198039	protein_coding	182	185.36	2.26802	1.0053	2.22232e-06	186.25	198.511	2.29778	0.765967	0.000723632	569	Nucleoplasm	0	SUBCELLULAR LOCATION: Nucleus {ECO:0000305}.	0	0	nucleus [GO:0005634]	regulation of DNA-templated transcription [GO:0006355]	0
ZNF267	ENSG00000185947	protein_coding	306.75	282.629	2.45122	0.804445	1.13008e-05	348.25	330.837	2.51961	0.609858	0.00565435	743	Nucleoplasm	0	SUBCELLULAR LOCATION: Nucleus {ECO:0000305}.	0	0	nucleus [GO:0005634]	regulation of transcription by RNA polymerase II [GO:0006357]	0
ZNF260	ENSG00000254004	protein_coding	450	479	2.68034	0.824371	7.00703e-07	502	539.37	2.73189	0.632137	0.00258547	412	Cytosol;Nucleoplasm	0	SUBCELLULAR LOCATION: Nucleus {ECO:0000269|PubMed:16166646}.	0	0	cytosol [GO:0005829]; nucleoplasm [GO:0005654]; nucleus [GO:0005634]	regulation of transcription by RNA polymerase II [GO:0006357]	0
ZNF22	ENSG00000165512	protein_coding	363.75	404.775	2.60721	0.879675	5.13206e-06	261.75	265.957	2.42481	0.791403	0.00156586	224	Nucleoplasm	0	SUBCELLULAR LOCATION: Nucleus {ECO:0000250}.	0	0	nucleoplasm [GO:0005654]; nucleus [GO:0005634]	odontogenesis [GO:0042476]; regulation of DNA-templated transcription [GO:0006355]; regulation of gene expression [GO:0010468]	0
ZNF184	ENSG00000096654	protein_coding	228.25	202.646	2.30674	0.755946	0.000228245	129	114.293	2.05802	0.762878	0.014782	751	Nucleoplasm	0	SUBCELLULAR LOCATION: Nucleus {ECO:0000305}.	0	0	nucleus [GO:0005634]	regulation of transcription by RNA polymerase II [GO:0006357]	0
ZMYM2	ENSG00000121741	protein_coding	975.25	963.102	2.98367	0.713286	1.31701e-07	578	608.415	2.7842	0.593861	0.00159826	1377	Endoplasmic reticulum;Nucleoplasm	0	SUBCELLULAR LOCATION: Nucleus {ECO:0000269|PubMed:32891193}.	0	0	cytosol [GO:0005829]; nucleus [GO:0005634]; PML body [GO:0016605]	negative regulation of DNA-templated transcription [GO:0045892]	0
ZMPSTE24	ENSG00000084073	protein_coding	1603.5	1602.01	3.20467	0.919468	4.84158e-12	1784.5	1819.51	3.25996	0.66955	0.00054259	475		0	SUBCELLULAR LOCATION: Endoplasmic reticulum membrane {ECO:0000269|PubMed:23539603}; Multi-pass membrane protein {ECO:0000255}. Nucleus inner membrane {ECO:0000269|PubMed:23539603}; Multi-pass membrane protein {ECO:0000255}. Early endosome membrane {ECO:0000269|PubMed:35283811}; Multi-pass membrane protein {ECO:0000255}. Late endosome membrane {ECO:0000269|PubMed:35283811}; Multi-pass membrane pro…	0	0	early endosome membrane [GO:0031901]; endoplasmic reticulum membrane [GO:0005789]; extracellular exosome [GO:0070062]; late endosome membrane [GO:0031902]; membrane [GO:0016020]; nuclear inner membrane [GO:0005637]; protein-containing complex [GO:0032991]	adult walking behavior [GO:0007628]; bone mineralization [GO:0030282]; CAAX-box protein processing [GO:0071586]; calcium ion import into sarcoplasmic reticulum [GO:1990036]; CAMKK-AMPK signaling cascade [GO:0061762]; cardiac conduction [GO:0061337]; cardiac muscle cell development [GO:0055013]; cardiac ventricle development [GO:0003231]; cellular response to gamma radiation [GO:0071480]; determin…	0
ZHX1	ENSG00000165156	protein_coding	1090.25	983.964	2.99298	0.758627	1.29758e-08	1007.25	967.912	2.98584	0.617015	0.00210157	873	Nucleoplasm	0	SUBCELLULAR LOCATION: Nucleus {ECO:0000255|PROSITE-ProRule:PRU00108, ECO:0000269|PubMed:12237128, ECO:0000269|PubMed:17056598}. Note=Colocalized in the nucleus with DNMT3B.	0	0	chromatin [GO:0000785]; nucleoplasm [GO:0005654]; nucleus [GO:0005634]	cell differentiation [GO:0030154]; negative regulation of DNA-templated transcription [GO:0045892]; negative regulation of transcription by RNA polymerase II [GO:0000122]; regulation of transcription by RNA polymerase II [GO:0006357]	0
ZFYVE16	ENSG00000039319	protein_coding	1100.25	931.253	2.96907	0.902988	5.67985e-12	978.75	885.799	2.94734	0.886883	0.000122586	1539	Cytosol;Vesicles	0	SUBCELLULAR LOCATION: Cytoplasm {ECO:0000269|PubMed:11546807}. Early endosome membrane {ECO:0000269|PubMed:11546807}; Peripheral membrane protein {ECO:0000269|PubMed:11546807}. Note=Localized to early endosomes. Membrane-associated, probably via its association with phosphatidylinositol 3-phosphate (PI3P).	0	0	cytosol [GO:0005829]; early endosome [GO:0005769]; early endosome membrane [GO:0031901]; intracellular membrane-bounded organelle [GO:0043231]	endosomal transport [GO:0016197]; protein targeting to lysosome [GO:0006622]; regulation of endocytosis [GO:0030100]; signal transduction [GO:0007165]; vesicle organization [GO:0016050]	0
ZFP30	ENSG00000120784	protein_coding	280.5	221.403	2.34518	0.708732	0.000249305	308.5	255.439	2.40729	0.692686	0.00583999	519	Cytosol	0	SUBCELLULAR LOCATION: Nucleus {ECO:0000305}.	0	0	nucleus [GO:0005634]	regulation of transcription by RNA polymerase II [GO:0006357]	0
ZFP1	ENSG00000184517	protein_coding	247	182.062	2.26022	0.665966	0.00788666	227.25	190.535	2.27997	0.716069	0.00202448	407	Nucleoplasm	0	SUBCELLULAR LOCATION: Nucleus {ECO:0000250|UniProtKB:P08042}. Note=Shows widespread expression throughout the nucleus, but appears to be excluded from nucleoli. {ECO:0000250|UniProtKB:P08042}.	0	0	nucleus [GO:0005634]	regulation of transcription by RNA polymerase II [GO:0006357]	0
ZDHHC21	ENSG00000175893	protein_coding	249.5	244.292	2.38791	0.657631	0.000709789	284.75	251.789	2.40104	0.765454	0.00158444	265	Cytosol;Golgi apparatus	0	SUBCELLULAR LOCATION: Golgi apparatus membrane {ECO:0000305|PubMed:22031296}; Multi-pass membrane protein {ECO:0000255}. Golgi apparatus, cis-Golgi network membrane {ECO:0000250|UniProtKB:Q9D270}; Multi-pass membrane protein {ECO:0000255}. Cell membrane {ECO:0000269|PubMed:16647879}; Multi-pass membrane protein {ECO:0000255}.	0	0	endoplasmic reticulum [GO:0005783]; Golgi apparatus [GO:0005794]; Golgi membrane [GO:0000139]; plasma membrane [GO:0005886]	adrenergic receptor signaling pathway [GO:0071875]; hair follicle development [GO:0001942]; nitric oxide metabolic process [GO:0046209]; peptidyl-L-cysteine S-palmitoylation [GO:0018230]; protein palmitoylation [GO:0018345]; protein targeting to membrane [GO:0006612]; regulation of establishment of endothelial barrier [GO:1903140]; regulation of leukocyte adhesion to arterial endothelial cell [GO…	0
ZDHHC20	ENSG00000180776	protein_coding	936.25	819.445	2.91352	1.00651	1.58167e-10	1142.75	977.067	2.98992	0.883415	2.72625e-05	365	Plasma membrane;Vesicles	0	SUBCELLULAR LOCATION: Golgi apparatus membrane {ECO:0000269|PubMed:29326245}; Multi-pass membrane protein {ECO:0000269|PubMed:29326245}. Cell membrane {ECO:0000269|PubMed:27153536}; Multi-pass membrane protein {ECO:0000269|PubMed:29326245}. Cytoplasm, perinuclear region {ECO:0000269|PubMed:27153536}. Endoplasmic reticulum membrane {ECO:0000305|PubMed:34599882}; Multi-pass membrane protein {ECO:00…	0	0	endoplasmic reticulum [GO:0005783]; endoplasmic reticulum membrane [GO:0005789]; endoplasmic reticulum-Golgi intermediate compartment membrane [GO:0033116]; Golgi apparatus [GO:0005794]; Golgi membrane [GO:0000139]; intracellular membrane-bounded organelle [GO:0043231]; membrane [GO:0016020]; perinuclear region of cytoplasm [GO:0048471]; plasma membrane [GO:0005886]	peptidyl-L-cysteine S-palmitoylation [GO:0018230]; positive regulation by host of viral process [GO:0044794]; protein palmitoylation [GO:0018345]; protein targeting to membrane [GO:0006612]; synaptic vesicle maturation [GO:0016188]	0
ZDHHC2	ENSG00000104219	protein_coding	347	289.978	2.46237	0.7514	5.51741e-05	349.5	296.605	2.47218	0.662558	0.000985868	367	Plasma membrane	0	SUBCELLULAR LOCATION: Postsynaptic density {ECO:0000250|UniProtKB:Q9JKR5}. Postsynaptic recycling endosome membrane {ECO:0000250|UniProtKB:P59267}; Multi-pass membrane protein {ECO:0000255}. Cell membrane {ECO:0000269|PubMed:21471008}; Multi-pass membrane protein {ECO:0000255}. Endoplasmic reticulum membrane {ECO:0000269|PubMed:22034844}; Multi-pass membrane protein {ECO:0000255}. Golgi apparatus…	0	0	endoplasmic reticulum [GO:0005783]; endoplasmic reticulum membrane [GO:0005789]; glutamatergic synapse [GO:0098978]; Golgi apparatus [GO:0005794]; Golgi membrane [GO:0000139]; plasma membrane [GO:0005886]; postsynaptic density [GO:0014069]; postsynaptic recycling endosome [GO:0098837]; postsynaptic recycling endosome membrane [GO:0098944]; recycling endosome membrane [GO:0055038]	peptidyl-L-cysteine S-palmitoylation [GO:0018230]; positive regulation of AMPA glutamate receptor clustering [GO:1904719]; positive regulation of endosome to plasma membrane protein transport [GO:1905751]; positive regulation of long-term synaptic potentiation [GO:1900273]; protein localization to membrane raft [GO:1903044]; protein localization to plasma membrane [GO:0072659]; protein localizati…	0
ZCCHC10	ENSG00000155329	protein_coding	393.25	412.425	2.61535	0.920171	1.32455e-07	399	419.101	2.62232	0.60937	0.00901624	192	Nucleoli rim;Nucleoplasm	0	0	0	0	0	0	0
ZBTB6	ENSG00000186130	protein_coding	240.25	214.152	2.33072	0.978626	2.56724e-06	290.25	245.604	2.39024	0.952983	6.10344e-05	424	Nucleoplasm;Mitochondria	0	SUBCELLULAR LOCATION: Nucleus {ECO:0000269|PubMed:7958847}.	0	0	mitochondrion [GO:0005739]; nucleoplasm [GO:0005654]; nucleus [GO:0005634]	negative regulation of transcription by RNA polymerase II [GO:0000122]; regulation of cytokine production [GO:0001817]; regulation of immune system process [GO:0002682]	0
ZBTB41	ENSG00000177888	protein_coding	330.25	331.25	2.52016	1.32733	1.3491e-16	348.5	350.008	2.54408	1.26148	6.29378e-08	909	Nuclear membrane;Nucleoplasm;Cytosol	0	SUBCELLULAR LOCATION: Nucleus {ECO:0000305}.	0	0	nucleus [GO:0005634]	regulation of transcription by RNA polymerase II [GO:0006357]	0
ZBTB33	ENSG00000177485	protein_coding	1602.5	1188.44	3.07498	0.964805	7.64957e-09	2047.25	1609.05	3.20657	0.690154	0.000449559	672	Cytosol;Nucleoplasm;Plasma membrane	0	SUBCELLULAR LOCATION: Nucleus {ECO:0000269|PubMed:15781635, ECO:0000269|PubMed:16354688}. Cytoplasm {ECO:0000269|PubMed:15781635}. Note=Also cytoplasmic in cells grown at high densities.	0	0	chromatin [GO:0000785]; cytosol [GO:0005829]; nucleolus [GO:0005730]; nucleoplasm [GO:0005654]; nucleus [GO:0005634]; plasma membrane [GO:0005886]	intracellular signal transduction [GO:0035556]; negative regulation of DNA-templated transcription [GO:0045892]; negative regulation of transcription by RNA polymerase II [GO:0000122]; regulation of cytokine production [GO:0001817]; regulation of immune system process [GO:0002682]; Wnt signaling pathway [GO:0016055]	0
ZBTB10	ENSG00000205189	protein_coding	872	823.715	2.91578	0.80286	7.01174e-06	841.25	781.978	2.89319	0.589497	0.00103216	871	Nucleoplasm	0	SUBCELLULAR LOCATION: Nucleus {ECO:0000305}.	0	0	chromosome, telomeric region [GO:0000781]; nucleoplasm [GO:0005654]; nucleus [GO:0005634]	negative regulation of transcription by RNA polymerase II [GO:0000122]; regulation of transcription by RNA polymerase II [GO:0006357]	0
YTHDF3	ENSG00000185728	protein_coding	1520.5	1331.79	3.12444	0.669967	3.36396e-06	1612.75	1451.88	3.16193	0.604658	0.00264114	585		0	SUBCELLULAR LOCATION: Cytoplasm, cytosol {ECO:0000269|PubMed:32492408, ECO:0000305|PubMed:28106072}. Cytoplasm, P-body {ECO:0000269|PubMed:32492408}. Cytoplasm, Stress granule {ECO:0000269|PubMed:32451507}.	0	0	cytoplasm [GO:0005737]; cytoplasmic stress granule [GO:0010494]; cytosol [GO:0005829]; P-body [GO:0000932]	mRNA destabilization [GO:0061157]; negative regulation of type I interferon-mediated signaling pathway [GO:0060339]; organelle assembly [GO:0070925]; positive regulation of translation [GO:0045727]; positive regulation of translational initiation [GO:0045948]; regulation of mRNA stability [GO:0043488]; regulation of trophoblast cell migration [GO:1901163]; stress granule assembly [GO:0034063]	0
YOD1	ENSG00000180667	protein_coding	1052	949.765	2.97762	1.08796	2.18486e-11	896	865.952	2.93749	0.880288	0.000199017	348	Cytosol;Nucleoplasm;Plasma membrane	0	SUBCELLULAR LOCATION: Cytoplasm {ECO:0000269|PubMed:27753622}. Note=Recruited to damaged lysosomes decorated with K48-linked ubiquitin chains. {ECO:0000269|PubMed:27753622}.	0	0	cytoplasm [GO:0005737]; cytosol [GO:0005829]	endoplasmic reticulum unfolded protein response [GO:0030968]; ERAD pathway [GO:0036503]; macroautophagy [GO:0016236]; negative regulation of retrograde protein transport, ER to cytosol [GO:1904153]; protein K11-linked deubiquitination [GO:0035871]; protein K27-linked deubiquitination [GO:1990167]; protein K29-linked deubiquitination [GO:0035523]; protein K33-linked deubiquitination [GO:1990168]; …	0
YES1	ENSG00000176105	protein_coding	831.25	916.869	2.96231	0.929172	7.1937e-12	918.75	955.947	2.98043	0.692203	0.00023719	543	Cytosol;Plasma membrane	0	SUBCELLULAR LOCATION: Cell membrane. Cytoplasm, cytoskeleton, microtubule organizing center, centrosome. Cytoplasm, cytosol. Cell junction {ECO:0000250|UniProtKB:Q28923}. Note=Newly synthesized protein initially accumulates in the Golgi region and traffics to the plasma membrane through the exocytic pathway. Localized to small puncta throughout the cytoplasm and cell membrane when in the presence…	0	0	actin filament [GO:0005884]; centrosome [GO:0005813]; cytosol [GO:0005829]; extracellular exosome [GO:0070062]; focal adhesion [GO:0005925]; Golgi apparatus [GO:0005794]; plasma membrane [GO:0005886]	cell differentiation [GO:0030154]; cell surface receptor protein tyrosine kinase signaling pathway [GO:0007169]; cellular response to platelet-derived growth factor stimulus [GO:0036120]; cellular response to retinoic acid [GO:0071300]; cellular response to transforming growth factor beta stimulus [GO:0071560]; ephrin receptor signaling pathway [GO:0048013]; Fc-gamma receptor signaling pathway in…	0
YEATS4	ENSG00000127337	protein_coding	508.25	572.064	2.75744	0.974911	7.92663e-07	478.75	535.344	2.72863	0.765977	9.85352e-05	227	Nucleoplasm;Nuclear membrane	0	SUBCELLULAR LOCATION: Nucleus {ECO:0000255|PROSITE-ProRule:PRU00376, ECO:0000269|PubMed:10913114, ECO:0000269|PubMed:18445686}.	0	0	NuA4 histone acetyltransferase complex [GO:0035267]; nuclear matrix [GO:0016363]; nuclear membrane [GO:0031965]; nucleoplasm [GO:0005654]; nucleosome [GO:0000786]; nucleus [GO:0005634]	chromatin remodeling [GO:0006338]; mitotic cell cycle [GO:0000278]; positive regulation of DNA-templated transcription [GO:0045893]; positive regulation of double-strand break repair via homologous recombination [GO:1905168]; regulation of apoptotic process [GO:0042981]; regulation of cell cycle [GO:0051726]; regulation of DNA-templated transcription [GO:0006355]; regulation of double-strand brea…	0
XRN1	ENSG00000114127	protein_coding	765.25	743.731	2.87142	0.777602	1.52441e-06	878.25	831.865	2.92005	0.632774	0.00103245	1706	Cytosol;Plasma membrane	0	SUBCELLULAR LOCATION: Cytoplasm {ECO:0000269|PubMed:12515382, ECO:0000269|PubMed:14580940, ECO:0000269|PubMed:9802570}. Note=Discrete foci at the inner surface of the cell membrane.	0	0	cytosol [GO:0005829]; dendrite [GO:0030425]; membrane [GO:0016020]; neuronal cell body [GO:0043025]; nucleus [GO:0005634]; P-body [GO:0000932]; plasma membrane [GO:0005886]	cellular response to cycloheximide [GO:0071409]; cellular response to puromycin [GO:1905795]; histone mRNA catabolic process [GO:0071044]; negative regulation of telomere maintenance via telomerase [GO:0032211]; negative regulation of translation [GO:0017148]; nuclear mRNA surveillance [GO:0071028]; nuclear-transcribed mRNA catabolic process [GO:0000956]; response to testosterone [GO:0033574]; rR…	0
XRCC4	ENSG00000152422	protein_coding	130.75	140.936	2.14902	0.835174	0.0013609	131.5	135.339	2.13142	0.631371	0.0153351	336	Nucleoplasm	0	SUBCELLULAR LOCATION: Nucleus {ECO:0000269|PubMed:16478998, ECO:0000269|PubMed:21982441, ECO:0000269|PubMed:24984242, ECO:0000269|PubMed:25597996, ECO:0000269|PubMed:25934149, ECO:0000269|PubMed:33725486, ECO:0000269|PubMed:9259561}. Chromosome {ECO:0000269|PubMed:26774286, ECO:0000269|PubMed:27437582, ECO:0000269|PubMed:31548606}. Note=Localizes to site of double-strand breaks. {ECO:0000269|PubM…	0	0	cytosol [GO:0005829]; DNA ligase IV complex [GO:0032807]; DNA-dependent protein kinase-DNA ligase 4 complex [GO:0005958]; nonhomologous end joining complex [GO:0070419]; nucleoplasm [GO:0005654]; nucleus [GO:0005634]; site of double-strand break [GO:0035861]	base-excision repair [GO:0006284]; cellular response to lithium ion [GO:0071285]; double-strand break repair [GO:0006302]; double-strand break repair via nonhomologous end joining [GO:0006303]; immunoglobulin V(D)J recombination [GO:0033152]; positive regulation of ligase activity [GO:0051351]; protein localization to site of double-strand break [GO:1990166]; response to X-ray [GO:0010165]	0
WDR36	ENSG00000134987	protein_coding	1225.75	1040.15	3.01709	0.917777	5.55086e-12	1143.25	1008.95	3.00387	0.589006	0.00652824	895	Nucleoli	0	SUBCELLULAR LOCATION: Nucleus, nucleolus {ECO:0000269|PubMed:21051332, ECO:0000269|PubMed:22002106, ECO:0000269|PubMed:34516797}.	0	0	nucleoplasm [GO:0005654]; Pwp2p-containing subcomplex of 90S preribosome [GO:0034388]; small-subunit processome [GO:0032040]	ribosomal small subunit biogenesis [GO:0042274]; rRNA processing [GO:0006364]; visual perception [GO:0007601]	0
VPS50	ENSG00000004766	protein_coding	405.75	472.868	2.67474	1.07477	6.41562e-10	437	501.107	2.69993	0.702431	0.000384428	964	Cytosol;Plasma membrane;Basal body;End piece;Mid piece;Primary cilium;Principal piece	0	SUBCELLULAR LOCATION: Recycling endosome {ECO:0000269|PubMed:25799061}. Membrane {ECO:0000250|UniProtKB:F1LSG8}. Note=Associates with membranes in an EIPR1-dependent manner. {ECO:0000250|UniProtKB:F1LSG8}.	0	0	EARP complex [GO:1990745]; extracellular exosome [GO:0070062]; membrane [GO:0016020]; perinuclear region of cytoplasm [GO:0048471]; recycling endosome [GO:0055037]	endocytic recycling [GO:0032456]; protein transport [GO:0015031]	0
VPS35	ENSG00000069329	protein_coding	2664.75	2591.62	3.41357	0.811685	6.49701e-09	2764	2739.98	3.43775	0.688168	0.000173704	796	Endosomes;Lysosomes	0	SUBCELLULAR LOCATION: Cytoplasm. Membrane; Peripheral membrane protein. Endosome {ECO:0000269|PubMed:15078903, ECO:0000269|PubMed:28892079}. Early endosome {ECO:0000305}. Late endosome {ECO:0000305}. Note=Localizes to tubular profiles adjacent to endosomes. {ECO:0000269|PubMed:15078903}.	0	0	cytosol [GO:0005829]; dopaminergic synapse [GO:0098691]; early endosome [GO:0005769]; endosome [GO:0005768]; endosome membrane [GO:0010008]; extracellular exosome [GO:0070062]; glutamatergic synapse [GO:0098978]; intracellular membrane-bounded organelle [GO:0043231]; late endosome [GO:0005770]; lysosomal membrane [GO:0005765]; lysosome [GO:0005764]; mitochondrion-derived vesicle [GO:0099073]; neu…	endocytic recycling [GO:0032456]; intracellular protein transport [GO:0006886]; lysosome organization [GO:0007040]; mitochondrial fragmentation involved in apoptotic process [GO:0043653]; mitochondrion to lysosome vesicle-mediated transport [GO:0099074]; modulation of chemical synaptic transmission [GO:0050804]; negative regulation of gene expression [GO:0010629]; negative regulation of inflammat…	0
VPS26A	ENSG00000122958	protein_coding	1561.5	1797.26	3.25461	1.13287	1.24344e-17	1563	1838.97	3.26457	0.988954	2.93257e-07	327	Endosomes;Lysosomes	0	SUBCELLULAR LOCATION: Cytoplasm {ECO:0000269|PubMed:15078903}. Endosome membrane {ECO:0000269|PubMed:22431521}; Peripheral membrane protein {ECO:0000250|UniProtKB:P40336}. Early endosome {ECO:0000269|PubMed:15078903, ECO:0000269|PubMed:16190980, ECO:0000269|PubMed:16732284, ECO:0000269|PubMed:20682791}. Note=Localizes to tubular profiles adjacent to endosomes (PubMed:15078903). Predominantly foun…	0	0	cytosol [GO:0005829]; early endosome [GO:0005769]; endosome [GO:0005768]; endosome membrane [GO:0010008]; lysosome [GO:0005764]; retromer complex [GO:0030904]; retromer, cargo-selective complex [GO:0030906]; tubular endosome [GO:0097422]; vesicle [GO:0031982]	endocytic recycling [GO:0032456]; intracellular protein transport [GO:0006886]; regulation of macroautophagy [GO:0016241]; retrograde transport, endosome to Golgi [GO:0042147]	0
VMA21	ENSG00000160131	protein_coding	1646.75	1803.01	3.256	0.831581	2.8957e-10	1954.25	2163.67	3.33519	0.715521	0.000460643	101		0	SUBCELLULAR LOCATION: Endoplasmic reticulum membrane {ECO:0000255|HAMAP-Rule:MF_03058, ECO:0000269|PubMed:23315026}; Multi-pass membrane protein {ECO:0000255|HAMAP-Rule:MF_03058}. Endoplasmic reticulum-Golgi intermediate compartment membrane {ECO:0000255|HAMAP-Rule:MF_03058, ECO:0000269|PubMed:23315026}; Multi-pass membrane protein {ECO:0000255|HAMAP-Rule:MF_03058}. Cytoplasmic vesicle, COPII-coa…	0	0	endoplasmic reticulum membrane [GO:0005789]; endoplasmic reticulum-Golgi intermediate compartment membrane [GO:0033116]; ER to Golgi transport vesicle membrane [GO:0012507]; lysosome [GO:0005764]	regulation of ATP-dependent activity [GO:0043462]; vacuolar proton-transporting V-type ATPase complex assembly [GO:0070072]	1
VBP1	ENSG00000155959	protein_coding	2633	2800.02	3.44716	0.996882	7.09773e-10	3335	3456.33	3.53862	0.798156	9.81846e-05	197	Cytosol;Vesicles	0	SUBCELLULAR LOCATION: Cytoplasm. Nucleus. Note=In complex with VHL can translocate to the nucleus.	0	0	cytoplasm [GO:0005737]; cytosol [GO:0005829]; intracellular membrane-bounded organelle [GO:0043231]; nucleus [GO:0005634]; prefoldin complex [GO:0016272]	chaperone-mediated protein folding [GO:0061077]; microtubule-based process [GO:0007017]; negative regulation of amyloid fibril formation [GO:1905907]; protein folding [GO:0006457]; tubulin complex assembly [GO:0007021]	0
VAPA	ENSG00000101558	protein_coding	1071.5	1209.03	3.08244	0.707358	2.05728e-05	1111.75	1301.4	3.11441	0.588531	0.00012023	249	Endoplasmic reticulum	0	SUBCELLULAR LOCATION: Endoplasmic reticulum membrane {ECO:0000269|PubMed:10523508, ECO:0000269|PubMed:16143324, ECO:0000269|PubMed:19289470, ECO:0000269|PubMed:25447204, ECO:0000269|PubMed:30741634, ECO:0000269|PubMed:32344433, ECO:0000269|PubMed:33124732}; Single-pass type IV membrane protein {ECO:0000269|PubMed:10523508, ECO:0000269|PubMed:19289470}. Cell membrane {ECO:0000269|PubMed:25447204};…	0	0	azurophil granule membrane [GO:0035577]; bicellular tight junction [GO:0005923]; cytosol [GO:0005829]; endoplasmic reticulum [GO:0005783]; endoplasmic reticulum membrane [GO:0005789]; Golgi membrane [GO:0000139]; microtubule cytoskeleton [GO:0015630]; nuclear membrane [GO:0031965]; plasma membrane [GO:0005886]; vesicle [GO:0031982]	ceramide transport [GO:0035627]; cholesterol transport [GO:0030301]; COPII-coated vesicle budding [GO:0090114]; endoplasmic reticulum to Golgi vesicle-mediated transport [GO:0006888]; endoplasmic reticulum-plasma membrane tethering [GO:0061817]; membrane fusion [GO:0061025]; negative regulation by host of viral genome replication [GO:0044828]; neuron projection development [GO:0031175]; phospholi…	0
UTP23	ENSG00000147679	protein_coding	341.25	418.835	2.62204	0.918112	1.38708e-08	369.5	417.589	2.62075	0.730292	0.000263597	249	Nucleoli	0	SUBCELLULAR LOCATION: Nucleus, nucleolus {ECO:0000250}.	0	0	nucleolus [GO:0005730]; small-subunit processome [GO:0032040]	endonucleolytic cleavage in 5'-ETS of tricistronic rRNA transcript (SSU-rRNA, 5.8S rRNA, LSU-rRNA) [GO:0000480]	0
UTP15	ENSG00000164338	protein_coding	729.5	783.36	2.89396	0.714119	2.13357e-05	701.25	792.789	2.89916	0.629368	0.00121977	518	Endoplasmic reticulum;Nucleoli	0	SUBCELLULAR LOCATION: Nucleus, nucleolus {ECO:0000269|PubMed:12429849, ECO:0000269|PubMed:24219289, ECO:0000269|PubMed:34516797}. Note=Found predominantly at the fibrillar center. {ECO:0000269|PubMed:24219289}.	0	0	cytoplasm [GO:0005737]; endoplasmic reticulum [GO:0005783]; fibrillar center [GO:0001650]; nucleolus [GO:0005730]; nucleoplasm [GO:0005654]; small-subunit processome [GO:0032040]	positive regulation of rRNA processing [GO:2000234]; positive regulation of transcription by RNA polymerase I [GO:0045943]; ribosomal small subunit biogenesis [GO:0042274]; rRNA processing [GO:0006364]	0
USP44	ENSG00000136014	protein_coding	188.25	179.471	2.25399	0.72342	0.00183421	162.75	152.545	2.1834	0.611426	0.0264194	712	Microtubules;Nucleoli fibrillar center	0	SUBCELLULAR LOCATION: Nucleus {ECO:0000269|PubMed:20402667, ECO:0000269|PubMed:23615962, ECO:0000269|PubMed:31968013, ECO:0000269|PubMed:32644293}. Cytoplasm {ECO:0000269|PubMed:31968013}. Note=Peaks in interphase, with relatively low levels maintained throughout mitosis. {ECO:0000250}.	0	0	chromatin [GO:0000785]; cytoplasm [GO:0005737]; mitotic spindle [GO:0072686]; nucleoplasm [GO:0005654]; nucleus [GO:0005634]	antiviral innate immune response [GO:0140374]; cell division [GO:0051301]; chromosome segregation [GO:0007059]; negative regulation of mitotic metaphase/anaphase transition [GO:0045841]; negative regulation of ubiquitin protein ligase activity [GO:1904667]; nucleotide-excision repair [GO:0006289]; proteasome-mediated ubiquitin-dependent protein catabolic process [GO:0043161]; protein deubiquitina…	0
USP33	ENSG00000077254	protein_coding	1867	2002.92	3.30166	0.939177	3.01996e-15	1853.5	1985.8	3.29794	0.680844	0.000228147	942	Golgi apparatus;Nucleoplasm	0	SUBCELLULAR LOCATION: Cytoplasm, perinuclear region {ECO:0000269|PubMed:19118533}. Cytoplasm, cytoskeleton, microtubule organizing center, centrosome {ECO:0000269|PubMed:23486064}. Note=Associates with centrosomes predominantly in S and G2 phases but less in G1 phase (PubMed:23486064). {ECO:0000269|PubMed:23486064}.; SUBCELLULAR LOCATION: [Isoform 3]: Golgi apparatus {ECO:0000269|PubMed:21801292}.	0	0	centrosome [GO:0005813]; cytoplasm [GO:0005737]; cytosol [GO:0005829]; focal adhesion [GO:0005925]; Golgi apparatus [GO:0005794]; neuronal cell body [GO:0043025]; nucleoplasm [GO:0005654]; perinuclear region of cytoplasm [GO:0048471]; VCB complex [GO:0030891]	axon guidance [GO:0007411]; cell migration [GO:0016477]; cellular response to starvation [GO:0009267]; centrosome duplication [GO:0051298]; endocytosis [GO:0006897]; negative regulation of protein binding [GO:0032091]; nervous system development [GO:0007399]; positive regulation of protein binding [GO:0032092]; protein deubiquitination [GO:0016579]; protein K48-linked deubiquitination [GO:0071108…	0
USP15	ENSG00000135655	protein_coding	1140.5	1115.4	3.04743	0.87569	9.6623e-14	997.25	1050.32	3.02132	0.667743	0.000303764	981	Cytosol;Nuclear bodies;Nucleoplasm	0	SUBCELLULAR LOCATION: Cytoplasm {ECO:0000269|PubMed:21947082, ECO:0000269|PubMed:24526689}. Nucleus {ECO:0000269|PubMed:21947082, ECO:0000269|PubMed:24526689}. Mitochondrion {ECO:0000269|PubMed:24852371}.	0	0	cytoplasm [GO:0005737]; cytosol [GO:0005829]; mitochondrion [GO:0005739]; nuclear body [GO:0016604]; nucleoplasm [GO:0005654]; nucleus [GO:0005634]	BMP signaling pathway [GO:0030509]; monoubiquitinated protein deubiquitination [GO:0035520]; negative regulation of antifungal innate immune response [GO:1905035]; negative regulation of transforming growth factor beta receptor signaling pathway [GO:0030512]; positive regulation of RIG-I signaling pathway [GO:1900246]; protein deubiquitination [GO:0016579]; protein K27-linked deubiquitination [GO…	0
USP1	ENSG00000162607	protein_coding	2947	3028.29	3.4812	0.96462	8.93537e-12	2825.25	2877.85	3.45907	0.730587	8.24706e-05	785	Nucleoplasm	0	SUBCELLULAR LOCATION: Nucleus {ECO:0000269|PubMed:15694335}.	0	0	cytosol [GO:0005829]; nucleoplasm [GO:0005654]; nucleus [GO:0005634]	DNA repair [GO:0006281]; monoubiquitinated protein deubiquitination [GO:0035520]; positive regulation of error-prone translesion synthesis [GO:1904333]; positive regulation of receptor signaling pathway via JAK-STAT [GO:0046427]; protein deubiquitination [GO:0016579]; proteolysis [GO:0006508]; regulation of DNA repair [GO:0006282]; regulation of protein stability [GO:0031647]; response to UV [GO:…	0
UHMK1	ENSG00000152332	protein_coding	1643	1352.8	3.13123	0.893723	9.16336e-08	2550.75	2012.42	3.30372	0.716029	0.000148328	419	Nucleoplasm	0	SUBCELLULAR LOCATION: Nucleus {ECO:0000269|PubMed:23419774}.	0	0	axon [GO:0030424]; dendrite cytoplasm [GO:0032839]; neuronal ribonucleoprotein granule [GO:0071598]; nucleoplasm [GO:0005654]; nucleus [GO:0005634]	neuron projection development [GO:0031175]; peptidyl-serine phosphorylation [GO:0018105]; positive regulation of translational initiation [GO:0045948]; regulation of cell cycle [GO:0051726]; regulation of protein export from nucleus [GO:0046825]	0
UGCG	ENSG00000148154	protein_coding	524.75	456.375	2.65932	0.849663	8.81665e-08	601.5	582.278	2.76513	0.790507	0.000258585	394		0	SUBCELLULAR LOCATION: Golgi apparatus membrane {ECO:0000269|PubMed:12873973}; Multi-pass membrane protein {ECO:0000250|UniProtKB:Q9R0E0}.	0	0	Golgi membrane [GO:0000139]; membrane [GO:0016020]	cell differentiation [GO:0030154]; cornified envelope assembly [GO:1903575]; epidermis development [GO:0008544]; establishment of skin barrier [GO:0061436]; glucosylceramide biosynthetic process [GO:0006679]; glycosphingolipid biosynthetic process [GO:0006688]; intestinal lipid absorption [GO:0098856]; keratinocyte differentiation [GO:0030216]; leptin-mediated signaling pathway [GO:0033210]; neur…	0
UFL1	ENSG00000014123	protein_coding	484.75	482.159	2.68319	0.790211	1.19891e-06	577.5	530.965	2.72507	0.612649	0.00448893	794	Endoplasmic reticulum	0	SUBCELLULAR LOCATION: Endoplasmic reticulum membrane {ECO:0000269|PubMed:20018847, ECO:0000269|PubMed:20164180, ECO:0000269|PubMed:20228063, ECO:0000269|PubMed:32160526, ECO:0000269|PubMed:36543799, ECO:0000269|PubMed:38383785, ECO:0000269|PubMed:38383789}. Cytoplasm, cytosol {ECO:0000269|PubMed:20228063, ECO:0000269|PubMed:30886146}. Nucleus {ECO:0000269|PubMed:30886146}. Chromosome {ECO:0000269…	0	0	cytoplasm [GO:0005737]; cytosol [GO:0005829]; endoplasmic reticulum [GO:0005783]; endoplasmic reticulum membrane [GO:0005789]; membrane [GO:0016020]; mitochondrial outer membrane [GO:0005741]; neuron projection [GO:0043005]; nucleus [GO:0005634]; protein-containing complex [GO:0032991]; site of double-strand break [GO:0035861]	DNA damage checkpoint signaling [GO:0000077]; DNA damage response [GO:0006974]; DNA repair [GO:0006281]; erythrocyte differentiation [GO:0030218]; hematopoietic stem cell differentiation [GO:0060218]; negative regulation of IRE1-mediated unfolded protein response [GO:1903895]; negative regulation of NF-kappaB transcription factor activity [GO:0032088]; negative regulation of protein ubiquitinatio…	0
UCHL3	ENSG00000118939	protein_coding	174.75	183.776	2.26429	0.603024	0.0124049	100.5	138.143	2.14033	0.868853	0.00107178	230	Cytosol;Nucleoplasm;Golgi apparatus	0	SUBCELLULAR LOCATION: Cytoplasm.	0	0	cytoplasm [GO:0005737]; cytosol [GO:0005829]; Golgi apparatus [GO:0005794]; nucleoplasm [GO:0005654]	post-translational protein modification [GO:0043687]; protein catabolic process [GO:0030163]; protein deubiquitination [GO:0016579]; protein ubiquitination [GO:0016567]; ubiquitin-dependent protein catabolic process [GO:0006511]	0
UBLCP1	ENSG00000164332	protein_coding	726.25	815.818	2.91159	0.938828	1.37799e-12	713	840.25	2.92441	0.786922	0.00027871	318	Nucleoli;Nucleoli rim;Nucleoplasm	0	SUBCELLULAR LOCATION: Nucleus {ECO:0000269|PubMed:15883030, ECO:0000269|PubMed:21949367, ECO:0000269|PubMed:28539385}. Note=Colocalizes with nuclear proteasomes.	0	0	nucleolus [GO:0005730]; nucleoplasm [GO:0005654]; nucleus [GO:0005634]	negative regulation of ATP-dependent activity [GO:0032780]; regulation of proteasome assembly [GO:0090364]	0
UBL3	ENSG00000122042	protein_coding	713	623.055	2.79453	0.789956	9.76673e-06	819.25	787.924	2.89648	0.728896	6.36068e-06	117	Centrosome	0	SUBCELLULAR LOCATION: Cell membrane {ECO:0000250}; Lipid-anchor {ECO:0000250}.	0	0	extracellular exosome [GO:0070062]; plasma membrane [GO:0005886]	0	0
UBE3A	ENSG00000114062	protein_coding	1277.25	1180.67	3.07213	0.846189	3.08735e-09	1303.5	1209.34	3.08255	0.787969	1.58134e-05	875	Nucleoplasm;Cytosol	0	SUBCELLULAR LOCATION: Cytoplasm {ECO:0000250|UniProtKB:O08759}. Nucleus {ECO:0000250|UniProtKB:O08759}.	0	0	cytosol [GO:0005829]; glutamatergic synapse [GO:0098978]; nucleus [GO:0005634]; postsynaptic cytosol [GO:0099524]; proteasome complex [GO:0000502]; synaptic vesicle [GO:0008021]	androgen receptor signaling pathway [GO:0030521]; brain development [GO:0007420]; negative regulation of TORC1 signaling [GO:1904262]; ovarian follicle development [GO:0001541]; positive regulation of Golgi lumen acidification [GO:1905528]; positive regulation of phosphatidylinositol 3-kinase/protein kinase B signal transduction [GO:0051897]; positive regulation of protein ubiquitination [GO:0031…	0
UBE2W	ENSG00000104343	protein_coding	413.5	422.608	2.62594	0.895901	6.10859e-09	470.75	492.368	2.69229	0.95345	3.2921e-05	151	Nucleoli	0	SUBCELLULAR LOCATION: Nucleus {ECO:0000269|PubMed:16368532, ECO:0000269|PubMed:21229326}. Note=In the nucleus, colocalizes with FANCL. {ECO:0000269|PubMed:21229326}.	0	0	cytoplasm [GO:0005737]; nucleoplasm [GO:0005654]; nucleus [GO:0005634]	antiviral innate immune response [GO:0140374]; cellular response to misfolded protein [GO:0071218]; DNA repair [GO:0006281]; negative regulation of TORC1 signaling [GO:1904262]; proteasome-mediated ubiquitin-dependent protein catabolic process [GO:0043161]; protein K11-linked ubiquitination [GO:0070979]; protein monoubiquitination [GO:0006513]; protein polyubiquitination [GO:0000209]; protein qua…	0
UBE2Q2	ENSG00000140367	protein_coding	389	374.753	2.57374	0.673426	0.000231734	590.75	588.427	2.76969	0.625522	0.00191012	375		0	SUBCELLULAR LOCATION: Cytoplasm {ECO:0000269|PubMed:16300736}.	0	0	cytosol [GO:0005829]; nucleus [GO:0005634]	protein K48-linked ubiquitination [GO:0070936]	0
UBE2B	ENSG00000119048	protein_coding	476	564.572	2.75172	0.894096	3.26268e-07	427.75	509.429	2.70708	0.606834	0.0112043	152	Cytosol;Nucleoplasm;Plasma membrane;Flagellar centriole;Mid piece;Principal piece;Vesicles	0	SUBCELLULAR LOCATION: Cell membrane {ECO:0000250|UniProtKB:P63149}. Nucleus {ECO:0000250|UniProtKB:P63149}. Note=In peripheral neurons, expressed both at the plasma membrane and in nuclei. {ECO:0000250|UniProtKB:P63149}.	0	0	chromatin [GO:0000785]; cytoplasm [GO:0005737]; HULC complex [GO:0033503]; nucleoplasm [GO:0005654]; nucleus [GO:0005634]; plasma membrane [GO:0005886]; replication fork [GO:0005657]; XY body [GO:0001741]	apoptotic process [GO:0006915]; chiasma assembly [GO:0051026]; chromatin organization [GO:0006325]; DNA damage response [GO:0006974]; DNA repair [GO:0006281]; ectopic germ cell programmed cell death [GO:0035234]; in utero embryonic development [GO:0001701]; meiotic telomere clustering [GO:0045141]; negative regulation of apoptotic process [GO:0043066]; negative regulation of developmental process…	0
UBA6	ENSG00000033178	protein_coding	1437.5	1524.16	3.18303	1.10465	2.62918e-19	1559.75	1574.03	3.19701	0.878527	8.62408e-06	1052	Cytosol;Nucleoplasm	0	0	0	0	cytoplasm [GO:0005737]; cytosol [GO:0005829]; nucleus [GO:0005634]	DNA damage response [GO:0006974]; protein ubiquitination [GO:0016567]; ubiquitin-dependent protein catabolic process [GO:0006511]	0
UBA2	ENSG00000126261	protein_coding	3413.25	3485.83	3.54231	0.724754	1.38736e-07	3134	3316.15	3.52063	0.624115	0.000318594	640	Nucleoplasm	0	SUBCELLULAR LOCATION: Cytoplasm. Nucleus. Note=Shuttles between the cytoplasm and the nucleus, sumoylation is required either for nuclear translocation or nuclear retention.	0	0	cytoplasm [GO:0005737]; nucleolus [GO:0005730]; nucleoplasm [GO:0005654]; SUMO activating enzyme complex [GO:0031510]	positive regulation of protein sumoylation [GO:0033235]; protein sumoylation [GO:0016925]	0
TXNDC9	ENSG00000115514	protein_coding	332.25	346.551	2.53977	0.856319	3.13335e-06	311	290.523	2.46318	0.812062	0.00060058	226	Cytosol	0	SUBCELLULAR LOCATION: Cytoplasm {ECO:0000250|UniProtKB:Q9CQ79}. Nucleus {ECO:0000250|UniProtKB:Q9CQ79}. Cytoplasm, cytoskeleton, microtubule organizing center, centrosome {ECO:0000250|UniProtKB:Q9CQ79}. Midbody {ECO:0000250|UniProtKB:Q9CQ79}. Note=Co-localizes with beta-tubulin in the centrosome. {ECO:0000250|UniProtKB:Q9CQ79}.	1	1	centrosome [GO:0005813]; cytoplasm [GO:0005737]; cytosol [GO:0005829]; midbody [GO:0030496]; nucleus [GO:0005634]	microtubule cytoskeleton organization [GO:0000226]	0
TXNDC16	ENSG00000087301	protein_coding	575.5	547.714	2.73855	0.874363	1.05337e-08	507.5	483.801	2.68467	0.717144	0.00116757	825	Mitochondria	0	SUBCELLULAR LOCATION: Secreted {ECO:0000269|PubMed:25122923}. Endoplasmic reticulum lumen {ECO:0000269|PubMed:21359175, ECO:0000269|PubMed:25122923}.	0	0	endoplasmic reticulum lumen [GO:0005788]; extracellular exosome [GO:0070062]	0	0
TWSG1	ENSG00000128791	protein_coding	680.25	584.013	2.76642	0.879908	2.93113e-07	772.25	677.456	2.83088	0.659566	0.000662174	223	Centrosome;Cytosol	0	SUBCELLULAR LOCATION: Secreted {ECO:0000250}.	0	0	extracellular space [GO:0005615]	BMP signaling pathway [GO:0030509]; camera-type eye development [GO:0043010]; chondrocyte differentiation [GO:0002062]; forebrain development [GO:0030900]; hemopoiesis [GO:0030097]; mesoderm formation [GO:0001707]; negative regulation of BMP signaling pathway [GO:0030514]; negative regulation of CD4-positive, alpha-beta T cell activation [GO:2000515]; negative regulation of CD4-positive, alpha-be…	0
TWISTNB	ENSG00000105849	protein_coding	1113.75	1100.07	3.04142	0.937079	2.19556e-08	1158	1179.13	3.07156	0.658185	0.000214103	338	Nucleoli fibrillar center;Nucleoplasm	0	SUBCELLULAR LOCATION: Nucleus, nucleolus {ECO:0000305|PubMed:34887565}.	0	0	nucleoplasm [GO:0005654]; RNA polymerase I complex [GO:0005736]	cellular response to leukemia inhibitory factor [GO:1990830]; DNA-templated transcription initiation [GO:0006352]; transcription elongation by RNA polymerase I [GO:0006362]	0
TWF1	ENSG00000151239	protein_coding	911.75	879.815	2.94439	1.22834	5.93307e-16	1255.75	1120.05	3.04924	0.905806	3.23882e-05	350	Cytosol	0	SUBCELLULAR LOCATION: Cytoplasm. Cytoplasm, cytoskeleton {ECO:0000250}. Note=Diffuse cytoplasmic localization with perinuclear and G-actin-rich cortical actin structures sublocalization. Also found at membrane ruffles and cell-cell contacts (By similarity). {ECO:0000250}.	0	0	actin cytoskeleton [GO:0015629]; actin filament [GO:0005884]; cell-cell junction [GO:0005911]; cytoplasm [GO:0005737]; cytosol [GO:0005829]; filopodium [GO:0030175]; focal adhesion [GO:0005925]; myofibril [GO:0030016]; perinuclear region of cytoplasm [GO:0048471]; ruffle membrane [GO:0032587]	actin filament depolymerization [GO:0030042]; barbed-end actin filament capping [GO:0051016]; negative regulation of actin filament polymerization [GO:0030837]; positive regulation of cardiac muscle hypertrophy [GO:0010613]; positive regulation of neuron projection development [GO:0010976]; regulation of lamellipodium assembly [GO:0010591]	0
TTK	ENSG00000112742	protein_coding	1243.5	1282.08	3.10792	0.93328	1.08672e-09	1315.25	1350.37	3.13045	0.82914	9.02305e-05	857	Cytosol;Nucleoli	0	0	0	0	cytoplasm [GO:0005737]; kinetochore [GO:0000776]; membrane [GO:0016020]; nucleus [GO:0005634]; spindle [GO:0005819]	chromosome segregation [GO:0007059]; female meiosis chromosome segregation [GO:0016321]; meiotic spindle assembly checkpoint signaling [GO:0033316]; mitotic spindle assembly checkpoint signaling [GO:0007094]; mitotic spindle organization [GO:0007052]; positive regulation of cell population proliferation [GO:0008284]; positive regulation of SMAD protein signal transduction [GO:0060391]; protein lo…	0
TTC33	ENSG00000113638	protein_coding	222.5	188.333	2.27493	1.09429	1.98264e-07	213	211.987	2.32631	0.678482	0.0121316	262	Nucleoplasm;Golgi apparatus;Vesicles	0	0	0	0	0	0	0
TTC30A	ENSG00000197557	protein_coding	109.75	103.14	2.01343	0.915291	0.0016747	138	128.462	2.10877	0.795221	0.00187534	665	Basal body;Centrosome;Primary cilium;Nucleoplasm;Primary cilium tip	0	SUBCELLULAR LOCATION: Cell projection, cilium {ECO:0000250}.	0	0	axonemal microtubule [GO:0005879]; intraciliary transport particle B [GO:0030992]	intraciliary transport [GO:0042073]	0
TTC21B	ENSG00000123607	protein_coding	361	381.657	2.58167	0.700065	3.88208e-06	381.5	420.887	2.62417	0.708281	0.000385011	1316	Basal body;Centriolar satellite;Primary cilium;Connecting piece;Cytosol;End piece;Mid piece;Principal piece	0	SUBCELLULAR LOCATION: Cytoplasm, cytoskeleton, cilium axoneme {ECO:0000250|UniProtKB:Q0HA38}.	0	0	ciliary tip [GO:0097542]; cilium [GO:0005929]; cytoplasm [GO:0005737]; cytoskeleton [GO:0005856]; intraciliary transport particle A [GO:0030991]	Bergmann glial cell differentiation [GO:0060020]; cerebellar Purkinje cell differentiation [GO:0021702]; cilium assembly [GO:0060271]; forebrain dorsal/ventral pattern formation [GO:0021798]; intraciliary retrograde transport [GO:0035721]; negative regulation of eating behavior [GO:1903999]; positive regulation of canonical Wnt signaling pathway [GO:0090263]; positive regulation of gene expressio…	0
TTC14	ENSG00000163728	protein_coding	456	386.221	2.58684	0.787032	7.36381e-06	564.25	554.347	2.74378	0.66454	0.001789	770	Nucleoplasm	0	0	0	0	0	0	0
TSNAX	ENSG00000116918	protein_coding	1025.5	1429.37	3.15515	0.842696	3.12309e-11	1050.5	1317.75	3.11983	0.752742	0.000356205	290	Nucleoplasm;Cytosol;Golgi apparatus	0	SUBCELLULAR LOCATION: Cytoplasm, perinuclear region. Golgi apparatus {ECO:0000250}. Nucleus. Note=Accumulate in the Golgi complex of mid-late pachytene spermatocytes (By similarity). Expressed in the cytoplasm in the presence of TSN. {ECO:0000250}.	0	0	cytoplasm [GO:0005737]; cytosol [GO:0005829]; endoribonuclease complex [GO:1902555]; Golgi apparatus [GO:0005794]; nucleoplasm [GO:0005654]; nucleus [GO:0005634]; perinuclear region of cytoplasm [GO:0048471]	cell differentiation [GO:0030154]; regulatory ncRNA-mediated post-transcriptional gene silencing [GO:0035194]; siRNA processing [GO:0030422]; spermatogenesis [GO:0007283]	0
TSEN15	ENSG00000198860	protein_coding	437.75	488.828	2.68916	0.602232	0.00172311	501.5	522.448	2.71804	0.648995	0.00118883	171	Nucleoli;Nucleoplasm	0	SUBCELLULAR LOCATION: Nucleus {ECO:0000305}. Nucleus, nucleolus {ECO:0000305}. Note=May be transiently localized in the nucleolus. {ECO:0000305}.	0	0	nucleolus [GO:0005730]; nucleoplasm [GO:0005654]	mRNA processing [GO:0006397]; tRNA splicing, via endonucleolytic cleavage and ligation [GO:0006388]	0
TRUB1	ENSG00000165832	protein_coding	731.25	719.859	2.85725	1.15054	2.29181e-09	932.5	872.202	2.94062	0.843212	3.57707e-05	349	Vesicles	0	SUBCELLULAR LOCATION: Nucleus {ECO:0000269|PubMed:28073919, ECO:0000269|PubMed:33023933}. Cytoplasm, cytosol {ECO:0000269|PubMed:28073919}. Note=Catalyzes pseudouridylation of mRNAs in the nucleus. {ECO:0000269|PubMed:28073919}.	0	0	cytosol [GO:0005829]; mitochondrion [GO:0005739]; nucleus [GO:0005634]	mRNA processing [GO:0006397]; mRNA pseudouridine synthesis [GO:1990481]; positive regulation of pre-miRNA processing [GO:2000633]; tRNA modification [GO:0006400]	0
TROVE2	ENSG00000116747	protein_coding	1436	1432.95	3.15623	1.17221	6.93867e-14	1409	1472.72	3.16812	0.91472	6.10344e-05	538	Cytosol;Primary cilium;Nuclear bodies;Nucleoplasm	0	SUBCELLULAR LOCATION: Cytoplasm {ECO:0000269|PubMed:17289661}. Note=Localized in cytoplasmic mRNP granules containing untranslated mRNAs. {ECO:0000269|PubMed:17289661}.	0	0	cilium [GO:0005929]; cytosol [GO:0005829]; nuclear body [GO:0016604]; nucleoplasm [GO:0005654]; ribonucleoprotein complex [GO:1990904]	cellular response to interferon-alpha [GO:0035457]; cilium assembly [GO:0060271]; immune system development [GO:0002520]; regulation of gene expression [GO:0010468]; response to UV [GO:0009411]; smoothened signaling pathway [GO:0007224]; transcription by RNA polymerase III [GO:0006383]	0
TRMT1L	ENSG00000121486	protein_coding	613	705.467	2.84848	0.757172	1.35554e-08	826	943.114	2.97456	0.706734	3.57707e-05	733	Nucleoplasm;Nucleoli	0	SUBCELLULAR LOCATION: Nucleus, nucleolus {ECO:0000269|PubMed:28784718, ECO:0000269|PubMed:39786998, ECO:0000305|PubMed:33499731}.	0	0	nucleolus [GO:0005730]; nucleus [GO:0005634]	tRNA N2-guanine methylation [GO:0002940]	0
TRMT10C	ENSG00000174173	protein_coding	1074.25	1042.97	3.01827	0.829427	1.55583e-06	794.5	771.578	2.88738	0.657792	0.00264179	403	Mitochondria;Nucleoplasm	0	SUBCELLULAR LOCATION: Mitochondrion matrix, mitochondrion nucleoid {ECO:0000269|PubMed:18984158, ECO:0000269|PubMed:23473034, ECO:0000269|PubMed:24703694}.	0	0	mitochondrial matrix [GO:0005759]; mitochondrial nucleoid [GO:0042645]; mitochondrial ribonuclease P complex [GO:0030678]; mitochondrion [GO:0005739]; nucleoplasm [GO:0005654]; nucleus [GO:0005634]; tRNA methyltransferase complex [GO:0043527]	mitochondrial RNA 5'-end processing [GO:0000964]; mitochondrial tRNA 3'-end processing [GO:1990180]; mitochondrial tRNA 5'-end processing [GO:0097745]; mitochondrial tRNA methylation [GO:0070901]; mitochondrial tRNA processing [GO:0090646]; mRNA processing [GO:0006397]; positive regulation of mitochondrial translation [GO:0070131]	0
TRMT10A	ENSG00000145331	protein_coding	298.75	327.961	2.51582	1.24375	8.60301e-13	278.25	332.576	2.52189	0.74631	0.000723632	339	Actin filaments;Nucleoli;Nucleoplasm;Cytosol	0	SUBCELLULAR LOCATION: Nucleus {ECO:0000269|PubMed:24204302}. Nucleus, nucleolus {ECO:0000269|PubMed:24204302}.	0	0	actin cytoskeleton [GO:0015629]; cytosol [GO:0005829]; extracellular exosome [GO:0070062]; nucleolus [GO:0005730]; nucleoplasm [GO:0005654]; nucleus [GO:0005634]	tRNA methylation [GO:0030488]; tRNA N1-guanine methylation [GO:0002939]	0
TRIQK	ENSG00000205133	protein_coding	142.25	131.956	2.12043	0.994206	2.40619e-05	193	189.295	2.27714	1.02548	1.58134e-05	86		0	SUBCELLULAR LOCATION: Endoplasmic reticulum membrane {ECO:0000269|PubMed:18828657}; Single-pass membrane protein {ECO:0000269|PubMed:18828657}.	0	0	endoplasmic reticulum membrane [GO:0005789]	0	0
TRIM59	ENSG00000213186	protein_coding	278	353.117	2.54792	0.882455	1.07852e-07	323.75	377.162	2.57653	0.591223	0.00924911	403		0	SUBCELLULAR LOCATION: Endoplasmic reticulum membrane {ECO:0000269|PubMed:22588174}; Single-pass membrane protein {ECO:0000305}.	0	0	endoplasmic reticulum [GO:0005783]; endoplasmic reticulum membrane [GO:0005789]	host-mediated suppression of symbiont invasion [GO:0046597]; innate immune response [GO:0045087]; negative regulation of canonical NF-kappaB signal transduction [GO:0043124]; protein ubiquitination [GO:0016567]	0
TRIM23	ENSG00000113595	protein_coding	378.5	407.71	2.61035	0.97505	8.23633e-09	464	463.932	2.66645	0.884328	7.71224e-05	574		0	SUBCELLULAR LOCATION: Cytoplasm {ECO:0000269|PubMed:28871090}. Endomembrane system {ECO:0000269|PubMed:9671726}. Golgi apparatus membrane {ECO:0000269|PubMed:9671726}. Lysosome membrane {ECO:0000269|PubMed:9671726}. Note=Membrane-associated with the Golgi complex and lysosomal structures.	0	0	cytoplasm [GO:0005737]; Golgi membrane [GO:0000139]; lysosomal membrane [GO:0005765]; nucleus [GO:0005634]; plasma membrane [GO:0005886]	innate immune response [GO:0045087]; intracellular protein transport [GO:0006886]; positive regulation of autophagy [GO:0010508]; protein ubiquitination [GO:0016567]; vesicle-mediated transport [GO:0016192]	0
TRDMT1	ENSG00000107614	protein_coding	135.25	150.676	2.17804	0.910309	1.90499e-05	120	110.732	2.04427	0.650867	0.0247925	391		0	SUBCELLULAR LOCATION: Cytoplasm {ECO:0000269|PubMed:16424344}.	0	0	cytoplasm [GO:0005737]; nucleoplasm [GO:0005654]; nucleus [GO:0005634]	tRNA methylation [GO:0030488]; tRNA modification [GO:0006400]; tRNA stabilization [GO:0036416]	0
TRAPPC8	ENSG00000153339	protein_coding	1824	1787.68	3.25229	0.794042	4.22054e-11	1501	1438.15	3.1578	0.716958	3.73443e-05	1435	Cytosol;Microtubules	0	SUBCELLULAR LOCATION: Golgi apparatus, cis-Golgi network {ECO:0000250}.	0	0	cytoplasm [GO:0005737]; cytosol [GO:0005829]; TRAPP complex [GO:0030008]; TRAPPIII protein complex [GO:1990072]	collagen biosynthetic process [GO:0032964]; COPII vesicle coating [GO:0048208]; endoplasmic reticulum to Golgi vesicle-mediated transport [GO:0006888]; Golgi organization [GO:0007030]; vesicle tethering [GO:0099022]	0
TRAM1	ENSG00000067167	protein_coding	2281.75	1986.57	3.2981	0.895355	9.03163e-10	2284	2096.67	3.32153	0.7655	2.77288e-05	374		0	SUBCELLULAR LOCATION: Endoplasmic reticulum membrane {ECO:0000269|PubMed:12475939, ECO:0000269|PubMed:1315422, ECO:0000269|PubMed:20430023, ECO:0000269|PubMed:8616892, ECO:0000269|PubMed:9506517}; Multi-pass membrane protein {ECO:0000255}.	0	0	endoplasmic reticulum [GO:0005783]; endoplasmic reticulum membrane [GO:0005789]; membrane [GO:0016020]	cotranslational protein targeting to membrane [GO:0006613]; protein insertion into ER membrane [GO:0045048]; response to unfolded protein [GO:0006986]; SRP-dependent cotranslational protein targeting to membrane, translocation [GO:0006616]	0
TPP2	ENSG00000134900	protein_coding	1022.5	1011.12	3.0048	0.711473	7.27622e-07	927.25	925.952	2.96659	0.64844	0.000420337	1249	Cytosol;Nuclear bodies	0	SUBCELLULAR LOCATION: Cytoplasm {ECO:0000269|PubMed:19747897}. Nucleus {ECO:0000269|PubMed:19747897}. Note=Translocates to the nucleus in response to gamma-irradiation.	0	0	cytoplasm [GO:0005737]; cytosol [GO:0005829]; nuclear body [GO:0016604]; nucleoplasm [GO:0005654]	intracellular amino acid homeostasis [GO:0080144]; protein polyubiquitination [GO:0000209]; proteolysis [GO:0006508]	0
TPD52	ENSG00000076554	protein_coding	563	598.549	2.7771	0.962653	7.37082e-07	445.5	499.984	2.69896	0.826254	0.000235843	224	Cytosol;Golgi apparatus;Primary cilium	0	0	0	0	cytoplasm [GO:0005737]; endoplasmic reticulum [GO:0005783]; perinuclear region of cytoplasm [GO:0048471]	anatomical structure morphogenesis [GO:0009653]; B cell differentiation [GO:0030183]; positive regulation of cell population proliferation [GO:0008284]; secretion [GO:0046903]	0
TP53INP1	ENSG00000164938	protein_coding	323.25	288.171	2.45965	0.75849	0.00074795	382.75	370.517	2.56881	0.705486	0.00173449	240	Cytosol	0	SUBCELLULAR LOCATION: Cytoplasm, cytosol. Nucleus. Nucleus, PML body. Cytoplasmic vesicle, autophagosome. Note=Shuttles between the nucleus and the cytoplasm, depending on cellular stress conditions, and re-localizes to autophagosomes on autophagy activation.	0	0	autophagosome [GO:0005776]; cytoplasmic vesicle [GO:0031410]; cytosol [GO:0005829]; nucleoplasm [GO:0005654]; nucleus [GO:0005634]; PML body [GO:0016605]	apoptotic process [GO:0006915]; autophagic cell death [GO:0048102]; autophagosome assembly [GO:0000045]; cellular response to ethanol [GO:0071361]; cellular response to hydroperoxide [GO:0071447]; cellular response to methyl methanesulfonate [GO:0072703]; cellular response to UV [GO:0034644]; negative regulation of cell migration [GO:0030336]; negative regulation of cell population proliferation …	0
TOP2A	ENSG00000131747	protein_coding	6927.75	6430.8	3.80826	0.788099	5.43294e-11	9871.5	9165.89	3.96217	0.649277	0.000186421	1531	Nucleoplasm;Nucleoli	0	SUBCELLULAR LOCATION: Cytoplasm {ECO:0000269|PubMed:9155056}. Nucleus, nucleoplasm {ECO:0000269|PubMed:8299728}. Nucleus {ECO:0000269|PubMed:17567603, ECO:0000269|PubMed:22013166, ECO:0000269|PubMed:8299728, ECO:0000269|PubMed:9155056}. Nucleus, nucleolus {ECO:0000269|PubMed:9155056}.	0	0	chromosome, centromeric region [GO:0000775]; condensed chromosome [GO:0000793]; cytoplasm [GO:0005737]; DNA topoisomerase type II (double strand cut, ATP-hydrolyzing) complex [GO:0009330]; male germ cell nucleus [GO:0001673]; nucleolus [GO:0005730]; nucleoplasm [GO:0005654]; nucleus [GO:0005634]; protein-containing complex [GO:0032991]; ribonucleoprotein complex [GO:1990904]	apoptotic chromosome condensation [GO:0030263]; chromatin organization [GO:0006325]; chromosome segregation [GO:0007059]; DNA damage response [GO:0006974]; DNA topological change [GO:0006265]; embryonic cleavage [GO:0040016]; female meiotic nuclear division [GO:0007143]; hematopoietic progenitor cell differentiation [GO:0002244]; positive regulation of apoptotic process [GO:0043065]; positive reg…	0
TOMM70	ENSG00000154174	protein_coding	2467.75	2509.33	3.39956	0.725528	2.13095e-10	1906	1915.89	3.28237	0.699261	7.95165e-05	608	Mitochondria	0	SUBCELLULAR LOCATION: Mitochondrion outer membrane {ECO:0000269|PubMed:20628368, ECO:0000269|PubMed:25609812, ECO:0000269|PubMed:33723040}; Single-pass membrane protein {ECO:0000255}.; SUBCELLULAR LOCATION: Note=(Microbial infection) During parasite T.gondii-mediated infection, enriched at the interface between the host mitochondria and the parasitopharous vacuole. {ECO:0000269|PubMed:33723040}.	0	0	extracellular exosome [GO:0070062]; membrane [GO:0016020]; mitochondrial membrane [GO:0031966]; mitochondrial outer membrane [GO:0005741]; mitochondrial outer membrane translocase complex [GO:0005742]; mitochondrion [GO:0005739]; TOM complex [GO:0140596]	activation of innate immune response [GO:0002218]; cellular response to virus [GO:0098586]; negative regulation of cell growth involved in cardiac muscle cell development [GO:0061052]; positive regulation of defense response to virus by host [GO:0002230]; positive regulation of interferon-beta production [GO:0032728]; positive regulation of protein targeting to mitochondrion [GO:1903955]; protein…	0
TNPO1	ENSG00000083312	protein_coding	4984	4548.04	3.65782	1.00428	3.02276e-14	4858.75	4365.56	3.64004	0.805832	6.53816e-06	898	Nucleoplasm;Cytoplasmic bodies;Cytosol;Nucleoli	0	SUBCELLULAR LOCATION: Cytoplasm. Nucleus.	0	0	cilium [GO:0005929]; cytoplasm [GO:0005737]; cytosol [GO:0005829]; extracellular exosome [GO:0070062]; nucleolus [GO:0005730]; nucleoplasm [GO:0005654]; nucleus [GO:0005634]	protein import into nucleus [GO:0006606]	0
TNKS2	ENSG00000107854	protein_coding	1433.75	1430.76	3.15557	0.737757	1.14205e-09	1821	1694.36	3.22901	0.58812	0.000622026	1166	Microtubules	0	SUBCELLULAR LOCATION: Cytoplasm. Golgi apparatus membrane; Peripheral membrane protein. Nucleus. Chromosome, telomere {ECO:0000305}. Note=Associated with the Golgi and with juxtanuclear SLC2A4/GLUT4-vesicles. Also found around the pericentriolar matrix of mitotic centromeres. During interphase, a small fraction of TNKS2 is found in the nucleus, associated with TRF1.	0	0	chromosome, telomeric region [GO:0000781]; cytoplasm [GO:0005737]; cytosol [GO:0005829]; Golgi membrane [GO:0000139]; nuclear envelope [GO:0005635]; nucleus [GO:0005634]; pericentriolar material [GO:0000242]; perinuclear region of cytoplasm [GO:0048471]	negative regulation of telomere maintenance via telomere lengthening [GO:1904357]; positive regulation of canonical Wnt signaling pathway [GO:0090263]; positive regulation of telomere capping [GO:1904355]; positive regulation of telomere maintenance via telomerase [GO:0032212]; protein auto-ADP-ribosylation [GO:0070213]; protein localization to chromosome, telomeric region [GO:0070198]; protein p…	0
TMX3	ENSG00000166479	protein_coding	657.25	619.575	2.79209	0.881075	1.40312e-08	742.25	693.131	2.84082	0.65963	0.00229799	454		0	SUBCELLULAR LOCATION: Endoplasmic reticulum membrane {ECO:0000269|PubMed:15623505}; Single-pass membrane protein {ECO:0000269|PubMed:15623505}.	0	0	cell surface [GO:0009986]; endoplasmic reticulum [GO:0005783]; endoplasmic reticulum membrane [GO:0005789]; plasma membrane [GO:0005886]; platelet alpha granule membrane [GO:0031092]	0	0
TMX1	ENSG00000139921	protein_coding	1628.75	1813.04	3.25841	1.00392	8.35169e-10	1535	1753.71	3.24396	0.879385	2.38299e-05	280	Endoplasmic reticulum;Nucleoli	0	SUBCELLULAR LOCATION: Endoplasmic reticulum membrane {ECO:0000269|PubMed:11152479, ECO:0000269|PubMed:22045338, ECO:0000269|PubMed:27502484, ECO:0000269|PubMed:31304984, ECO:0000269|PubMed:37648867}; Single-pass type I membrane protein {ECO:0000255}. Mitochondrion membrane {ECO:0000269|PubMed:22045338, ECO:0000269|PubMed:27502484, ECO:0000269|PubMed:31304984}; Single-pass type I membrane protein …	0	0	endomembrane system [GO:0012505]; endoplasmic reticulum membrane [GO:0005789]; extracellular region [GO:0005576]; mitochondria-associated endoplasmic reticulum membrane contact site [GO:0044233]; mitochondrial membrane [GO:0031966]	negative regulation of platelet aggregation [GO:0090331]; negative regulation of triglyceride biosynthetic process [GO:0010868]; positive regulation of ERAD pathway [GO:1904294]; regulation of calcium ion transport [GO:0051924]; response to endoplasmic reticulum stress [GO:0034976]	0
TMTC3	ENSG00000139324	protein_coding	1087.5	884.814	2.94685	1.08917	1.72892e-13	1225.25	997.51	2.99892	0.897149	1.5657e-05	915		0	SUBCELLULAR LOCATION: Membrane {ECO:0000255}; Multi-pass membrane protein {ECO:0000255}. Endoplasmic reticulum {ECO:0000269|PubMed:21603654}. Note=In odontoblast cultures, it colocalizes with PDIA3 in the endoplasmic reticulum. {ECO:0000269|PubMed:21603654}.	0	0	endoplasmic reticulum [GO:0005783]; membrane [GO:0016020]	positive regulation of proteasomal protein catabolic process [GO:1901800]; protein O-linked mannosylation [GO:0035269]; response to endoplasmic reticulum stress [GO:0034976]	0
TMPO	ENSG00000120802	protein_coding	3623.25	3160.42	3.49974	0.896815	9.92588e-10	3414.75	3046.13	3.48375	0.683088	0.000648391	694	Nuclear membrane	0	SUBCELLULAR LOCATION: Nucleus. Chromosome. Note=Expressed diffusely throughout the nucleus.	0	0	chromatin [GO:0000785]; nuclear envelope [GO:0005635]; nucleus [GO:0005634]	0	0
TMEM68	ENSG00000167904	protein_coding	172.75	208.402	2.3189	0.875855	0.000291505	186	209.258	2.32068	0.837898	0.000417294	324	Vesicles	0	SUBCELLULAR LOCATION: Endoplasmic reticulum membrane {ECO:0000269|PubMed:37648867}; Multi-pass membrane protein {ECO:0000255}.	0	0	endoplasmic reticulum membrane [GO:0005789]; membrane [GO:0016020]	triglyceride biosynthetic process [GO:0019432]	0
TMEM65	ENSG00000164983	protein_coding	699.75	648.438	2.81187	0.759536	1.86093e-05	660.5	678.412	2.83149	0.704478	7.046e-05	240	Plasma membrane;Vesicles	0	SUBCELLULAR LOCATION: Cell membrane {ECO:0000269|PubMed:26403541}; Multi-pass membrane protein {ECO:0000255}. Mitochondrion inner membrane {ECO:0000269|PubMed:24765583, ECO:0000269|PubMed:28295037}; Multi-pass membrane protein {ECO:0000255}. Note=Localizes at the intercalated disk in the ventricular tissue (PubMed:26403541). {ECO:0000269|PubMed:26403541}.	0	0	intercalated disc [GO:0014704]; intracellular membrane-bounded organelle [GO:0043231]; mitochondrial inner membrane [GO:0005743]; mitochondrion [GO:0005739]; nucleolus [GO:0005730]; plasma membrane [GO:0005886]	cardiac conduction [GO:0061337]; cardiac ventricle development [GO:0003231]; regulation of cardiac conduction [GO:1903779]	0
TMEM64	ENSG00000180694	protein_coding	237.75	234.399	2.36996	0.894715	0.000166904	287.5	267.76	2.42775	0.771582	0.00204294	380		0	SUBCELLULAR LOCATION: Membrane {ECO:0000255}; Multi-pass membrane protein {ECO:0000255}. Endoplasmic reticulum {ECO:0000250|UniProtKB:Q3U145}.	0	0	endoplasmic reticulum [GO:0005783]; membrane [GO:0016020]	negative regulation of canonical Wnt signaling pathway [GO:0090090]; negative regulation of osteoblast differentiation [GO:0045668]; osteoclast differentiation [GO:0030316]; positive regulation of bone resorption [GO:0045780]; positive regulation of fat cell differentiation [GO:0045600]; positive regulation of osteoclast differentiation [GO:0045672]; regulation of cytosolic calcium ion concentrat…	0
TMEM56	ENSG00000152078	protein_coding	277	301.362	2.47909	0.964451	2.86402e-07	374.25	371.586	2.57006	0.825677	0.00069348	263	Nuclear speckles	0	SUBCELLULAR LOCATION: Membrane {ECO:0000305}; Multi-pass membrane protein {ECO:0000305}.	0	0	endoplasmic reticulum [GO:0005783]; membrane [GO:0016020]	lipid homeostasis [GO:0055088]	0
TMEM47	ENSG00000147027	protein_coding	292.25	238.329	2.37718	0.785502	0.000143666	263.25	251.647	2.40079	0.672562	0.00428757	181	Nuclear membrane	0	SUBCELLULAR LOCATION: Membrane {ECO:0000305}; Multi-pass membrane protein {ECO:0000305}. Cell junction, adherens junction {ECO:0000250|UniProtKB:Q9XSV3}. Note=Colocalizes with FYB1 at cell-cell contacts in podocytes. {ECO:0000250|UniProtKB:Q9JJG6}.	0	0	adherens junction [GO:0005912]; cell-cell junction [GO:0005911]; plasma membrane [GO:0005886]	cell-cell adhesion [GO:0098609]	0
TMEM38B	ENSG00000095209	protein_coding	830.75	906.361	2.9573	1.13781	3.76926e-14	743.75	819.656	2.91363	0.903497	2.75866e-05	291		0	SUBCELLULAR LOCATION: Endoplasmic reticulum membrane {ECO:0000250|UniProtKB:Q9DAV9}; Multi-pass membrane protein {ECO:0000250|UniProtKB:Q9DAV9}.	0	0	endoplasmic reticulum [GO:0005783]; nuclear membrane [GO:0031965]; nucleus [GO:0005634]; sarcoplasmic reticulum membrane [GO:0033017]	bone development [GO:0060348]; bone mineralization [GO:0030282]; cellular response to caffeine [GO:0071313]; endoplasmic reticulum organization [GO:0007029]; establishment of localization in cell [GO:0051649]; extracellular matrix constituent secretion [GO:0070278]; lung alveolus development [GO:0048286]; lung epithelial cell differentiation [GO:0060487]; phospholipid biosynthetic process [GO:000…	0
TMEM33	ENSG00000109133	protein_coding	1892	2008.66	3.30291	0.733124	7.1248e-08	1799	1966.03	3.29359	0.65693	0.000517648	247		0	SUBCELLULAR LOCATION: Endoplasmic reticulum membrane {ECO:0000269|PubMed:25612671, ECO:0000269|PubMed:26268696}; Multi-pass membrane protein {ECO:0000255}. Melanosome {ECO:0000269|PubMed:17081065}. Nucleus envelope {ECO:0000269|PubMed:25612671}. Note=Identified by mass spectrometry in melanosome fractions from stage I to stage IV. Co-localizes with RTN4 at the ER sheets. {ECO:0000269|PubMed:17081…	0	0	endoplasmic reticulum [GO:0005783]; endoplasmic reticulum membrane [GO:0005789]; melanosome [GO:0042470]; nuclear envelope [GO:0005635]	endoplasmic reticulum tubular network organization [GO:0071786]; innate immune response [GO:0045087]; membrane organization [GO:0061024]; positive regulation of IRE1-mediated unfolded protein response [GO:1903896]; positive regulation of PERK-mediated unfolded protein response [GO:1903899]; regulation of endoplasmic reticulum tubular network organization [GO:1903371]; response to endoplasmic reti…	0
TMEM30A	ENSG00000112697	protein_coding	1392.75	1320.16	3.12063	0.800669	5.22883e-11	1638.75	1637.85	3.21427	0.611798	0.001314	361		0	SUBCELLULAR LOCATION: Membrane {ECO:0000250}; Multi-pass membrane protein {ECO:0000250}. Cell membrane. Golgi apparatus. Cytoplasmic vesicle, secretory vesicle membrane {ECO:0000250}. Apical cell membrane {ECO:0000250}.	0	0	apical plasma membrane [GO:0016324]; azurophil granule membrane [GO:0035577]; early endosome membrane [GO:0031901]; endoplasmic reticulum [GO:0005783]; Golgi apparatus [GO:0005794]; late endosome membrane [GO:0031902]; membrane [GO:0016020]; phospholipid-translocating ATPase complex [GO:1990531]; plasma membrane [GO:0005886]; specific granule membrane [GO:0035579]; transport vesicle membrane [GO:…	aminophospholipid transport [GO:0015917]; phospholipid translocation [GO:0045332]; positive regulation of neuron projection development [GO:0010976]; positive regulation of phospholipid translocation [GO:0061092]; positive regulation of protein exit from endoplasmic reticulum [GO:0070863]; protein localization to endosome [GO:0036010]; xenobiotic transmembrane transport [GO:0006855]	0
TMEM263	ENSG00000151135	protein_coding	1246.25	1285.83	3.10918	0.806368	1.02991e-06	1315	1279.27	3.10696	0.76543	3.52865e-05	116	Vesicles	0	SUBCELLULAR LOCATION: Membrane {ECO:0000305}; Multi-pass membrane protein {ECO:0000255}.	0	0	membrane [GO:0016020]	0	0
TMEM237	ENSG00000155755	protein_coding	711.75	698.42	2.84412	0.681074	1.85892e-05	733.75	711.544	2.8522	0.599386	0.000456677	408	Nuclear speckles;Primary cilium;Microtubules;Plasma membrane	0	SUBCELLULAR LOCATION: Membrane {ECO:0000305}; Multi-pass membrane protein {ECO:0000305}. Cell projection, cilium {ECO:0000269|PubMed:22152675}. Note=Localizes at the proximal region of primary cilia were observed, consistent with localization to the transition zone. Anchored to the transition zone by RPGRIP1L.	0	0	ciliary transition zone [GO:0035869]; cilium [GO:0005929]; cone photoreceptor outer segment [GO:0120199]; membrane [GO:0016020]; microtubule cytoskeleton [GO:0015630]; nuclear speck [GO:0016607]; photoreceptor connecting cilium [GO:0032391]; plasma membrane [GO:0005886]; rod photoreceptor outer segment [GO:0120200]	cilium assembly [GO:0060271]; regulation of Wnt signaling pathway [GO:0030111]	0
TMEM170B	ENSG00000205269	protein_coding	752.5	723.674	2.85954	0.898213	8.21233e-08	392	340.038	2.53153	0.721033	0.000763565	132	Centrosome	0	SUBCELLULAR LOCATION: Cell membrane {ECO:0000269|PubMed:29367600}; Multi-pass membrane protein {ECO:0000255}.	0	0	plasma membrane [GO:0005886]	negative regulation of canonical Wnt signaling pathway [GO:0090090]; Wnt signaling pathway [GO:0016055]	0
TMEM168	ENSG00000146802	protein_coding	318.25	290.739	2.4635	0.799831	2.91407e-06	339.25	341.697	2.53364	0.832617	3.04195e-05	697	Golgi apparatus;Cytosol	0	SUBCELLULAR LOCATION: Nucleus membrane {ECO:0000269|PubMed:32175648}; Multi-pass membrane protein {ECO:0000255}.	0	0	nuclear membrane [GO:0031965]; transport vesicle [GO:0030133]	regulation of ubiquitin-dependent protein catabolic process [GO:2000058]	0
TMEM167A	ENSG00000174695	protein_coding	1781.75	1637.08	3.21407	0.753879	6.0057e-08	1642.25	1435.55	3.15702	0.629988	0.00061104	72	Vesicles	0	SUBCELLULAR LOCATION: Golgi apparatus membrane {ECO:0000269|PubMed:19942856}; Single-pass type I membrane protein {ECO:0000269|PubMed:19942856}.	0	0	Golgi apparatus [GO:0005794]; Golgi membrane [GO:0000139]	constitutive secretory pathway [GO:0045054]; intracellular transport [GO:0046907]; protein secretion [GO:0009306]	0
TMEM135	ENSG00000166575	protein_coding	330.5	276.212	2.44124	0.882561	6.10157e-05	314.25	314.898	2.49817	0.761595	0.000322476	458	Vesicles	0	SUBCELLULAR LOCATION: Mitochondrion membrane {ECO:0000250|UniProtKB:Q9CYV5}; Multi-pass membrane protein {ECO:0000250|UniProtKB:Q9CYV5}. Peroxisome membrane {ECO:0000250|UniProtKB:Q9CYV5}; Multi-pass membrane protein {ECO:0000255}.	0	0	lipid droplet [GO:0005811]; mitochondrial membrane [GO:0031966]; peroxisomal membrane [GO:0005778]; peroxisome [GO:0005777]	alpha-linolenic acid metabolic process [GO:0036109]; fatty acid derivative biosynthetic process [GO:1901570]; fatty acid derivative transport [GO:1901571]; long-chain fatty acid biosynthetic process [GO:0042759]; long-chain fatty acid transport [GO:0015909]; mitochondrion organization [GO:0007005]; peroxisome organization [GO:0007031]; regulation of mitochondrial fission [GO:0090140]; regulation …	0
TMEM123	ENSG00000152558	protein_coding	2267	1909.49	3.28092	0.695239	5.62204e-07	1939.25	1731.85	3.23851	0.621131	0.000416176	208	Golgi apparatus;Cytosol;Vesicles	0	SUBCELLULAR LOCATION: Membrane {ECO:0000305}; Single-pass type I membrane protein {ECO:0000305}.	0	0	cytoplasmic vesicle [GO:0031410]; external side of plasma membrane [GO:0009897]; membrane [GO:0016020]	0	0
TMEM106B	ENSG00000106460	protein_coding	729.5	660.556	2.81991	1.19447	2.77497e-11	742.25	603.991	2.78103	0.869684	0.000136281	274	Endosomes;Lysosomes	0	SUBCELLULAR LOCATION: Late endosome membrane {ECO:0000269|PubMed:22511793, ECO:0000269|PubMed:23136129, ECO:0000269|PubMed:25066864}; Single-pass type II membrane protein {ECO:0000269|PubMed:22511793, ECO:0000269|PubMed:23136129, ECO:0000269|PubMed:25066864}. Lysosome membrane {ECO:0000269|PubMed:22511793, ECO:0000269|PubMed:25066864, ECO:0000269|PubMed:37421949}; Single-pass type II membrane pro…	0	0	endosome [GO:0005768]; late endosome membrane [GO:0031902]; lysosomal membrane [GO:0005765]; lysosome [GO:0005764]; plasma membrane [GO:0005886]	dendrite morphogenesis [GO:0048813]; lysosomal lumen acidification [GO:0007042]; lysosomal protein catabolic process [GO:1905146]; lysosomal transport [GO:0007041]; lysosome localization [GO:0032418]; lysosome organization [GO:0007040]; neuron cellular homeostasis [GO:0070050]; positive regulation of dendrite development [GO:1900006]; regulation of lysosome organization [GO:1905671]	0
TMED7	ENSG00000134970	protein_coding	831.25	764.456	2.88335	1.16895	2.81164e-08	884.25	813.494	2.91035	1.06739	1.02585e-05	224		0	SUBCELLULAR LOCATION: Endoplasmic reticulum membrane; Single-pass type I membrane protein. Golgi apparatus, cis-Golgi network membrane; Single-pass type I membrane protein. Endoplasmic reticulum-Golgi intermediate compartment membrane; Single-pass type I membrane protein. Cytoplasmic vesicle, COPI-coated vesicle membrane {ECO:0000250}; Single-pass type I membrane protein {ECO:0000250}. Cytoplasmi…	0	0	COPI vesicle coat [GO:0030126]; COPII vesicle coat [GO:0030127]; COPII-coated ER to Golgi transport vesicle [GO:0030134]; endoplasmic reticulum [GO:0005783]; endoplasmic reticulum membrane [GO:0005789]; endoplasmic reticulum-Golgi intermediate compartment [GO:0005793]; endoplasmic reticulum-Golgi intermediate compartment membrane [GO:0033116]; Golgi apparatus [GO:0005794]; Golgi membrane [GO:0000…	endoplasmic reticulum to Golgi vesicle-mediated transport [GO:0006888]; Golgi organization [GO:0007030]; intracellular protein transport [GO:0006886]	0
TMED5	ENSG00000117500	protein_coding	2253	1654.79	3.21874	0.847668	4.94825e-09	2131	1613.54	3.20778	0.700361	0.00138111	229		0	SUBCELLULAR LOCATION: Endoplasmic reticulum membrane {ECO:0000269|PubMed:19948005}; Single-pass type I membrane protein {ECO:0000269|PubMed:19948005}. Golgi apparatus, cis-Golgi network membrane {ECO:0000269|PubMed:19948005}; Single-pass type I membrane protein {ECO:0000269|PubMed:19948005}. Endoplasmic reticulum-Golgi intermediate compartment membrane {ECO:0000269|PubMed:19948005}; Single-pass t…	0	0	cis-Golgi network [GO:0005801]; COPII-coated ER to Golgi transport vesicle [GO:0030134]; endoplasmic reticulum [GO:0005783]; endoplasmic reticulum exit site [GO:0070971]; endoplasmic reticulum membrane [GO:0005789]; endoplasmic reticulum-Golgi intermediate compartment [GO:0005793]; endoplasmic reticulum-Golgi intermediate compartment membrane [GO:0033116]; Golgi apparatus [GO:0005794]	endoplasmic reticulum to Golgi vesicle-mediated transport [GO:0006888]; Golgi ribbon formation [GO:0090161]; intracellular protein transport [GO:0006886]	0
TMED2	ENSG00000086598	protein_coding	3076.75	3016.81	3.47955	0.718848	4.73725e-08	3275.75	3205.8	3.50594	0.593432	0.000645347	201	Vesicles	0	SUBCELLULAR LOCATION: Cytoplasmic vesicle membrane {ECO:0000305}; Single-pass type I membrane protein {ECO:0000255}. Cytoplasmic vesicle, COPI-coated vesicle membrane {ECO:0000269|PubMed:9472029}; Single-pass type I membrane protein {ECO:0000255}. Golgi apparatus, cis-Golgi network membrane {ECO:0000269|PubMed:10852829, ECO:0000269|PubMed:12237308}; Single-pass type I membrane protein {ECO:000025…	0	0	COPI-coated vesicle [GO:0030137]; COPI-coated vesicle membrane [GO:0030663]; COPII-coated ER to Golgi transport vesicle [GO:0030134]; endoplasmic reticulum [GO:0005783]; endoplasmic reticulum membrane [GO:0005789]; endoplasmic reticulum-Golgi intermediate compartment [GO:0005793]; endoplasmic reticulum-Golgi intermediate compartment membrane [GO:0033116]; ER to Golgi transport vesicle membrane [G…	allantois development [GO:1905069]; branching involved in labyrinthine layer morphogenesis [GO:0060670]; chorion development [GO:0060717]; COPI coating of Golgi vesicle [GO:0048205]; COPII vesicle coating [GO:0048208]; endoplasmic reticulum membrane organization [GO:0090158]; endoplasmic reticulum to Golgi vesicle-mediated transport [GO:0006888]; Golgi organization [GO:0007030]; heart looping [GO…	0
TIPARP	ENSG00000163659	protein_coding	384	273.777	2.4374	0.65358	0.000574714	391.75	317.792	2.50214	0.729059	0.00104514	657	Microtubules	0	SUBCELLULAR LOCATION: Nucleus {ECO:0000269|PubMed:23275542, ECO:0000269|PubMed:30373764}.	0	0	nucleus [GO:0005634]	androgen metabolic process [GO:0008209]; estrogen metabolic process [GO:0008210]; face morphogenesis [GO:0060325]; female gonad development [GO:0008585]; hemopoiesis [GO:0030097]; kidney development [GO:0001822]; negative regulation of gene expression [GO:0010629]; platelet-derived growth factor receptor signaling pathway [GO:0048008]; positive regulation of protein catabolic process [GO:0045732]…	0
THUMPD2	ENSG00000138050	protein_coding	341	425.037	2.62843	0.76391	3.02678e-06	355.25	445.325	2.64868	0.6324	0.000782752	503	Nucleoplasm	0	SUBCELLULAR LOCATION: Nucleus {ECO:0000269|PubMed:34948388}.	0	0	nucleus [GO:0005634]; tRNA methyltransferase complex [GO:0043527]	regulation of alternative mRNA splicing, via spliceosome [GO:0000381]; tRNA methylation [GO:0030488]	0
THUMPD1	ENSG00000066654	protein_coding	933	829.598	2.91887	0.682408	9.38187e-06	867.5	778.686	2.89136	0.630506	0.000767445	353	Cytosol	0	0	0	0	nucleoplasm [GO:0005654]	tRNA modification [GO:0006400]	0
THAP5	ENSG00000177683	protein_coding	381	427.933	2.63138	0.952823	2.1783e-09	433.75	465.688	2.6681	0.889376	0.000129144	395	Nucleoplasm	0	SUBCELLULAR LOCATION: Nucleus {ECO:0000269|PubMed:19502560, ECO:0000269|PubMed:21110952}.	0	0	chromatin [GO:0000785]; nucleoplasm [GO:0005654]; nucleus [GO:0005634]	negative regulation of cell cycle [GO:0045786]; negative regulation of transcription by RNA polymerase II [GO:0000122]	0
TGFBR1	ENSG00000106799	protein_coding	808.5	748.189	2.87401	0.886157	1.48272e-07	879	858.934	2.93396	0.712414	0.00120502	503	Plasma membrane;Primary cilium	0	SUBCELLULAR LOCATION: Cell membrane {ECO:0000269|PubMed:21791611, ECO:0000269|PubMed:25893292, ECO:0000269|PubMed:9472030}; Single-pass type I membrane protein {ECO:0000269|PubMed:9472030}. Cell junction, tight junction {ECO:0000269|PubMed:15761148}. Cell surface {ECO:0000269|PubMed:25893292}. Membrane raft {ECO:0000269|PubMed:25893292}.	0	0	activin receptor complex [GO:0048179]; bicellular tight junction [GO:0005923]; cell surface [GO:0009986]; cilium [GO:0005929]; endosome [GO:0005768]; membrane [GO:0016020]; membrane raft [GO:0045121]; nucleoplasm [GO:0005654]; nucleus [GO:0005634]; plasma membrane [GO:0005886]; receptor complex [GO:0043235]; transforming growth factor beta ligand-receptor complex [GO:0070021]	activin receptor signaling pathway [GO:0032924]; angiogenesis involved in coronary vascular morphogenesis [GO:0060978]; anterior/posterior pattern specification [GO:0009952]; apoptotic process [GO:0006915]; artery morphogenesis [GO:0048844]; blastocyst development [GO:0001824]; cardiac epithelial to mesenchymal transition [GO:0060317]; cell motility [GO:0048870]; cellular response to growth facto…	0
TFB2M	ENSG00000162851	protein_coding	380.5	455.919	2.65889	0.633839	0.000126738	312.75	428.563	2.63201	0.635765	0.000418113	396	Mitochondria	0	SUBCELLULAR LOCATION: Mitochondrion.	0	0	mitochondrial matrix [GO:0005759]; mitochondrial nucleoid [GO:0042645]; mitochondrion [GO:0005739]	mitochondrial transcription [GO:0006390]; rRNA methylation [GO:0031167]; transcription initiation at mitochondrial promoter [GO:0006391]	0
TFAM	ENSG00000108064	protein_coding	2280.75	2546.95	3.40602	0.960752	1.91911e-13	1522	1680.28	3.22538	0.744323	0.000210978	246	Mitochondria	0	SUBCELLULAR LOCATION: Mitochondrion {ECO:0000269|PubMed:1737790, ECO:0000269|PubMed:18063578, ECO:0000269|PubMed:22841477, ECO:0000269|PubMed:29445193}. Mitochondrion matrix, mitochondrion nucleoid {ECO:0000269|PubMed:18063578}.	0	0	cytosol [GO:0005829]; mitochondrial matrix [GO:0005759]; mitochondrial nucleoid [GO:0042645]; mitochondrion [GO:0005739]; nucleus [GO:0005634]; protein-containing complex [GO:0032991]	mitochondrial respiratory chain complex assembly [GO:0033108]; mitochondrial transcription [GO:0006390]; positive regulation of DNA-templated transcription [GO:0045893]; regulation of transcription by RNA polymerase II [GO:0006357]; response to hypoxia [GO:0001666]; response to nutrient [GO:0007584]; transcription initiation at mitochondrial promoter [GO:0006391]	0
TEX30	ENSG00000151287	protein_coding	209.75	242.561	2.38482	0.8184	4.13164e-05	232.25	233.136	2.36761	0.639082	0.0234913	227		0	0	0	0	0	0	0
TEX15	ENSG00000133863	protein_coding	411.75	330.874	2.51966	0.615304	0.00045138	336.25	256.998	2.40993	0.678978	0.00422356	2789	Cytosol;Nucleoplasm	0	SUBCELLULAR LOCATION: Cytoplasm {ECO:0000250|UniProtKB:F8VPN2}. Nucleus {ECO:0000250|UniProtKB:F8VPN2}.	0	0	cytoplasm [GO:0005737]; nucleus [GO:0005634]	cell differentiation [GO:0030154]; DNA methylation-dependent constitutive heterochromatin formation [GO:0006346]; DNA repair [GO:0006281]; male meiotic nuclear division [GO:0007140]; regulation of double-strand break repair via homologous recombination [GO:0010569]; regulatory ncRNA-mediated gene silencing [GO:0031047]; spermatogenesis [GO:0007283]; synaptonemal complex assembly [GO:0007130]; tra…	0
TDG	ENSG00000139372	protein_coding	1762.75	1781.01	3.25067	0.700295	6.43223e-07	1612.5	1645.8	3.21638	0.612324	0.000793337	410	Nucleoplasm;Plasma membrane	0	SUBCELLULAR LOCATION: Nucleus {ECO:0000269|PubMed:8662714}.	0	0	nucleoplasm [GO:0005654]; nucleus [GO:0005634]; plasma membrane [GO:0005886]; PML body [GO:0016605]	base-excision repair [GO:0006284]; base-excision repair, AP site formation [GO:0006285]; chromosomal 5-methylcytosine DNA demethylation, oxidation pathway [GO:0141167]; depyrimidination [GO:0045008]; epigenetic regulation of gene expression [GO:0040029]; negative regulation of transcription by RNA polymerase II [GO:0000122]; regulation of embryonic development [GO:0045995]	0
TCEA1	ENSG00000187735	protein_coding	1425	1514.69	3.18032	0.92514	3.03359e-10	1301.5	1508.22	3.17847	0.707063	0.00258244	301	Nucleoplasm;Nucleoli	0	SUBCELLULAR LOCATION: Nucleus.	0	0	nucleolus [GO:0005730]; nucleoplasm [GO:0005654]; nucleus [GO:0005634]; transcription factor TFIID complex [GO:0005669]	erythrocyte differentiation [GO:0030218]; positive regulation of transcription by RNA polymerase II [GO:0045944]; transcription by RNA polymerase II [GO:0006366]; transcription elongation by RNA polymerase II [GO:0006368]	0
TBL1XR1	ENSG00000177565	protein_coding	853.5	832.178	2.92022	0.873016	7.92113e-09	692	701.168	2.84582	0.763761	0.000312865	514	Nucleoplasm	0	SUBCELLULAR LOCATION: Nucleus {ECO:0000305}.	0	0	histone deacetylase complex [GO:0000118]; mitotic spindle [GO:0072686]; nucleoplasm [GO:0005654]; nucleus [GO:0005634]; transcription repressor complex [GO:0017053]	blastocyst hatching [GO:0001835]; chromatin organization [GO:0006325]; fat pad development [GO:0060613]; lipid catabolic process [GO:0016042]; multicellular organism growth [GO:0035264]; negative regulation of transcription by RNA polymerase II [GO:0000122]; positive regulation of canonical Wnt signaling pathway [GO:0090263]; positive regulation of DNA-templated transcription [GO:0045893]; positi…	0
TBC1D23	ENSG00000036054	protein_coding	836.75	711.218	2.852	0.754634	1.11841e-06	624.75	525.966	2.72096	0.743385	0.000391377	699	Golgi apparatus	0	SUBCELLULAR LOCATION: Golgi apparatus, trans-Golgi network {ECO:0000269|PubMed:28823706, ECO:0000269|PubMed:29084197, ECO:0000269|PubMed:29426865}. Cytoplasmic vesicle {ECO:0000269|PubMed:29426865}. Note=Localization to the trans-Golgi is regulated by ARL1 and ARL5B/ARL8. ARL1 increases Golgi localization, while ARL5B decreases it. Recruitment to the trans-Golgi network requires the presence of G…	0	0	cytoplasmic vesicle [GO:0031410]; cytosol [GO:0005829]; Golgi apparatus [GO:0005794]; trans-Golgi network [GO:0005802]	brain development [GO:0007420]; embryonic brain development [GO:1990403]; neuron projection development [GO:0031175]; retrograde transport, endosome to Golgi [GO:0042147]; vesicle tethering to Golgi [GO:0099041]; vesicle-mediated transport [GO:0016192]	0
TBC1D15	ENSG00000121749	protein_coding	723	834.01	2.92117	0.892298	7.17206e-10	688	741.345	2.87002	0.676469	0.00273968	691	Cytosol;Mitochondria	0	SUBCELLULAR LOCATION: Cytoplasm {ECO:0000250}.	0	0	cytoplasm [GO:0005737]; extracellular region [GO:0005576]	regulation of GTPase activity [GO:0043087]	0
TAF9B	ENSG00000187325	protein_coding	867.5	855.727	2.93234	0.846157	1.95751e-07	1437.75	1499.45	3.17593	0.65249	0.00174876	251	Nucleoplasm	0	SUBCELLULAR LOCATION: Nucleus {ECO:0000250}.	0	0	nucleoplasm [GO:0005654]; transcription factor TFIID complex [GO:0005669]; transcription factor TFTC complex [GO:0033276]	DNA-templated transcription initiation [GO:0006352]; negative regulation of apoptotic process [GO:0043066]; negative regulation of intrinsic apoptotic signaling pathway in response to DNA damage by p53 class mediator [GO:1902166]; negative regulation of transcription by RNA polymerase II [GO:0000122]; positive regulation of cell growth [GO:0030307]; protein stabilization [GO:0050821]	0
TAF13	ENSG00000197780	protein_coding	630	614.307	2.78839	0.763126	3.2413e-05	673.75	698.045	2.84388	0.856282	4.43165e-05	124	Nucleoplasm;Nucleoli	0	SUBCELLULAR LOCATION: Nucleus {ECO:0000269|PubMed:9695952}.	0	0	nucleolus [GO:0005730]; nucleoplasm [GO:0005654]; nucleus [GO:0005634]; transcription factor TFIID complex [GO:0005669]	DNA-templated transcription initiation [GO:0006352]; mRNA transcription by RNA polymerase II [GO:0042789]; positive regulation of transcription initiation by RNA polymerase II [GO:0060261]; RNA polymerase II preinitiation complex assembly [GO:0051123]; transcription by RNA polymerase II [GO:0006366]; transcription initiation at RNA polymerase II promoter [GO:0006367]	0
SYPL1	ENSG00000008282	protein_coding	693.25	698.627	2.84425	0.631329	0.000363403	731	715.364	2.85453	0.595895	0.00370982	259		0	SUBCELLULAR LOCATION: Cytoplasmic vesicle membrane {ECO:0000250}; Multi-pass membrane protein {ECO:0000250}. Melanosome {ECO:0000269|PubMed:17081065}. Note=Cytoplasmic transport vesicles (By similarity). Identified by mass spectrometry in melanosome fractions from stage I to stage IV. {ECO:0000250}.	0	0	extracellular exosome [GO:0070062]; melanosome [GO:0042470]; membrane [GO:0016020]; plasma membrane [GO:0005886]; secretory granule [GO:0030141]; synaptic vesicle membrane [GO:0030672]	chemical synaptic transmission [GO:0007268]	0
SUZ12	ENSG00000178691	protein_coding	1241	1355.3	3.13204	0.971676	1.20019e-18	1990	2251.95	3.35256	0.810091	3.42229e-05	739	Nuclear bodies;Nucleoli;Nucleoplasm;Nucleoli rim	0	SUBCELLULAR LOCATION: Nucleus {ECO:0000269|PubMed:15231737, ECO:0000269|PubMed:29499137, ECO:0000269|PubMed:31959557}. Note=Localizes to chromatin as part of the PRC2 complex. {ECO:0000269|PubMed:29499137, ECO:0000269|PubMed:31959557}.	0	0	chromatin silencing complex [GO:0005677]; ESC/E(Z) complex [GO:0035098]; nuclear body [GO:0016604]; nucleolus [GO:0005730]; nucleoplasm [GO:0005654]; nucleus [GO:0005634]; protein-DNA complex [GO:0032993]; ribonucleoprotein complex [GO:1990904]; RSC-type complex [GO:0016586]; sex chromatin [GO:0001739]	cell population proliferation [GO:0008283]; facultative heterochromatin formation [GO:0140718]; negative regulation of cell differentiation [GO:0045596]; negative regulation of transcription by RNA polymerase II [GO:0000122]; oligodendrocyte differentiation [GO:0048709]; positive regulation of cell population proliferation [GO:0008284]; random inactivation of X chromosome [GO:0060816]	0
STYX	ENSG00000198252	protein_coding	378.5	366.024	2.56351	0.780988	2.53747e-06	353.25	381.093	2.58103	0.652002	0.00112254	223	Nucleoplasm	0	SUBCELLULAR LOCATION: Nucleus {ECO:0000269|PubMed:23847209, ECO:0000269|PubMed:28007894}. Cytoplasm, cytosol {ECO:0000269|PubMed:23847209}. Note=Predominantly localizes to the nucleus. {ECO:0000269|PubMed:23847209, ECO:0000269|PubMed:28007894}.	0	0	cytoplasm [GO:0005737]; cytosol [GO:0005829]; nucleoplasm [GO:0005654]; nucleus [GO:0005634]	negative regulation of protein binding [GO:0032091]; negative regulation of SCF-dependent proteasomal ubiquitin-dependent catabolic process [GO:0062026]; regulation of ERK1 and ERK2 cascade [GO:0070372]	0
STXBP3	ENSG00000116266	protein_coding	800.75	989.066	2.99523	1.00605	4.54479e-13	953.25	1081.26	3.03393	0.770425	0.000449559	592	Nucleoplasm;Cytosol	0	SUBCELLULAR LOCATION: Cytoplasm, cytosol {ECO:0000269|PubMed:10194441}. Cell membrane {ECO:0000269|PubMed:10194441}. Note=In platelets, predominantly cytosolic. Low amounts membrane-associated.	0	0	apical plasma membrane [GO:0016324]; basolateral plasma membrane [GO:0016323]; cytosol [GO:0005829]; extracellular exosome [GO:0070062]; phagocytic vesicle [GO:0045335]; plasma membrane [GO:0005886]; platelet alpha granule [GO:0031091]; presynapse [GO:0098793]; secretory granule [GO:0030141]; specific granule [GO:0042581]; tertiary granule [GO:0070820]	brain development [GO:0007420]; cellular response to type II interferon [GO:0071346]; insulin secretion [GO:0030073]; intracellular glucose homeostasis [GO:0001678]; intracellular protein transport [GO:0006886]; negative regulation of calcium ion-dependent exocytosis [GO:0045955]; negative regulation of D-glucose import [GO:0046325]; neutrophil degranulation [GO:0043312]; platelet aggregation [GO…	0
STT3B	ENSG00000163527	protein_coding	3022.75	2787.06	3.44515	0.779433	3.53328e-09	2916.5	2787.6	3.44523	0.609784	0.000141864	826	Endoplasmic reticulum	0	SUBCELLULAR LOCATION: Endoplasmic reticulum {ECO:0000269|PubMed:12887896}. Endoplasmic reticulum membrane; Multi-pass membrane protein {ECO:0000250|UniProtKB:P39007}.	0	0	endoplasmic reticulum [GO:0005783]; endoplasmic reticulum membrane [GO:0005789]; membrane [GO:0016020]; oligosaccharyltransferase complex [GO:0008250]; oligosaccharyltransferase complex B [GO:0160227]; protein-containing complex [GO:0032991]	co-translational protein modification [GO:0043686]; ERAD pathway [GO:0036503]; glycoprotein catabolic process [GO:0006516]; post-translational protein modification [GO:0043687]; protein N-linked glycosylation [GO:0006487]; protein N-linked glycosylation via asparagine [GO:0018279]; response to unfolded protein [GO:0006986]	0
STRN	ENSG00000115808	protein_coding	826.75	687.868	2.83751	0.800037	4.64773e-06	908.25	708.59	2.85039	0.652329	0.00291841	780	Cytosol;Nucleoplasm	0	SUBCELLULAR LOCATION: Cytoplasm {ECO:0000250|UniProtKB:P70483}. Membrane {ECO:0000250|UniProtKB:P70483}; Peripheral membrane protein {ECO:0000250|UniProtKB:P70483}. Cell projection, dendritic spine {ECO:0000250|UniProtKB:P70483}. Note=CTTNBP2-binding may regulate dendritic spine distribution. {ECO:0000250|UniProtKB:P70483}.	0	0	bicellular tight junction [GO:0005923]; cytosol [GO:0005829]; dendrite [GO:0030425]; dendritic spine [GO:0043197]; FAR/SIN/STRIPAK complex [GO:0090443]; membrane [GO:0016020]; neuronal cell body [GO:0043025]; postsynaptic density [GO:0014069]; postsynaptic membrane [GO:0045211]	bicellular tight junction assembly [GO:0070830]; dendrite development [GO:0016358]; locomotory behavior [GO:0007626]; negative regulation of cell population proliferation [GO:0008285]; regulation of signal transduction [GO:0009966]; Wnt signaling pathway [GO:0016055]	0
STK38L	ENSG00000211455	protein_coding	824.5	833.671	2.92099	1.00012	2.8837e-13	941.25	916.36	2.96207	0.746304	0.000583538	464	Cytosol	0	SUBCELLULAR LOCATION: Cytoplasm. Cytoplasm, cytoskeleton. Membrane. Note=Associated with the actin cytoskeleton. Co-localizes with STK24/MST3 in the membrane.	0	0	actin cytoskeleton [GO:0015629]; cytoplasm [GO:0005737]; cytosol [GO:0005829]; membrane [GO:0016020]	intracellular signal transduction [GO:0035556]; negative regulation of autophagy [GO:0010507]; protein phosphorylation [GO:0006468]; regulation of cellular component organization [GO:0051128]	0
STK3	ENSG00000104375	protein_coding	326.25	353.157	2.54797	0.985297	1.12667e-07	325.25	373.049	2.57177	0.768598	0.000621569	491	Intermediate filaments;Rods & Rings	0	SUBCELLULAR LOCATION: Cytoplasm {ECO:0000269|PubMed:21145499, ECO:0000269|PubMed:29063833}. Nucleus {ECO:0000269|PubMed:21145499}. Cytoplasm, cytoskeleton, microtubule organizing center, centrosome {ECO:0000269|PubMed:37739411}. Note=The caspase-cleaved form cycles between nucleus and cytoplasm (PubMed:11278283, PubMed:19525978). Phosphorylation at Thr-117 leads to inhibition of nuclear transloca…	0	0	centrosome [GO:0005813]; cytoplasm [GO:0005737]; cytosol [GO:0005829]; nucleus [GO:0005634]; protein-containing complex [GO:0032991]	apoptotic process [GO:0006915]; canonical Wnt signaling pathway [GO:0060070]; cell differentiation involved in embryonic placenta development [GO:0060706]; central nervous system development [GO:0007417]; endocardium development [GO:0003157]; epithelial cell proliferation [GO:0050673]; extrinsic apoptotic signaling pathway via death domain receptors [GO:0008625]; hepatocyte apoptotic process [GO:…	0
STK26	ENSG00000134602	protein_coding	1578	1480.77	3.17049	0.910853	6.56313e-09	2048	2006.47	3.30243	0.78875	3.15752e-06	416	Nucleoplasm;Centrosome;Cytosol;Golgi apparatus	0	SUBCELLULAR LOCATION: Cytoplasm {ECO:0000269|PubMed:17360971, ECO:0000269|PubMed:27807006}. Golgi apparatus {ECO:0000269|PubMed:15037601, ECO:0000269|PubMed:27807006}. Note=Colocalized with RIPOR1 in the Golgi of serum-starved cells and relocated to cytoplasmic punctae, probably vesicular compartments, along with RIPOR1 upon serum stimulation in a Rho- and PDCD10-dependent manner (PubMed:27807006…	0	0	apical plasma membrane [GO:0016324]; cell periphery [GO:0071944]; cytoplasm [GO:0005737]; cytosol [GO:0005829]; extracellular exosome [GO:0070062]; FAR/SIN/STRIPAK complex [GO:0090443]; Golgi apparatus [GO:0005794]; Golgi-associated vesicle [GO:0005798]; membrane [GO:0016020]; perinuclear region of cytoplasm [GO:0048471]; vesicle membrane [GO:0012506]	apoptotic process [GO:0006915]; cellular response to oxidative stress [GO:0034599]; cellular response to starvation [GO:0009267]; intracellular signal transduction [GO:0035556]; microvillus assembly [GO:0030033]; negative regulation of cell migration [GO:0030336]; protein autophosphorylation [GO:0046777]; protein phosphorylation [GO:0006468]; regulation of apoptotic process [GO:0042981]	0
STK17B	ENSG00000081320	protein_coding	446.25	402.831	2.60512	0.925464	9.43692e-08	503	473.579	2.67539	0.658351	0.000369066	372	Nucleoplasm	0	SUBCELLULAR LOCATION: Nucleus {ECO:0000269|PubMed:9786912}. Cell membrane {ECO:0000250}. Endoplasmic reticulum-Golgi intermediate compartment {ECO:0000250}. Note=Colocalizes with STK17B at the plasma membrane. {ECO:0000250}.	0	0	actin cytoskeleton [GO:0015629]; endoplasmic reticulum-Golgi intermediate compartment [GO:0005793]; Flemming body [GO:0090543]; nucleoplasm [GO:0005654]; nucleus [GO:0005634]; plasma membrane [GO:0005886]	apoptotic process [GO:0006915]; intracellular signal transduction [GO:0035556]; positive regulation of apoptotic process [GO:0043065]; positive regulation of fibroblast apoptotic process [GO:2000271]; protein autophosphorylation [GO:0046777]; protein phosphorylation [GO:0006468]	0
STARD4	ENSG00000164211	protein_coding	377	408.125	2.61079	0.982529	1.32429e-07	417	399.567	2.60159	0.817455	0.000134399	205	Plasma membrane	0	0	0	0	cytoplasm [GO:0005737]; cytoplasmic vesicle [GO:0031410]; cytosol [GO:0005829]; endoplasmic reticulum [GO:0005783]	cholesterol import [GO:0070508]; cholesterol transport involved in cholesterol storage [GO:0010879]; intracellular cholesterol transport [GO:0032367]; positive regulation of bile acid biosynthetic process [GO:0070859]; positive regulation of cholesterol metabolic process [GO:0090205]	0
STAM2	ENSG00000115145	protein_coding	315.75	261.481	2.41744	0.853258	0.000143225	375	328.032	2.51592	0.662794	0.00191982	525	Vesicles;Cytosol;Nucleoplasm	0	SUBCELLULAR LOCATION: Cytoplasm {ECO:0000250}. Early endosome membrane {ECO:0000269|PubMed:12551915}; Peripheral membrane protein {ECO:0000269|PubMed:12551915}; Cytoplasmic side {ECO:0000269|PubMed:12551915}.	0	0	cytoplasm [GO:0005737]; cytosol [GO:0005829]; early endosome membrane [GO:0031901]; endocytic vesicle [GO:0030139]; ESCRT-0 complex [GO:0033565]; intracellular membrane-bounded organelle [GO:0043231]; nucleoplasm [GO:0005654]	macroautophagy [GO:0016236]; membrane fission [GO:0090148]; multivesicular body assembly [GO:0036258]; protein transport to vacuole involved in ubiquitin-dependent protein catabolic process via the multivesicular body sorting pathway [GO:0043328]; signal transduction [GO:0007165]	0
STAG2	ENSG00000101972	protein_coding	4513.75	4019.84	3.60421	0.93198	2.55134e-13	5163.75	4612.87	3.66397	0.690903	8.11754e-05	1231	Nucleoli;Nucleoli fibrillar center;Nucleoplasm	0	SUBCELLULAR LOCATION: Nucleus. Chromosome. Chromosome, centromere. Note=Associates with chromatin. Before prophase it is scattered along chromosome arms. During prophase, most of cohesin complexes dissociate from chromatin probably because of phosphorylation by PLK1, except at centromeres, where cohesin complexes remain. At anaphase, the RAD21 subunit of cohesin is cleaved, leading to the dissoci…	0	0	chromatin [GO:0000785]; chromosome [GO:0005694]; chromosome, centromeric region [GO:0000775]; cohesin complex [GO:0008278]; cytosol [GO:0005829]; fibrillar center [GO:0001650]; membrane [GO:0016020]; mitotic cohesin complex [GO:0030892]; mitotic spindle pole [GO:0097431]; nuclear matrix [GO:0016363]; nucleolus [GO:0005730]; nucleoplasm [GO:0005654]; nucleus [GO:0005634]	cell division [GO:0051301]; establishment of mitotic sister chromatid cohesion [GO:0034087]; meiotic cell cycle [GO:0051321]; mitotic spindle assembly [GO:0090307]; sister chromatid cohesion [GO:0007062]	0
SSX2IP	ENSG00000117155	protein_coding	1122.25	1052.19	3.0221	0.937719	1.75673e-12	1074.75	1009.87	3.00426	0.669535	0.00128809	614	Basal body;Centriolar satellite;Centrosome;Acrosome;Equatorial segment;Principal piece	0	SUBCELLULAR LOCATION: Cell junction, adherens junction {ECO:0000250}. Nucleus. Cytoplasm, cytoskeleton, microtubule organizing center, centrosome, centriolar satellite {ECO:0000269|PubMed:23816619, ECO:0000269|PubMed:24356449}. Cytoplasm, cytoskeleton, cilium basal body {ECO:0000269|PubMed:24356449}. Note=Not found at cell-matrix AJs. {ECO:0000250}.	0	0	adherens junction [GO:0005912]; cell leading edge [GO:0031252]; centriolar satellite [GO:0034451]; centrosome [GO:0005813]; ciliary basal body [GO:0036064]; cytoplasm [GO:0005737]; nucleus [GO:0005634]; protein-containing complex [GO:0032991]	cell adhesion [GO:0007155]; centrosome cycle [GO:0007098]; cilium assembly [GO:0060271]; intraciliary transport involved in cilium assembly [GO:0035735]; regulation of cell motility [GO:2000145]; regulation of Rac protein signal transduction [GO:0035020]	0
SSR3	ENSG00000114850	protein_coding	2703.75	2242.07	3.35065	0.780438	1.33982e-06	2523	2187.72	3.33999	0.632383	0.000186421	185		0	SUBCELLULAR LOCATION: Endoplasmic reticulum membrane; Multi-pass membrane protein.	0	0	endoplasmic reticulum [GO:0005783]; endoplasmic reticulum membrane [GO:0005789]	SRP-dependent cotranslational protein targeting to membrane [GO:0006614]	0
SRP9	ENSG00000143742	protein_coding	5725.75	6053.42	3.782	0.812942	2.23576e-08	5196.5	5067.96	3.70483	0.643297	0.00483876	86		0	SUBCELLULAR LOCATION: Cytoplasm.	0	0	cytosol [GO:0005829]; signal recognition particle receptor complex [GO:0005785]; signal recognition particle, endoplasmic reticulum targeting [GO:0005786]	negative regulation of translational elongation [GO:0045900]; SRP-dependent cotranslational protein targeting to membrane [GO:0006614]	0
SRFBP1	ENSG00000151304	protein_coding	231.25	206.263	2.31442	0.900107	7.70421e-06	267.25	280.099	2.44731	0.592175	0.0145987	429	Nucleoli rim	0	SUBCELLULAR LOCATION: Cytoplasm, perinuclear region {ECO:0000250|UniProtKB:Q9CZ91}.	0	0	90S preribosome [GO:0030686]; nucleus [GO:0005634]; perinuclear region of cytoplasm [GO:0048471]	maturation of SSU-rRNA [GO:0030490]	0
SREK1IP1	ENSG00000153006	protein_coding	947	993.991	2.99738	0.955812	5.18431e-08	898.75	976.396	2.98963	0.758699	2.63291e-05	155	Nucleoli;Nucleoplasm	0	0	0	0	0	mRNA processing [GO:0006397]; RNA splicing [GO:0008380]	1
SPRTN	ENSG00000010072	protein_coding	1119.75	1205.12	3.08103	0.807792	2.41818e-08	1034.75	1181.42	3.0724	0.66789	7.40775e-05	489	Nucleoplasm	0	SUBCELLULAR LOCATION: Nucleus {ECO:0000269|PubMed:22681887, ECO:0000269|PubMed:22894931, ECO:0000269|PubMed:23042605, ECO:0000269|PubMed:23042607, ECO:0000269|PubMed:27852435}. Chromosome {ECO:0000269|PubMed:22894931, ECO:0000269|PubMed:22902628, ECO:0000269|PubMed:22987070, ECO:0000269|PubMed:23042605, ECO:0000269|PubMed:27852435, ECO:0000269|PubMed:27871365, ECO:0000269|PubMed:27871366, ECO:000…	0	0	chromatin [GO:0000785]; nuclear speck [GO:0016607]; nucleoplasm [GO:0005654]; nucleus [GO:0005634]	DNA damage response [GO:0006974]; interstrand cross-link repair [GO:0036297]; positive regulation of protein ubiquitination [GO:0031398]; protein autoprocessing [GO:0016540]; protein-DNA covalent cross-linking repair [GO:0106300]; proteolysis [GO:0006508]; response to UV [GO:0009411]; translesion synthesis [GO:0019985]	0
SPOPL	ENSG00000144228	protein_coding	249.25	233.021	2.3674	1.23402	1.2128e-09	350.5	337.651	2.52847	0.858609	1.19966e-05	392	Vesicles	0	SUBCELLULAR LOCATION: Nucleus {ECO:0000250}.	0	0	Cul3-RING ubiquitin ligase complex [GO:0031463]; cytoplasm [GO:0005737]; nucleus [GO:0005634]	negative regulation of protein ubiquitination [GO:0031397]; proteasome-mediated ubiquitin-dependent protein catabolic process [GO:0043161]; protein ubiquitination [GO:0016567]; regulation of proteolysis [GO:0030162]	0
SPG20	ENSG00000133104	protein_coding	1533	1562.83	3.19391	0.756407	3.59968e-09	1465.5	1626.49	3.21125	0.599475	0.000104533	666	Cytosol	0	SUBCELLULAR LOCATION: Cytoplasm {ECO:0000269|PubMed:19580544}. Midbody {ECO:0000269|PubMed:20719964}. Lipid droplet {ECO:0000269|PubMed:37443287, ECO:0000269|PubMed:38190532}. Note=Transiently associated with endosomes (PubMed:19580544). Colocalized with IST1 to the ends of Flemming bodies during cytokinesis (PubMed:20719964). {ECO:0000269|PubMed:19580544, ECO:0000269|PubMed:20719964}.	1	1	cytoplasm [GO:0005737]; cytosol [GO:0005829]; intracellular membrane-bounded organelle [GO:0043231]; lipid droplet [GO:0005811]; midbody [GO:0030496]; mitochondrial outer membrane [GO:0005741]; plasma membrane [GO:0005886]; synapse [GO:0045202]	adipose tissue development [GO:0060612]; BMP signaling pathway [GO:0030509]; cell division [GO:0051301]; collateral sprouting in absence of injury [GO:0048669]; lipid catabolic process [GO:0016042]; lipid droplet organization [GO:0034389]; lipid transport [GO:0006869]; lipophagy [GO:0061724]; midbody abscission [GO:0061952]; negative regulation of BMP signaling pathway [GO:0030514]; negative regu…	0
SPCS3	ENSG00000129128	protein_coding	1821	1757.2	3.24482	1.06338	1.38613e-11	1725.75	1713.66	3.23392	0.937314	2.69437e-06	180		0	SUBCELLULAR LOCATION: Endoplasmic reticulum membrane {ECO:0000250|UniProtKB:P61008}; Single-pass type II membrane protein {ECO:0000250|UniProtKB:P61008}.	0	0	endoplasmic reticulum [GO:0005783]; endoplasmic reticulum membrane [GO:0005789]; signal peptidase complex [GO:0005787]	protein targeting to ER [GO:0045047]; proteolysis [GO:0006508]; signal peptide processing [GO:0006465]; viral protein processing [GO:0019082]	0
SPAST	ENSG00000021574	protein_coding	538.5	576.961	2.76115	0.987499	1.21738e-06	548	595.854	2.77514	0.801645	0.00014744	616	Nucleoplasm;Cytosol	0	SUBCELLULAR LOCATION: Membrane {ECO:0000255|HAMAP-Rule:MF_03021, ECO:0000269|PubMed:19000169}; Peripheral membrane protein {ECO:0000255|HAMAP-Rule:MF_03021, ECO:0000305|PubMed:20200447}. Endoplasmic reticulum {ECO:0000255|HAMAP-Rule:MF_03021, ECO:0000269|PubMed:16602018}. Midbody {ECO:0000255|HAMAP-Rule:MF_03021, ECO:0000269|PubMed:18997780, ECO:0000269|PubMed:21310966, ECO:0000269|PubMed:2539064…	1	1	axon [GO:0030424]; axon cytoplasm [GO:1904115]; centrosome [GO:0005813]; cytoplasm [GO:0005737]; cytoplasmic vesicle [GO:0031410]; cytosol [GO:0005829]; endoplasmic reticulum membrane [GO:0005789]; endoplasmic reticulum tubular network [GO:0071782]; endosome [GO:0005768]; extracellular exosome [GO:0070062]; lipid droplet [GO:0005811]; microtubule [GO:0005874]; midbody [GO:0030496]; nuclear membra…	anterograde axonal transport [GO:0008089]; axonal transport of mitochondrion [GO:0019896]; axonogenesis [GO:0007409]; cytokinetic process [GO:0032506]; cytoskeleton-dependent cytokinesis [GO:0061640]; endoplasmic reticulum to Golgi vesicle-mediated transport [GO:0006888]; exit from mitosis [GO:0010458]; membrane fission [GO:0090148]; microtubule bundle formation [GO:0001578]; microtubule severing…	0
SP3	ENSG00000172845	protein_coding	1113.5	910.974	2.95951	0.788732	5.36012e-08	974.25	884.257	2.94658	0.7744	3.04195e-05	781	Nucleoplasm;Cytosol	0	SUBCELLULAR LOCATION: Nucleus. Nucleus, PML body. Note=Localizes to the nuclear periphery and in nuclear dots when sumoylated. Some localization in PML nuclear bodies.	0	0	chromatin [GO:0000785]; cytosol [GO:0005829]; nucleoplasm [GO:0005654]; nucleus [GO:0005634]; PML body [GO:0016605]; protein-DNA complex [GO:0032993]; transcription repressor complex [GO:0017053]	B cell differentiation [GO:0030183]; definitive hemopoiesis [GO:0060216]; embryonic camera-type eye morphogenesis [GO:0048596]; embryonic placenta development [GO:0001892]; embryonic process involved in female pregnancy [GO:0060136]; embryonic skeletal system development [GO:0048706]; enucleate erythrocyte differentiation [GO:0043353]; granulocyte differentiation [GO:0030851]; liver development […	0
SOCS4	ENSG00000180008	protein_coding	980.75	989.795	2.99555	0.920911	8.6788e-10	1004	979.48	2.991	0.728293	0.000398843	440	Cytosol;Nucleoplasm	0	0	0	0	0	cytokine-mediated signaling pathway [GO:0019221]; intracellular signal transduction [GO:0035556]; negative regulation of epidermal growth factor-activated receptor activity [GO:0007175]; positive regulation of proteasomal ubiquitin-dependent protein catabolic process [GO:0032436]; protein ubiquitination [GO:0016567]	0
SNX7	ENSG00000162627	protein_coding	331.25	368.179	2.56606	0.817359	3.02746e-05	387.5	415.25	2.61831	0.71011	0.000999283	387	Vesicles;Cell Junctions	0	SUBCELLULAR LOCATION: Early endosome membrane {ECO:0000269|PubMed:32513819}; Peripheral membrane protein {ECO:0000250|UniProtKB:O95219}; Cytoplasmic side {ECO:0000250|UniProtKB:O95219}.	0	0	early endosome [GO:0005769]; early endosome membrane [GO:0031901]; phagophore assembly site [GO:0000407]	endocytic recycling [GO:0032456]; mitophagy [GO:0000423]; piecemeal microautophagy of the nucleus [GO:0034727]; positive regulation of autophagosome assembly [GO:2000786]; protein transport [GO:0015031]; reticulophagy [GO:0061709]	0
SNX6	ENSG00000129515	protein_coding	1023.25	1099.77	3.0413	0.968126	2.05872e-09	1073	1101.9	3.04214	0.930387	2.51905e-06	406	Endosomes;Lysosomes	0	SUBCELLULAR LOCATION: Early endosome {ECO:0000269|PubMed:11485546, ECO:0000269|PubMed:17148574, ECO:0000269|PubMed:19935774}. Early endosome membrane {ECO:0000269|PubMed:19935774, ECO:0000303|PubMed:11485546}; Peripheral membrane protein {ECO:0000269|PubMed:11485546}; Cytoplasmic side {ECO:0000305}. Cytoplasmic vesicle {ECO:0000269|PubMed:20354142}. Cytoplasm {ECO:0000269|PubMed:20830743}. Nucleu…	0	0	cytoplasm [GO:0005737]; cytosol [GO:0005829]; early endosome membrane [GO:0031901]; endosome [GO:0005768]; glutamatergic synapse [GO:0098978]; lysosome [GO:0005764]; nucleus [GO:0005634]; postsynaptic early endosome [GO:0098842]; retromer complex [GO:0030904]; retromer, tubulation complex [GO:0030905]; tubular endosome [GO:0097422]	cellular response to amyloid-beta [GO:1904646]; cellular response to epidermal growth factor stimulus [GO:0071364]; intracellular protein transport [GO:0006886]; negative regulation of DNA-templated transcription [GO:0045892]; negative regulation of epidermal growth factor-activated receptor activity [GO:0007175]; negative regulation of neuron apoptotic process [GO:0043524]; negative regulation o…	0
SNX4	ENSG00000114520	protein_coding	901.75	1036.43	3.01554	0.763859	6.53012e-08	826.75	891.889	2.95031	0.602379	0.00209113	450		0	SUBCELLULAR LOCATION: Early endosome membrane {ECO:0000269|PubMed:17994011, ECO:0000269|PubMed:32513819, ECO:0000269|PubMed:33468622}; Peripheral membrane protein {ECO:0000269|PubMed:17994011}; Cytoplasmic side {ECO:0000269|PubMed:17994011}. Note=Also detected on a juxtanuclear endocytic recycling compartment (ERC). {ECO:0000269|PubMed:17994011}.	0	0	cytoplasm [GO:0005737]; cytoplasmic dynein complex [GO:0005868]; early endosome [GO:0005769]; early endosome membrane [GO:0031901]; membrane [GO:0016020]; plasma membrane [GO:0005886]; presynaptic endosome [GO:0098830]; protein-containing complex [GO:0032991]; SNARE complex [GO:0031201]	endocytic recycling [GO:0032456]; positive regulation of autophagosome assembly [GO:2000786]; positive regulation of histamine secretion by mast cell [GO:1903595]; protein transport [GO:0015031]	0
SNX18	ENSG00000178996	protein_coding	374	270.732	2.43254	0.648596	0.00132619	349.25	314.422	2.49751	0.595736	0.0073086	628	Cytosol	0	SUBCELLULAR LOCATION: Endomembrane system {ECO:0000269|PubMed:22718350}; Peripheral membrane protein {ECO:0000269|PubMed:18411244}; Cytoplasmic side {ECO:0000269|PubMed:18411244}. Endosome membrane {ECO:0000269|PubMed:29437695}; Peripheral membrane protein {ECO:0000269|PubMed:18411244}; Cytoplasmic side {ECO:0000269|PubMed:18411244}. Recycling endosome membrane {ECO:0000269|PubMed:29437695}; Peri…	0	0	cytoplasmic side of plasma membrane [GO:0009898]; cytoplasmic vesicle [GO:0031410]; extracellular exosome [GO:0070062]; plasma membrane [GO:0005886]; recycling endosome membrane [GO:0055038]	cleavage furrow formation [GO:0036089]; endocytosis [GO:0006897]; endosomal transport [GO:0016197]; mitotic cytokinesis [GO:0000281]; plasma membrane tubulation [GO:0097320]; positive regulation of autophagosome assembly [GO:2000786]; positive regulation of GTPase activity [GO:0043547]; protein transport [GO:0015031]	0
SNX14	ENSG00000135317	protein_coding	425	447.706	2.65099	0.882292	1.42835e-06	471	534.381	2.72785	0.598692	0.00703396	946	Cytosol;Vesicles	0	SUBCELLULAR LOCATION: Lysosome membrane {ECO:0000269|PubMed:25848753}; Multi-pass membrane protein {ECO:0000305}. Late endosome membrane {ECO:0000269|PubMed:25848753}; Multi-pass membrane protein {ECO:0000305}. Cell projection, dendrite {ECO:0000250|UniProtKB:Q8BHY8}.	0	0	cytosol [GO:0005829]; dendrite [GO:0030425]; intracellular membrane-bounded organelle [GO:0043231]; late endosome [GO:0005770]; late endosome membrane [GO:0031902]; lysosomal membrane [GO:0005765]; lysosome [GO:0005764]; postsynapse [GO:0098794]	autophagosome maturation [GO:0097352]; postsynaptic modulation of chemical synaptic transmission [GO:0099170]; protein transport [GO:0015031]	0
SNX10	ENSG00000086300	protein_coding	161.75	187.526	2.27306	1.04355	8.25547e-08	174	199.801	2.3006	0.928635	0.000286768	201	Microtubules;Nucleoplasm;Cytosol;Nucleoli;Primary cilium	0	SUBCELLULAR LOCATION: Cytoplasm. Endosome membrane; Peripheral membrane protein; Cytoplasmic side. Cytoplasm, cytoskeleton, microtubule organizing center, centrosome. Note=May also localize to nucleus and endoplasmic reticulum.	0	0	apical cytoplasm [GO:0090651]; centrosome [GO:0005813]; endoplasmic reticulum [GO:0005783]; endosome [GO:0005768]; extrinsic component of endosome membrane [GO:0031313]; nucleus [GO:0005634]; secretory granule [GO:0030141]	bone mineralization involved in bone maturation [GO:0035630]; bone resorption [GO:0045453]; calcium ion homeostasis [GO:0055074]; cellular homeostasis [GO:0019725]; cellular response to leukemia inhibitory factor [GO:1990830]; cilium assembly [GO:0060271]; endocytosis [GO:0006897]; endosome organization [GO:0007032]; gastric acid secretion [GO:0001696]; intracellular protein transport [GO:0006886…	0
SMNDC1	ENSG00000119953	protein_coding	846.5	982.394	2.99229	0.885861	5.96038e-09	924.5	1009.42	3.00407	0.650788	0.000512893	238	Nucleoplasm;Nuclear bodies	0	SUBCELLULAR LOCATION: Nucleus speckle {ECO:0000269|PubMed:11331295, ECO:0000269|PubMed:9817934}. Nucleus, Cajal body {ECO:0000269|PubMed:11331295}. Note=Detected in nuclear speckles containing snRNP and in Cajal (coiled) bodies. {ECO:0000269|PubMed:11331295}.	0	0	Cajal body [GO:0015030]; cytoplasm [GO:0005737]; nuclear speck [GO:0016607]; nucleoplasm [GO:0005654]; nucleus [GO:0005634]; spliceosomal complex [GO:0005681]	apoptotic process [GO:0006915]; mRNA processing [GO:0006397]; RNA splicing, via transesterification reactions [GO:0000375]	0
SMIM8	ENSG00000111850	protein_coding	135.5	134.438	2.12852	0.71985	0.00198104	113.25	131.266	2.11815	0.722535	0.0054047	97	Vesicles	0	SUBCELLULAR LOCATION: Membrane {ECO:0000305}; Single-pass membrane protein {ECO:0000305}.	0	0	membrane [GO:0016020]; mitochondrion [GO:0005739]	0	0
SMIM13	ENSG00000224531	protein_coding	783.25	691.795	2.83998	0.791843	5.60157e-07	519.75	440.963	2.6444	0.66385	0.000804416	91	Nucleoplasm;Golgi apparatus;Nuclear membrane	0	SUBCELLULAR LOCATION: Membrane {ECO:0000305}; Single-pass membrane protein {ECO:0000305}.	0	0	membrane [GO:0016020]	0	0
SMC5	ENSG00000198887	protein_coding	1121.5	1221.27	3.08681	0.702272	6.67833e-07	1179	1198.72	3.07872	0.645813	0.000489667	1101	Nuclear speckles	0	SUBCELLULAR LOCATION: Nucleus {ECO:0000269|PubMed:11408570, ECO:0000269|PubMed:25931565, ECO:0000269|PubMed:35914008}. Chromosome {ECO:0000250|UniProtKB:Q8CG46}. Nucleus, PML body {ECO:0000269|PubMed:17589526, ECO:0000269|PubMed:36373674}. Chromosome, telomere {ECO:0000269|PubMed:17589526}. Note=Associates with chromatin (PubMed:25931565). Colocalizes with SMC6 on the X-Y chromosome pair within t…	0	0	cell junction [GO:0030054]; chromosome, centromeric region [GO:0000775]; chromosome, telomeric region [GO:0000781]; cytoplasm [GO:0005737]; interchromatin granule [GO:0035061]; nuclear speck [GO:0016607]; nucleoplasm [GO:0005654]; nucleus [GO:0005634]; PML body [GO:0016605]; sex chromosome [GO:0000803]; site of double-strand break [GO:0035861]; Smc5-Smc6 complex [GO:0030915]	cell division [GO:0051301]; cellular senescence [GO:0090398]; chromatin looping [GO:0140588]; chromosome condensation [GO:0030261]; chromosome segregation [GO:0007059]; DNA damage response [GO:0006974]; double-strand break repair via homologous recombination [GO:0000724]; mitotic cell cycle phase transition [GO:0044772]; negative regulation by host of viral genome replication [GO:0044828]; positi…	0
SMC2	ENSG00000136824	protein_coding	2002.25	2157.97	3.33405	0.833803	2.34854e-12	1909	2135.1	3.32942	0.62619	0.00174876	1197	Nucleoplasm;Nucleoli	0	SUBCELLULAR LOCATION: Nucleus {ECO:0000269|PubMed:10958694}. Cytoplasm {ECO:0000269|PubMed:10958694}. Chromosome {ECO:0000269|PubMed:10958694}. Note=In interphase cells, the majority of the condensin complex is found in the cytoplasm, while a minority of the complex is associated with chromatin. A subpopulation of the complex however remains associated with chromosome foci in interphase cells. Du…	0	0	chromatin [GO:0000785]; condensed chromosome [GO:0000793]; condensed nuclear chromosome [GO:0000794]; condensin complex [GO:0000796]; cytoplasm [GO:0005737]; cytosol [GO:0005829]; extracellular exosome [GO:0070062]; nuclear chromosome [GO:0000228]; nucleolus [GO:0005730]; nucleoplasm [GO:0005654]; nucleus [GO:0005634]	cell division [GO:0051301]; kinetochore organization [GO:0051383]; meiotic chromosome condensation [GO:0010032]; meiotic chromosome segregation [GO:0045132]; mitotic chromosome condensation [GO:0007076]; positive regulation of chromosome condensation [GO:1905821]; positive regulation of chromosome segregation [GO:0051984]; positive regulation of chromosome separation [GO:1905820]	0
SMARCAD1	ENSG00000163104	protein_coding	1210.25	1163.39	3.06573	0.690312	1.30643e-06	1164.5	1114.08	3.04692	0.63534	0.000793337	1026	Nucleoplasm	0	SUBCELLULAR LOCATION: Nucleus {ECO:0000269|PubMed:18675275, ECO:0000269|PubMed:21549307, ECO:0000269|PubMed:22960744}. Chromosome {ECO:0000269|PubMed:18675275, ECO:0000269|PubMed:21549307, ECO:0000269|PubMed:22960744}. Note=Colocalizes with PCNA at replication forks during S phase (PubMed:21549307). Recruited to double-strand breaks (DSBs) sites of DNA damage (PubMed:22960744). {ECO:0000269|PubMe…	0	0	chromatin [GO:0000785]; heterochromatin [GO:0000792]; nuclear replication fork [GO:0043596]; nucleoplasm [GO:0005654]; nucleus [GO:0005634]; site of double-strand break [GO:0035861]	chromatin remodeling [GO:0006338]; chromosome separation [GO:0051304]; DNA double-strand break processing [GO:0000729]; positive regulation of transcription by RNA polymerase II [GO:0045944]; regulation of DNA recombination [GO:0000018]	0
SMAD5	ENSG00000113658	protein_coding	1469.25	1359.7	3.13344	0.815775	2.58173e-10	1454	1326.83	3.12282	0.696891	0.000359765	465	Nucleoplasm;Cytosol	0	SUBCELLULAR LOCATION: Cytoplasm {ECO:0000269|PubMed:16516194, ECO:0000269|PubMed:28675158, ECO:0000269|PubMed:9442019}. Nucleus {ECO:0000269|PubMed:28675158, ECO:0000269|PubMed:9442019}. Mitochondrion {ECO:0000269|PubMed:12849988}. Note=Cytoplasmic in the absence of ligand. Migrates to the nucleus when complexed with SMAD4. {ECO:0000269|PubMed:9442019}.	0	0	chromatin [GO:0000785]; cytoplasm [GO:0005737]; cytosol [GO:0005829]; heteromeric SMAD protein complex [GO:0071144]; male germ cell nucleus [GO:0001673]; mitochondrion [GO:0005739]; nucleoplasm [GO:0005654]; nucleus [GO:0005634]; protein-containing complex [GO:0032991]; SMAD protein complex [GO:0071141]	anatomical structure morphogenesis [GO:0009653]; BMP signaling pathway [GO:0030509]; bone development [GO:0060348]; cardiac conduction system development [GO:0003161]; cardiac muscle contraction [GO:0060048]; cartilage development [GO:0051216]; cell differentiation [GO:0030154]; embryonic pattern specification [GO:0009880]; erythrocyte differentiation [GO:0030218]; germ cell development [GO:00072…	0
SLC4A7	ENSG00000033867	protein_coding	684.5	668.547	2.82513	0.90432	8.36252e-07	818	676.277	2.83012	0.824364	0.000111929	1214	Plasma membrane;Cytosol;Focal adhesion sites	0	SUBCELLULAR LOCATION: Basolateral cell membrane {ECO:0000250|UniProtKB:Q9R1N3}; Multi-pass membrane protein {ECO:0000255}. Apical cell membrane {ECO:0000250|UniProtKB:Q9R1N3}; Multi-pass membrane protein {ECO:0000255}. Cell projection, stereocilium {ECO:0000250|UniProtKB:Q9R1N3}. Cell membrane {ECO:0000269|PubMed:14578046, ECO:0000269|PubMed:29779931}; Multi-pass membrane protein {ECO:0000255}. N…	0	0	apical plasma membrane [GO:0016324]; basolateral plasma membrane [GO:0016323]; membrane [GO:0016020]; plasma membrane [GO:0005886]; stereocilium [GO:0032420]	auditory receptor cell development [GO:0060117]; bicarbonate transport [GO:0015701]; cellular response to growth factor stimulus [GO:0071363]; phagosome acidification [GO:0090383]; purine nucleotide biosynthetic process [GO:0006164]; pyrimidine nucleotide biosynthetic process [GO:0006221]; regulation of intracellular pH [GO:0051453]; transmembrane transport [GO:0055085]	0
SLC41A2	ENSG00000136052	protein_coding	187.75	145.556	2.16303	0.674029	0.00201612	248	195.239	2.29057	0.68298	0.00828706	573		0	SUBCELLULAR LOCATION: Cell membrane {ECO:0000269|PubMed:16984228}; Multi-pass membrane protein {ECO:0000255}.	0	0	plasma membrane [GO:0005886]	cobalt ion transport [GO:0006824]; iron ion transport [GO:0006826]; magnesium ion transport [GO:0015693]; manganese ion transport [GO:0006828]; nickel cation transport [GO:0015675]	0
SLC38A9	ENSG00000177058	protein_coding	385.75	369.36	2.56745	0.587277	0.00187618	399.25	415.132	2.61819	0.622847	0.00247424	561	Vesicles	0	SUBCELLULAR LOCATION: Lysosome membrane {ECO:0000269|PubMed:25561175, ECO:0000269|PubMed:25567906, ECO:0000269|PubMed:29053970, ECO:0000269|PubMed:30956113}; Multi-pass membrane protein {ECO:0000250|UniProtKB:Q08BA4}. Late endosome membrane {ECO:0000269|PubMed:25561175}; Multi-pass membrane protein {ECO:0000250|UniProtKB:Q08BA4}.	0	0	FNIP-folliculin RagC/D GAP [GO:1990877]; late endosome [GO:0005770]; late endosome membrane [GO:0031902]; lysosomal membrane [GO:0005765]; lysosome [GO:0005764]	amino acid transmembrane transport [GO:0003333]; asparagine transport [GO:0006867]; cellular response to amino acid stimulus [GO:0071230]; glutamine transport [GO:0006868]; L-arginine transmembrane transport [GO:1903826]; positive regulation of TOR signaling [GO:0032008]; positive regulation of TORC1 signaling [GO:1904263]	0
SLC38A2	ENSG00000134294	protein_coding	1856.5	1541.45	3.18793	0.889895	2.67464e-09	1570.25	1372.29	3.13745	0.713498	2.77288e-05	506	Plasma membrane	0	SUBCELLULAR LOCATION: Cell membrane {ECO:0000250|UniProtKB:Q9JHE5}; Multi-pass membrane protein {ECO:0000250|UniProtKB:Q9JHE5}. Note=Insulin promotes recruitment to the plasma membrane from a pool localized in the trans-Golgi network or endosomes. Enriched in the somatodendritic compartment of neurons, it is also detected at the axonal shaft but excluded from the nerve terminal. {ECO:0000250|UniP…	0	0	axon [GO:0030424]; brush border [GO:0005903]; cytoplasm [GO:0005737]; dendrite [GO:0030425]; neuronal cell body [GO:0043025]; plasma membrane [GO:0005886]; sarcolemma [GO:0042383]	alanine transport [GO:0032328]; amino acid import [GO:0043090]; amino acid transmembrane transport [GO:0003333]; amino acid transport [GO:0006865]; cellular response to amino acid starvation [GO:0034198]; cellular response to arsenite(3-) [GO:1903841]; cellular response to mechanical stimulus [GO:0071260]; cerebral cortex development [GO:0021987]; female pregnancy [GO:0007565]; glutamine transpor…	0
SLC35F5	ENSG00000115084	protein_coding	627.5	543.613	2.73529	0.65447	3.78495e-06	714.25	594.255	2.77397	0.675816	0.00038671	523	Plasma membrane	0	SUBCELLULAR LOCATION: Membrane {ECO:0000305}; Multi-pass membrane protein {ECO:0000305}.	0	0	membrane [GO:0016020]	0	0
SLC35A3	ENSG00000117620	protein_coding	574	602.586	2.78002	0.697247	7.18173e-06	550.5	583.454	2.76601	0.614816	0.00396364	325		0	SUBCELLULAR LOCATION: Golgi apparatus membrane {ECO:0000269|PubMed:10393322, ECO:0000269|PubMed:23766508, ECO:0000269|PubMed:28167211}; Multi-pass membrane protein {ECO:0000255}.	0	0	Golgi apparatus [GO:0005794]; Golgi membrane [GO:0000139]	transmembrane transport [GO:0055085]; UDP-N-acetylglucosamine metabolic process [GO:0006047]; UDP-N-acetylglucosamine transmembrane transport [GO:1990569]	0
SLC30A9	ENSG00000014824	protein_coding	1862.5	2146.86	3.3318	0.879487	7.2204e-10	1754	1967.94	3.29401	0.772098	9.72872e-06	568		0	SUBCELLULAR LOCATION: Mitochondrion membrane {ECO:0000269|PubMed:34397090, ECO:0000269|PubMed:35614220}; Multi-pass membrane protein {ECO:0000305}. Nucleus {ECO:0000269|PubMed:10409434}. Endoplasmic reticulum {ECO:0000269|PubMed:28334855}. Note=Partial co-localization with endoplasmic reticulum (PubMed:28334855). Linked to mitochondrial ribosomes (PubMed:35614220). {ECO:0000269|PubMed:10409434, E…	0	0	cytoplasmic vesicle [GO:0031410]; cytoskeleton [GO:0005856]; endoplasmic reticulum [GO:0005783]; mitochondrial membrane [GO:0031966]; mitochondrion [GO:0005739]; nucleus [GO:0005634]	intracellular zinc ion homeostasis [GO:0006882]; nucleotide-excision repair [GO:0006289]; positive regulation of transcription by RNA polymerase II [GO:0045944]; regulation of mitochondrion organization [GO:0010821]; zinc ion transport [GO:0006829]	0
SLC30A4	ENSG00000104154	protein_coding	137.75	118.877	2.0751	0.814699	0.000370814	179.5	174.247	2.24116	0.774194	0.00334508	429		0	SUBCELLULAR LOCATION: Endosome membrane {ECO:0000250|UniProtKB:O55174}; Multi-pass membrane protein {ECO:0000255}. Late endosome membrane {ECO:0000269|PubMed:17349999}; Multi-pass membrane protein {ECO:0000255}. Lysosome membrane {ECO:0000269|PubMed:17349999}; Multi-pass membrane protein {ECO:0000255}. Note=Enriched in vesicles within the basal region of epithelial cells. {ECO:0000250|UniProtKB:O…	0	0	cytoplasm [GO:0005737]; endosome membrane [GO:0010008]; late endosome [GO:0005770]; late endosome membrane [GO:0031902]; lysosomal membrane [GO:0005765]; plasma membrane [GO:0005886]	response to toxic substance [GO:0009636]; response to zinc ion [GO:0010043]; zinc export across plasma membrane [GO:0140882]; zinc ion import into lysosome [GO:0140916]; zinc ion transmembrane transport [GO:0071577]	0
SLC30A1	ENSG00000170385	protein_coding	475.5	445.823	2.64916	0.720146	2.90398e-05	511	487.947	2.68837	0.771332	0.000205413	507	Plasma membrane;Vesicles	0	SUBCELLULAR LOCATION: Cell membrane {ECO:0000269|PubMed:31471319, ECO:0000269|PubMed:32441444}; Multi-pass membrane protein {ECO:0000255}. Basolateral cell membrane {ECO:0000269|PubMed:31471319}; Multi-pass membrane protein {ECO:0000255}. Cytoplasmic vesicle membrane {ECO:0000269|PubMed:32441444}; Multi-pass membrane protein {ECO:0000255}. Cytoplasm {ECO:0000269|PubMed:18158319}. Endoplasmic reti…	0	0	basolateral plasma membrane [GO:0016323]; cytoplasm [GO:0005737]; cytoplasmic vesicle membrane [GO:0030659]; dendrite [GO:0030425]; endoplasmic reticulum [GO:0005783]; endoplasmic reticulum membrane [GO:0005789]; glutamatergic postsynaptic density [GO:0099573]; Golgi apparatus [GO:0005794]; Golgi membrane [GO:0000139]; membrane [GO:0016020]; nuclear membrane [GO:0031965]; plasma membrane [GO:0005…	cadmium ion transmembrane transport [GO:0070574]; calcium ion import [GO:0070509]; defense response to bacterium [GO:0042742]; detoxification of cadmium ion [GO:0071585]; detoxification of zinc ion [GO:0010312]; in utero embryonic development [GO:0001701]; intracellular calcium ion homeostasis [GO:0006874]; intracellular zinc ion homeostasis [GO:0006882]; negative regulation of calcium ion import…	0
SLC26A2	ENSG00000155850	protein_coding	661.25	492.574	2.69247	0.713504	2.46239e-06	692.75	530.902	2.72501	0.643528	0.00152738	739	Vesicles	0	SUBCELLULAR LOCATION: Cell membrane {ECO:0000269|PubMed:15294877, ECO:0000269|PubMed:7923357}; Multi-pass membrane protein {ECO:0000255}. Apical cell membrane {ECO:0000250|UniProtKB:O70531}; Multi-pass membrane protein {ECO:0000255}.	0	0	apical plasma membrane [GO:0016324]; extracellular exosome [GO:0070062]; membrane [GO:0016020]; microvillus membrane [GO:0031528]; plasma membrane [GO:0005886]	chloride transmembrane transport [GO:1902476]; chondrocyte differentiation [GO:0002062]; chondrocyte proliferation [GO:0035988]; sulfate transmembrane transport [GO:1902358]	0
SLC25A46	ENSG00000164209	protein_coding	1077	1095.11	3.03946	1.00525	1.44799e-13	1370.75	1358.64	3.1331	0.808962	2.2283e-06	418	Mitochondria	0	SUBCELLULAR LOCATION: Mitochondrion outer membrane {ECO:0000269|PubMed:26168012, ECO:0000269|PubMed:27390132, ECO:0000269|PubMed:27543974}; Multi-pass membrane protein {ECO:0000255}.	0	0	mitochondrial outer membrane [GO:0005741]; mitochondrion [GO:0005739]	autophagy of mitochondrion [GO:0000422]; axon development [GO:0061564]; cerebellar Purkinje cell differentiation [GO:0021702]; cristae formation [GO:0042407]; dendrite development [GO:0016358]; establishment of localization in cell [GO:0051649]; locomotion involved in locomotory behavior [GO:0031987]; mitochondrial fission [GO:0000266]; mitochondrial membrane fission [GO:0090149]; mitochondrial t…	0
SLC25A40	ENSG00000075303	protein_coding	254.75	218.107	2.33867	1.04871	4.1855e-08	227.25	190.077	2.27893	0.742845	0.000719514	338		0	SUBCELLULAR LOCATION: Mitochondrion inner membrane {ECO:0000250|UniProtKB:Q9BZJ4}; Multi-pass membrane protein {ECO:0000255}.	0	0	mitochondrial inner membrane [GO:0005743]; mitochondrion [GO:0005739]	erythrocyte development [GO:0048821]; import into the mitochondrion [GO:0170036]	0
SLC25A32	ENSG00000164933	protein_coding	506.5	518.226	2.71452	0.946031	8.22609e-10	522.25	562.154	2.74986	0.835561	3.52865e-05	315	Mitochondria;Nucleoplasm	0	SUBCELLULAR LOCATION: Mitochondrion inner membrane {ECO:0000305|PubMed:29666258}; Multi-pass membrane protein {ECO:0000255}.	0	0	mitochondrial inner membrane [GO:0005743]; mitochondrion [GO:0005739]	folic acid metabolic process [GO:0046655]; mitochondrial FAD transmembrane transport [GO:1990548]; transmembrane transport [GO:0055085]	0
SLC25A24	ENSG00000085491	protein_coding	579.75	613.252	2.78764	1.04668	1.52953e-09	860.5	855.896	2.93242	0.911973	2.31558e-05	477	Mitochondria	0	SUBCELLULAR LOCATION: Mitochondrion inner membrane {ECO:0000305|PubMed:15054102, ECO:0000305|PubMed:15123600, ECO:0000305|PubMed:22015608}; Multi-pass membrane protein {ECO:0000255}.	0	0	membrane [GO:0016020]; mitochondrial inner membrane [GO:0005743]; mitochondrion [GO:0005739]	adenine nucleotide transport [GO:0051503]; ADP transport [GO:0015866]; ATP transport [GO:0015867]; cellular response to calcium ion [GO:0071277]; cellular response to oxidative stress [GO:0034599]; mitochondrial ATP transmembrane transport [GO:1990544]; mitochondrial transport [GO:0006839]	0
SLC12A2	ENSG00000064651	protein_coding	981.5	997.294	2.99882	0.768552	7.47288e-07	1136.25	1140.41	3.05706	0.590145	0.00136882	1212	Plasma membrane;Vesicles;Basal body	0	SUBCELLULAR LOCATION: Basolateral cell membrane {ECO:0000305|PubMed:32081947, ECO:0000305|PubMed:7629105}; Multi-pass membrane protein {ECO:0000305|PubMed:32081947, ECO:0000305|PubMed:33597714}.	0	0	apical plasma membrane [GO:0016324]; basal plasma membrane [GO:0009925]; basolateral plasma membrane [GO:0016323]; cell body [GO:0044297]; cell body membrane [GO:0044298]; cell periphery [GO:0071944]; cell projection [GO:0042995]; cell projection membrane [GO:0031253]; cytoplasmic vesicle membrane [GO:0030659]; extracellular exosome [GO:0070062]; extracellular vesicle [GO:1903561]; lateral plasma…	ammonium transmembrane transport [GO:0072488]; cell volume homeostasis [GO:0006884]; cellular response to chemokine [GO:1990869]; cellular response to potassium ion [GO:0035865]; chloride ion homeostasis [GO:0055064]; chloride transmembrane transport [GO:1902476]; gamma-aminobutyric acid signaling pathway [GO:0007214]; hyperosmotic response [GO:0006972]; inorganic anion import across plasma membr…	0
SKIL	ENSG00000136603	protein_coding	516	446.263	2.64959	0.905625	2.3532e-08	444.5	421.616	2.62492	0.774048	0.00104157	684	Nucleoplasm;Cytosol	0	0	0	0	acrosomal vesicle [GO:0001669]; cytoplasm [GO:0005737]; nucleoplasm [GO:0005654]; nucleus [GO:0005634]; PML body [GO:0016605]; protein-containing complex [GO:0032991]; transcription regulator complex [GO:0005667]	blastocyst formation [GO:0001825]; extrinsic apoptotic signaling pathway via death domain receptors [GO:0008625]; intrinsic apoptotic signaling pathway in response to DNA damage [GO:0008630]; lens fiber cell differentiation [GO:0070306]; lymphocyte homeostasis [GO:0002260]; negative regulation of BMP signaling pathway [GO:0030514]; negative regulation of cell differentiation [GO:0045596]; negativ…	0
SIKE1	ENSG00000052723	protein_coding	1569.75	1564.68	3.19443	0.720315	1.48145e-09	1601.5	1690.47	3.22801	0.627301	0.000114176	207	Focal adhesion sites;Vesicles	0	SUBCELLULAR LOCATION: Cytoplasm {ECO:0000269|PubMed:16281057}.	0	0	cytosol [GO:0005829]; FAR/SIN/STRIPAK complex [GO:0090443]	negative regulation of hippo signaling [GO:0035331]	0
SHOC2	ENSG00000108061	protein_coding	701.75	650.557	2.81329	0.90421	3.32812e-09	766.5	742.686	2.87081	0.812418	0.000102492	582	Cytosol;Nucleoplasm	0	SUBCELLULAR LOCATION: Cytoplasm {ECO:0000269|PubMed:19684605, ECO:0000269|PubMed:25137548}. Nucleus {ECO:0000269|PubMed:19684605, ECO:0000269|PubMed:25137548}. Note=Translocates from cytoplasm to nucleus upon growth factor stimulation. {ECO:0000269|PubMed:19684605}.	0	0	cytoplasm [GO:0005737]; cytosol [GO:0005829]; nucleoplasm [GO:0005654]; nucleus [GO:0005634]; protein phosphatase type 1 complex [GO:0000164]	cellular response to growth hormone stimulus [GO:0071378]; cyclic-GMP-AMP transmembrane import across plasma membrane [GO:0140361]; fibroblast growth factor receptor signaling pathway [GO:0008543]; intracellular signal transduction [GO:0035556]; negative regulation of neural precursor cell proliferation [GO:2000178]; negative regulation of neuron differentiation [GO:0045665]; nerve growth factor …	0
SGTB	ENSG00000197860	protein_coding	435	351.152	2.5455	0.638641	0.000783482	490.5	427.877	2.63132	0.702759	0.000595848	304	Nucleoplasm;Primary cilium;Basal body;Microtubules;Nuclear speckles	0	0	0	0	membrane [GO:0016020]; TRC complex [GO:0072380]	post-translational protein targeting to endoplasmic reticulum membrane [GO:0006620]; protein heterooligomerization [GO:0051291]; protein homooligomerization [GO:0051260]	0
SGPP1	ENSG00000126821	protein_coding	381.5	335.161	2.52525	0.689349	0.000172316	392.5	377.7	2.57715	0.594952	0.00333855	441	Nucleoplasm	0	SUBCELLULAR LOCATION: Endoplasmic reticulum membrane {ECO:0000269|PubMed:12815058}; Multi-pass membrane protein {ECO:0000255}. Cell membrane {ECO:0000250|UniProtKB:Q9JI99}; Multi-pass membrane protein {ECO:0000255}.	0	0	endoplasmic reticulum membrane [GO:0005789]; plasma membrane [GO:0005886]	ER to Golgi ceramide transport [GO:0035621]; extrinsic apoptotic signaling pathway [GO:0097191]; intrinsic apoptotic signaling pathway [GO:0097193]; phospholipid dephosphorylation [GO:0046839]; regulation of epidermis development [GO:0045682]; regulation of keratinocyte differentiation [GO:0045616]; sphinganine-1-phosphate metabolic process [GO:0006668]; sphingolipid catabolic process [GO:0030149…	0
SGO2	ENSG00000163535	protein_coding	752.75	838.757	2.92364	1.12273	1.57753e-14	1067.75	1069.85	3.02932	0.903995	8.05275e-05	1265	Nucleoplasm;Nuclear bodies	0	SUBCELLULAR LOCATION: Nucleus {ECO:0000305|PubMed:17485487}. Chromosome, centromere {ECO:0000269|PubMed:17485487}. Chromosome, centromere, kinetochore {ECO:0000250|UniProtKB:Q7TSY8}. Note=During meiosis I, accumulates at centromeres during diplotene, and colocalizes differentially with the cohesin subunits RAD21 and REC8 at metaphase I centromeres (By similarity). SGO2 and RAD21 change their rela…	0	0	chromosome, centromeric region [GO:0000775]; cytosol [GO:0005829]; kinetochore [GO:0000776]; mitotic cohesin complex [GO:0030892]; nuclear body [GO:0016604]; nucleoplasm [GO:0005654]	cell division [GO:0051301]; chromosome segregation [GO:0007059]; meiotic cell cycle [GO:0051321]; meiotic sister chromatid cohesion [GO:0051177]	0
SGO1	ENSG00000129810	protein_coding	362	377.918	2.5774	0.646879	0.000531018	413.5	458.944	2.66176	0.731093	0.000199017	561	Nucleoplasm;Cytosol;Kinetochore	0	SUBCELLULAR LOCATION: Nucleus {ECO:0000305|PubMed:16582621}. Chromosome, centromere {ECO:0000269|PubMed:15604152, ECO:0000269|PubMed:15723797, ECO:0000269|PubMed:16541025, ECO:0000269|PubMed:16580887, ECO:0000269|PubMed:21346195}. Chromosome, centromere, kinetochore {ECO:0000269|PubMed:16582621, ECO:0000269|PubMed:17617734, ECO:0000269|PubMed:17621308}. Cytoplasm, cytoskeleton, spindle pole {ECO:…	0	0	centrosome [GO:0005813]; chromosome, centromeric region [GO:0000775]; condensed chromosome, centromeric region [GO:0000779]; cytosol [GO:0005829]; kinetochore [GO:0000776]; nuclear speck [GO:0016607]; nucleoplasm [GO:0005654]; spindle pole [GO:0000922]	attachment of spindle microtubules to kinetochore [GO:0008608]; cell division [GO:0051301]; centriole-centriole cohesion [GO:0010457]; chromosome segregation [GO:0007059]; meiotic chromosome segregation [GO:0045132]; mitotic sister chromatid cohesion, centromeric [GO:0071962]	0
SGMS2	ENSG00000164023	protein_coding	297.75	271.819	2.43428	0.900081	7.3404e-07	353.75	281.175	2.44898	0.688212	0.000986296	365	Golgi apparatus;Nucleoplasm	0	SUBCELLULAR LOCATION: Cell membrane {ECO:0000269|PubMed:14685263, ECO:0000269|PubMed:30779713}; Multi-pass membrane protein {ECO:0000255}. Golgi apparatus membrane {ECO:0000269|PubMed:14685263, ECO:0000269|PubMed:18370930}; Multi-pass membrane protein {ECO:0000255}. Note=Primarily localized at the plasma membrane with a small fraction at the Golgi apparatus. {ECO:0000269|PubMed:14685263}.	0	0	endoplasmic reticulum membrane [GO:0005789]; Golgi apparatus [GO:0005794]; Golgi membrane [GO:0000139]; nucleoplasm [GO:0005654]; plasma membrane [GO:0005886]	ceramide biosynthetic process [GO:0046513]; ceramide phosphoethanolamine biosynthetic process [GO:1905373]; regulation of bone mineralization [GO:0030500]; sphingolipid biosynthetic process [GO:0030148]; sphingomyelin biosynthetic process [GO:0006686]	0
SESN1	ENSG00000080546	protein_coding	489	509.384	2.70705	0.738249	0.000880194	458.75	537.82	2.73064	0.628561	0.000349757	492	Nucleoli fibrillar center;Nucleoplasm	0	SUBCELLULAR LOCATION: Nucleus {ECO:0000269|PubMed:9926927}. Cytoplasm {ECO:0000269|PubMed:15105503}.	0	0	cytoplasm [GO:0005737]; cytosol [GO:0005829]; fibrillar center [GO:0001650]; nucleoplasm [GO:0005654]; nucleus [GO:0005634]	cellular oxidant detoxification [GO:0098869]; cellular response to amino acid starvation [GO:0034198]; cellular response to glucose starvation [GO:0042149]; cellular response to L-leucine [GO:0071233]; cellular response to leucine starvation [GO:1990253]; negative regulation of cell growth [GO:0030308]; negative regulation of TORC1 signaling [GO:1904262]; positive regulation of macroautophagy [GO…	0
SERPINI1	ENSG00000163536	protein_coding	244.75	264.947	2.42316	0.855879	1.57275e-05	223.75	245.418	2.38991	0.608704	0.00591952	410	Cytosol	0	SUBCELLULAR LOCATION: Secreted {ECO:0000269|PubMed:17040209, ECO:0000269|PubMed:25326458}. Cytoplasmic vesicle, secretory vesicle lumen {ECO:0000305|PubMed:17040209}. Perikaryon {ECO:0000269|PubMed:17040209}.	0	0	cytoplasmic vesicle lumen [GO:0060205]; extracellular exosome [GO:0070062]; extracellular space [GO:0005615]; neuronal cell body [GO:0043025]; perikaryon [GO:0043204]; secretory granule lumen [GO:0034774]	central nervous system development [GO:0007417]; peripheral nervous system development [GO:0007422]; positive regulation of neuron projection development [GO:0010976]	0
SEPTIN7	ENSG00000122545	protein_coding	1676	2072.13	3.31642	0.846743	2.36152e-12	1826.25	2213.5	3.34508	0.622615	0.0015892	437	Actin filaments;Cytokinetic bridge;Midbody;Primary cilium	1 (Supported)	SUBCELLULAR LOCATION: Cytoplasm {ECO:0000269|PubMed:18460473}. Chromosome, centromere, kinetochore {ECO:0000269|PubMed:18460473}. Cytoplasm, cytoskeleton, spindle {ECO:0000269|PubMed:18460473}. Cleavage furrow {ECO:0000269|PubMed:18460473}. Midbody {ECO:0000269|PubMed:18460473}. Cytoplasm, cytoskeleton, cilium axoneme {ECO:0000250}. Cell projection, cilium, flagellum {ECO:0000269|PubMed:25588830}…	1	1	axoneme [GO:0005930]; cell division site [GO:0032153]; cleavage furrow [GO:0032154]; cytosol [GO:0005829]; extracellular exosome [GO:0070062]; kinetochore [GO:0000776]; microtubule cytoskeleton [GO:0015630]; midbody [GO:0030496]; non-motile cilium [GO:0097730]; nucleus [GO:0005634]; septin complex [GO:0031105]; septin ring [GO:0005940]; sperm annulus [GO:0097227]; spindle [GO:0005819]; stress fib…	cell differentiation [GO:0030154]; cilium assembly [GO:0060271]; cytoskeleton-dependent cytokinesis [GO:0061640]; positive regulation of non-motile cilium assembly [GO:1902857]; protein localization [GO:0008104]; regulation of embryonic cell shape [GO:0016476]; spermatogenesis [GO:0007283]	0
SEPTIN10	ENSG00000186522	protein_coding	483.25	480.827	2.68199	0.649806	6.21208e-05	501.75	461.811	2.66446	0.607216	0.00562793	454	Actin filaments;Annulus;Microtubules	0	SUBCELLULAR LOCATION: Cytoplasm {ECO:0000269|PubMed:12711328}. Cytoplasm, cytoskeleton {ECO:0000250}. Cell projection, cilium, flagellum {ECO:0000250|UniProtKB:Q8C650}. Note=Detected in the annulus of the sperm flagellum and in the neck region in spermatids and mature sperm (By similarity). Using a GFP-fusion protein, detected in the nucleus. {ECO:0000250|UniProtKB:Q8C650, ECO:0000269|PubMed:1271…	0	0	cell division site [GO:0032153]; microtubule cytoskeleton [GO:0015630]; motile cilium [GO:0031514]; septin complex [GO:0031105]; septin ring [GO:0005940]	cytoskeleton-dependent cytokinesis [GO:0061640]; protein localization [GO:0008104]	0
SENP7	ENSG00000138468	protein_coding	243.75	224.363	2.35095	0.698832	0.000577912	210.25	194.413	2.28873	0.678516	0.0258719	1050	Nucleoplasm;Centrosome;Cytosol;Nuclear bodies	0	SUBCELLULAR LOCATION: Cytoplasm {ECO:0000250|UniProtKB:Q8BUH8}.	0	0	cytoplasm [GO:0005737]; nucleus [GO:0005634]; postsynaptic cytosol [GO:0099524]; presynaptic cytosol [GO:0099523]	antiviral innate immune response [GO:0140374]; protein desumoylation [GO:0016926]; proteolysis [GO:0006508]	0
SEL1L	ENSG00000071537	protein_coding	852	826.393	2.91719	0.693813	6.13474e-06	1097.75	990.614	2.9959	0.688774	0.000107577	794		0	SUBCELLULAR LOCATION: Endoplasmic reticulum membrane {ECO:0000269|PubMed:16186509}; Single-pass type I membrane protein {ECO:0000269|PubMed:16186509}.	0	0	Derlin-1 retrotranslocation complex [GO:0036513]; endoplasmic reticulum [GO:0005783]; endoplasmic reticulum membrane [GO:0005789]; Hrd1p ubiquitin ligase complex [GO:0000836]; Hrd1p ubiquitin ligase ERAD-L complex [GO:0000839]	ERAD pathway [GO:0036503]; Notch signaling pathway [GO:0007219]; protein secretion [GO:0009306]; protein stabilization [GO:0050821]; retrograde protein transport, ER to cytosol [GO:0030970]; triglyceride metabolic process [GO:0006641]	0
SECISBP2L	ENSG00000138593	protein_coding	486.5	420.752	2.62403	0.737677	3.24792e-05	699	639.339	2.80573	0.685693	0.000782752	1101	Nucleoplasm	0	0	0	0	mitochondrion [GO:0005739]; ribonucleoprotein complex [GO:1990904]	0	0
SEC23A	ENSG00000100934	protein_coding	2013.5	2016.84	3.30467	0.923234	1.68109e-11	2180.75	2194.92	3.34142	0.726885	1.58134e-05	765	Cytosol;Endoplasmic reticulum	0	SUBCELLULAR LOCATION: Cytoplasmic vesicle, COPII-coated vesicle membrane {ECO:0000305|PubMed:8898360}; Peripheral membrane protein {ECO:0000269|PubMed:8898360}; Cytoplasmic side {ECO:0000269|PubMed:8898360}. Endoplasmic reticulum membrane {ECO:0000269|PubMed:8898360}; Peripheral membrane protein {ECO:0000269|PubMed:8898360}; Cytoplasmic side {ECO:0000269|PubMed:8898360}. Cytoplasm, cytosol {ECO:0…	0	0	COPII vesicle coat [GO:0030127]; cytosol [GO:0005829]; endoplasmic reticulum [GO:0005783]; endoplasmic reticulum exit site [GO:0070971]; endoplasmic reticulum membrane [GO:0005789]; ER to Golgi transport vesicle membrane [GO:0012507]; Golgi membrane [GO:0000139]; perinuclear region of cytoplasm [GO:0048471]	COPII-coated vesicle cargo loading [GO:0090110]; intracellular protein transport [GO:0006886]; protein localization to plasma membrane [GO:0072659]	0
SDHD	ENSG00000204370	protein_coding	651.5	639.701	2.80598	0.81806	6.00862e-05	637.75	586.202	2.76805	0.770348	0.00435063	159		0	SUBCELLULAR LOCATION: Mitochondrion inner membrane {ECO:0000269|PubMed:37098072, ECO:0000269|PubMed:9533030}; Multi-pass membrane protein {ECO:0000255}.	0	0	mitochondrial envelope [GO:0005740]; mitochondrial inner membrane [GO:0005743]; mitochondrion [GO:0005739]; respiratory chain complex II (succinate dehydrogenase) [GO:0045273]	cellular response to hypoxia [GO:0071456]; mitochondrial electron transport, succinate to ubiquinone [GO:0006121]; proton motive force-driven mitochondrial ATP synthesis [GO:0042776]; regulation of catecholamine secretion [GO:0050433]; tricarboxylic acid cycle [GO:0006099]	0
SDCBP	ENSG00000137575	protein_coding	2121	2471.1	3.39289	0.850511	8.56315e-09	2261.5	2463.73	3.39159	0.615008	0.00166386	298	Cytosol;Nucleoplasm;Nuclear membrane	0	SUBCELLULAR LOCATION: Cell junction, focal adhesion {ECO:0000269|PubMed:11179419}. Cell junction, adherens junction {ECO:0000269|PubMed:11179419}. Cell membrane {ECO:0000269|PubMed:11179419, ECO:0000269|PubMed:25893292, ECO:0000269|PubMed:27386966}; Peripheral membrane protein {ECO:0000269|PubMed:11179419, ECO:0000269|PubMed:27386966}. Endoplasmic reticulum membrane {ECO:0000269|PubMed:17081065};…	0	0	adherens junction [GO:0005912]; azurophil granule lumen [GO:0035578]; blood microparticle [GO:0072562]; cytoplasm [GO:0005737]; cytoskeleton [GO:0005856]; cytosol [GO:0005829]; endoplasmic reticulum membrane [GO:0005789]; extracellular exosome [GO:0070062]; extracellular region [GO:0005576]; extracellular space [GO:0005615]; extracellular vesicle [GO:1903561]; focal adhesion [GO:0005925]; interle…	actin cytoskeleton organization [GO:0030036]; chemical synaptic transmission [GO:0007268]; intracellular signal transduction [GO:0035556]; negative regulation of receptor internalization [GO:0002091]; negative regulation of transcription by RNA polymerase II [GO:0000122]; positive regulation of cell growth [GO:0030307]; positive regulation of cell migration [GO:0030335]; positive regulation of ce…	0
SCYL2	ENSG00000136021	protein_coding	1232.25	1044.96	3.0191	0.984592	5.88295e-12	1396.25	1251.41	3.0974	0.66142	0.000382816	929		0	SUBCELLULAR LOCATION: Cytoplasmic vesicle, clathrin-coated vesicle {ECO:0000269|PubMed:15809293, ECO:0000269|PubMed:16914521}. Golgi apparatus, trans-Golgi network membrane {ECO:0000269|PubMed:16914521}. Endosome membrane {ECO:0000269|PubMed:16914521}. Note=Colocalizes to the trans-Golgi network (TGN) and to endosomal membranes with clathrin, transferrin and plasma membrane adapter AP1 and AP3 co…	0	0	clathrin-coated vesicle [GO:0030136]; endosome membrane [GO:0010008]; Golgi apparatus [GO:0005794]	brain development [GO:0007420]; clathrin-dependent endocytosis [GO:0072583]; endosome to lysosome transport [GO:0008333]; negative regulation of canonical Wnt signaling pathway [GO:0090090]; pyramidal neuron development [GO:0021860]; receptor internalization [GO:0031623]	0
SCOC	ENSG00000153130	protein_coding	1046	1047.92	3.02033	1.15548	1.82549e-12	1074.25	964.982	2.98452	0.906141	0.000126634	159	Golgi apparatus;Nucleoplasm	0	SUBCELLULAR LOCATION: Golgi apparatus membrane {ECO:0000269|PubMed:11303027, ECO:0000269|PubMed:22354037, ECO:0000269|PubMed:24098481}; Peripheral membrane protein {ECO:0000269|PubMed:11303027, ECO:0000269|PubMed:24098481}; Cytoplasmic side {ECO:0000269|PubMed:11303027, ECO:0000269|PubMed:24098481}. Golgi apparatus, trans-Golgi network {ECO:0000269|PubMed:22354037}. Cytoplasm, cytosol {ECO:000026…	0	0	cytosol [GO:0005829]; Golgi apparatus [GO:0005794]; Golgi membrane [GO:0000139]; nucleoplasm [GO:0005654]	positive regulation of macroautophagy [GO:0016239]; regulation of protein complex stability [GO:0061635]	0
SCFD1	ENSG00000092108	protein_coding	813	1031.57	3.0135	0.693281	1.21529e-06	816.5	983.691	2.99286	0.764962	0.000172242	642		0	SUBCELLULAR LOCATION: Cytoplasm {ECO:0000250}. Endoplasmic reticulum membrane {ECO:0000250}; Peripheral membrane protein {ECO:0000250}. Golgi apparatus, Golgi stack membrane {ECO:0000250}; Peripheral membrane protein {ECO:0000250}.	0	0	cis-Golgi network [GO:0005801]; cytosol [GO:0005829]; endoplasmic reticulum membrane [GO:0005789]; Golgi cisterna membrane [GO:0032580]; Golgi membrane [GO:0000139]; Golgi-associated vesicle [GO:0005798]	endoplasmic reticulum to Golgi vesicle-mediated transport [GO:0006888]; intracellular protein transport [GO:0006886]; negative regulation of autophagosome assembly [GO:1902902]; post-Golgi vesicle-mediated transport [GO:0006892]; regulation of ER to Golgi vesicle-mediated transport [GO:0060628]; regulation of protein transport [GO:0051223]; response to toxic substance [GO:0009636]; retrograde ves…	0
SCAMP1	ENSG00000085365	protein_coding	754.5	711.115	2.85194	1.15239	1.56107e-11	845.75	766.044	2.88425	0.897296	3.99446e-05	338	Cell Junctions;Nucleoplasm;Vesicles	0	SUBCELLULAR LOCATION: Golgi apparatus, trans-Golgi network membrane {ECO:0000269|PubMed:15840657}; Multi-pass membrane protein {ECO:0000269|PubMed:15840657}. Recycling endosome membrane {ECO:0000269|PubMed:15840657}; Multi-pass membrane protein {ECO:0000269|PubMed:15840657}.	0	0	clathrin-coated vesicle [GO:0030136]; membrane [GO:0016020]; plasma membrane [GO:0005886]; recycling endosome membrane [GO:0055038]; specific granule membrane [GO:0035579]; synaptic vesicle membrane [GO:0030672]; trans-Golgi network [GO:0005802]; trans-Golgi network membrane [GO:0032588]; zymogen granule membrane [GO:0042589]	endocytosis [GO:0006897]; establishment of localization in cell [GO:0051649]; exocytosis [GO:0006887]; post-Golgi vesicle-mediated transport [GO:0006892]; protein transport [GO:0015031]	1
SC5D	ENSG00000109929	protein_coding	1215.5	1040.46	3.01723	0.585682	0.000197242	1554.25	1315.98	3.11925	0.590479	0.00487513	299	Endoplasmic reticulum;Nucleoplasm;Cytosol;Plasma membrane	0	SUBCELLULAR LOCATION: Endoplasmic reticulum membrane {ECO:0000269|PubMed:10786622}; Multi-pass membrane protein {ECO:0000255}.	0	0	endoplasmic reticulum membrane [GO:0005789]; membrane [GO:0016020]	cholesterol biosynthetic process [GO:0006695]; cholesterol biosynthetic process via desmosterol [GO:0033489]; cholesterol biosynthetic process via lathosterol [GO:0033490]; negative regulation of ferroptosis [GO:0110076]	0
SASS6	ENSG00000156876	protein_coding	852.75	943.698	2.97483	0.998293	1.97114e-14	790	902.88	2.95563	0.729241	0.000793337	657	Cytosol;Primary cilium;Vesicles	0	SUBCELLULAR LOCATION: Cytoplasm, cytoskeleton, microtubule organizing center, centrosome {ECO:0000269|PubMed:15665853, ECO:0000269|PubMed:24107630, ECO:0000269|PubMed:31722219}. Cytoplasm, cytoskeleton, microtubule organizing center, centrosome, centriole {ECO:0000269|PubMed:15572125, ECO:0000269|PubMed:15665853, ECO:0000269|PubMed:17681131}. Note=Component of the deuterosome, a structure that pr…	0	0	centriole [GO:0005814]; centrosome [GO:0005813]; cytoplasm [GO:0005737]; deuterosome [GO:0098536]; procentriole replication complex [GO:0120099]	centriole replication [GO:0007099]; centrosome duplication [GO:0051298]; positive regulation of centriole replication [GO:0046601]; positive regulation of G1/S transition of mitotic cell cycle [GO:1900087]; positive regulation of spindle assembly [GO:1905832]; regulation of mitotic spindle organization [GO:0060236]; spermatogenesis [GO:0007283]	0
SAMD5	ENSG00000203727	protein_coding	228.25	202.706	2.30687	0.771867	3.49131e-05	188	161.178	2.20731	0.61662	0.0179852	173	Vesicles	0	SUBCELLULAR LOCATION: Cytoplasm {ECO:0000269|PubMed:28388653}.	0	0	cytoplasm [GO:0005737]	regulation of intracellular signal transduction [GO:1902531]	0
RWDD4	ENSG00000182552	protein_coding	187.25	193.093	2.28577	0.591143	0.00936885	204.75	193.776	2.2873	0.690334	0.0178243	188	Intermediate filaments	0	0	0	0	0	0	0
RTKN2	ENSG00000182010	protein_coding	580	589.31	2.77034	0.721114	7.54057e-07	577.25	561.19	2.74911	0.647827	0.00232766	609	Nucleoplasm;Mitochondria	0	0	0	0	cytoplasm [GO:0005737]; nucleus [GO:0005634]; plasma membrane [GO:0005886]	hemopoiesis [GO:0030097]; negative regulation of intrinsic apoptotic signaling pathway [GO:2001243]; positive regulation of cell population proliferation [GO:0008284]; positive regulation of NF-kappaB transcription factor activity [GO:0051092]; positive regulation of non-canonical NF-kappaB signal transduction [GO:1901224]; signal transduction [GO:0007165]	0
RSL24D1	ENSG00000137876	protein_coding	1372.5	1525.49	3.18341	0.902492	1.11245e-08	1205	1347.95	3.12967	0.654812	0.0008088	163	Nucleoli;Nucleoli rim;Nucleoplasm	0	SUBCELLULAR LOCATION: Nucleus, nucleolus {ECO:0000269|PubMed:12429849, ECO:0000269|PubMed:35354024}.	0	0	nucleolus [GO:0005730]; nucleoplasm [GO:0005654]	ribosomal large subunit biogenesis [GO:0042273]	0
RSBN1	ENSG00000081019	protein_coding	413	367.245	2.56496	0.84504	2.39746e-05	505.75	427.695	2.63113	0.825739	0.000162906	802	Nucleoplasm	0	SUBCELLULAR LOCATION: Nucleus {ECO:0000250}.	0	0	nucleus [GO:0005634]	0	0
RRM2B	ENSG00000048392	protein_coding	808.75	807.091	2.90692	1.18241	7.17643e-11	877.5	885.289	2.94708	1.05891	4.59684e-07	351	Nucleoplasm;Cytosol	0	SUBCELLULAR LOCATION: Cytoplasm. Nucleus. Note=Translocates from cytoplasm to nucleus in response to DNA damage.	0	0	cytosol [GO:0005829]; mitochondrion [GO:0005739]; nucleoplasm [GO:0005654]; ribonucleoside-diphosphate reductase complex [GO:0005971]	2'-deoxyribonucleotide biosynthetic process [GO:0009265]; deoxyribonucleoside triphosphate metabolic process [GO:0009200]; deoxyribonucleotide biosynthetic process [GO:0009263]; DNA repair [GO:0006281]; DNA synthesis involved in DNA repair [GO:0000731]; kidney development [GO:0001822]; mitochondrial DNA replication [GO:0006264]; negative regulation of intrinsic apoptotic signaling pathway by p53 …	0
RPS3AP6	ENSG00000234797	processed_pseudogene	173.75	187.213	2.27234	1.02628	0.000175883	139	146.92	2.16708	0.677356	0.0102039			0		0	0			0
RPE	ENSG00000197713	protein_coding	1175.75	1238.22	3.0928	0.74053	5.18767e-08	1091.25	1215.56	3.08478	0.591208	0.000831152	228	Cytosol;Nucleoplasm;Plasma membrane	0	0	0	0	cytosol [GO:0005829]; extracellular exosome [GO:0070062]	carbohydrate metabolic process [GO:0005975]; pentose-phosphate shunt [GO:0006098]; pentose-phosphate shunt, non-oxidative branch [GO:0009052]	0
RPAP3	ENSG00000005175	protein_coding	1262.25	1287.03	3.10959	0.920798	5.58861e-10	1318.75	1455.76	3.16309	0.630932	0.00676953	665	Cytosol;Acrosome;Basal body;Primary cilium;Primary cilium tip	0	0	0	0	ciliary basal body [GO:0036064]; cilium [GO:0005929]; cytosol [GO:0005829]; protein folding chaperone complex [GO:0101031]; R2TP complex [GO:0097255]; RPAP3/R2TP/prefoldin-like complex [GO:1990062]	protein stabilization [GO:0050821]	0
RP2	ENSG00000102218	protein_coding	414.25	390.228	2.59132	0.905825	6.27638e-07	838.75	821.528	2.91462	0.74152	0.000203102	350	End piece;Mid piece;Plasma membrane;Principal piece;Acrosome;Cytosol;Nuclear bodies;Nucleoplasm;Vesicles	0	SUBCELLULAR LOCATION: Cell membrane {ECO:0000269|PubMed:10942419, ECO:0000269|PubMed:12417528}; Lipid-anchor {ECO:0000269|PubMed:10942419}; Cytoplasmic side {ECO:0000269|PubMed:10942419}. Cell projection, cilium {ECO:0000269|PubMed:20106869}. Note=Detected predominantly at the plasma membrane of rod and cone photoreceptors. Not detected in the nucleus. {ECO:0000269|PubMed:12417528}.	0	0	centriole [GO:0005814]; ciliary basal body [GO:0036064]; cilium [GO:0005929]; cytoplasm [GO:0005737]; cytoplasmic vesicle [GO:0031410]; cytosol [GO:0005829]; extracellular exosome [GO:0070062]; Golgi apparatus [GO:0005794]; intracellular membrane-bounded organelle [GO:0043231]; nuclear body [GO:0016604]; nucleoplasm [GO:0005654]; periciliary membrane compartment [GO:1990075]; plasma membrane [GO:…	cilium assembly [GO:0060271]; post-Golgi vesicle-mediated transport [GO:0006892]; protein folding [GO:0006457]; protein transport [GO:0015031]; visual perception [GO:0007601]	0
RP11-156E6.1	ENSG00000259623	sense_overlapping	294.75	423.795	2.62716	1.00173	1.75142e-08	412.75	566.414	2.75313	0.842048	0.000142413			0		0	0			0
RNGTT	ENSG00000111880	protein_coding	713.5	695.359	2.84221	0.983602	1.02958e-10	693.75	646.252	2.8104	0.780669	0.000242332	597	Nucleoplasm	0	SUBCELLULAR LOCATION: Nucleus {ECO:0000250}.	0	0	nucleoplasm [GO:0005654]; nucleus [GO:0005634]	7-methylguanosine mRNA capping [GO:0006370]; RNA processing [GO:0006396]	0
RNF219	ENSG00000152193	protein_coding	638	697.648	2.84364	0.776925	5.61104e-06	491.5	553.145	2.74284	0.792679	0.000299864	726	Nuclear bodies;Nucleoplasm;Cytosol	0	SUBCELLULAR LOCATION: Chromosome {ECO:0000269|PubMed:31160578}. Note=Association to chromatin is cell cycle-regulated, absent from mitotic chromosomes, is associated with chromatin from G1 and partially released from chromatin from mid S-phase. {ECO:0000269|PubMed:31160578}.	0	0	chromatin [GO:0000785]	protein autoubiquitination [GO:0051865]; protein monoubiquitination [GO:0006513]; regulation of DNA replication [GO:0006275]	0
RNF2	ENSG00000121481	protein_coding	799.5	892.926	2.95082	1.16988	8.93537e-12	812.75	886.297	2.94758	1.07331	6.29378e-08	336	Nucleoplasm;Nuclear bodies	0	SUBCELLULAR LOCATION: Nucleus {ECO:0000269|PubMed:21282530}. Cytoplasm {ECO:0000250|UniProtKB:Q9CQJ4}. Chromosome {ECO:0000250|UniProtKB:Q9CQJ4}. Note=Enriched on inactive X chromosome (Xi) in female trophoblast stem (TS) cells as well as differentiating embryonic stem (ES) cells. The enrichment on Xi is transient during TS and ES cell differentiation. The association with Xi is mitotically stabl…	0	0	cytoplasm [GO:0005737]; euchromatin [GO:0000791]; MLL1 complex [GO:0071339]; nuclear body [GO:0016604]; nucleoplasm [GO:0005654]; nucleus [GO:0005634]; PcG protein complex [GO:0031519]; PRC1 complex [GO:0035102]; sex chromatin [GO:0001739]; ubiquitin ligase complex [GO:0000151]	anterior/posterior axis specification [GO:0009948]; chromatin remodeling [GO:0006338]; epigenetic regulation of gene expression [GO:0040029]; gastrulation with mouth forming second [GO:0001702]; gene expression [GO:0010467]; germ cell development [GO:0007281]; mitotic cell cycle [GO:0000278]; negative regulation of DNA-binding transcription factor activity [GO:0043433]; negative regulation of tra…	0
RNF138	ENSG00000134758	protein_coding	2334.5	2110.79	3.32444	0.947445	1.90554e-09	1702.5	1493.07	3.17408	0.781914	0.000197898	245	Mitochondria	0	SUBCELLULAR LOCATION: Chromosome {ECO:0000269|PubMed:26502055, ECO:0000269|PubMed:26502057}. Note=Recruited at DNA damage sites (PubMed:26502055). Localizes to sites of double-strand break: localization to double-strand break sites is mediated by the zinc fingers (PubMed:26502055, PubMed:26502057). {ECO:0000269|PubMed:26502055, ECO:0000269|PubMed:26502057}.	0	0	nucleus [GO:0005634]; site of double-strand break [GO:0035861]	cellular response to leukemia inhibitory factor [GO:1990830]; DNA double-strand break processing involved in repair via single-strand annealing [GO:0010792]; double-strand break repair via homologous recombination [GO:0000724]; protein ubiquitination [GO:0016567]; Wnt signaling pathway [GO:0016055]	0
RMI1	ENSG00000178966	protein_coding	305.25	326.053	2.51329	1.00394	3.35856e-07	273	300.105	2.47727	0.748871	0.000914595	625	Nuclear bodies;Nucleoplasm	0	SUBCELLULAR LOCATION: Nucleus {ECO:0000269|PubMed:15775963}. Note=Forms foci in response to DNA damage.	0	0	nuclear body [GO:0016604]; nucleoplasm [GO:0005654]; nucleus [GO:0005634]; RecQ family helicase-topoisomerase III complex [GO:0031422]	DNA replication [GO:0006260]; double-strand break repair via homologous recombination [GO:0000724]; glucose homeostasis [GO:0042593]; multicellular organism growth [GO:0035264]; reduction of food intake in response to dietary excess [GO:0002023]; resolution of DNA recombination intermediates [GO:0071139]; resolution of meiotic recombination intermediates [GO:0000712]; response to glucose [GO:0009…	0
RLF	ENSG00000117000	protein_coding	754.75	767.415	2.88503	0.82816	2.3661e-08	778	748.749	2.87434	0.61977	0.000667195	1914	Nucleoplasm;Nucleoli	0	SUBCELLULAR LOCATION: Nucleus {ECO:0000305}.	0	0	nucleus [GO:0005634]	negative regulation of heterochromatin formation [GO:0031452]; positive regulation of DNA-templated transcription [GO:0045893]; positive regulation of transcription by RNA polymerase II [GO:0045944]; regulation of transcription by RNA polymerase II [GO:0006357]	0
RIOK2	ENSG00000058729	protein_coding	428.5	465.193	2.66763	0.978628	3.70927e-09	486	530.15	2.7244	0.605549	0.00531317	552	Cytosol;Plasma membrane	0	SUBCELLULAR LOCATION: Cytoplasm {ECO:0000269|PubMed:16037817, ECO:0000269|PubMed:19564402}. Note=Exported out of the nucleus via its NES in a XPO1-dependent manner. {ECO:0000269|PubMed:19564402}.	0	0	cytoplasm [GO:0005737]; cytosol [GO:0005829]; nucleoplasm [GO:0005654]; nucleus [GO:0005634]; preribosome, small subunit precursor [GO:0030688]	maturation of SSU-rRNA [GO:0030490]; positive regulation of ribosomal small subunit export from nucleus [GO:2000208]; positive regulation of rRNA processing [GO:2000234]; protein autophosphorylation [GO:0046777]; regulation of mitotic metaphase/anaphase transition [GO:0030071]; ribosomal small subunit biogenesis [GO:0042274]	0
RIF1	ENSG00000080345	protein_coding	2349	2239.36	3.35012	0.87034	3.04962e-09	2272.25	1984.29	3.29761	0.723058	0.000137845	2472	Nucleoplasm;Nuclear membrane;Plasma membrane	0	SUBCELLULAR LOCATION: Nucleus {ECO:0000269|PubMed:15583028}. Chromosome {ECO:0000250|UniProtKB:Q6PR54}. Chromosome, telomere {ECO:0000269|PubMed:15342490, ECO:0000269|PubMed:15583028}. Cytoplasm, cytoskeleton, spindle {ECO:0000269|PubMed:15583028}. Note=Following interaction with TP53BP1, recruited to sites of DNA damage, such as DSBs (By similarity). Exhibits ATM- and TP53BP1-dependent localizat…	0	0	chromatin [GO:0000785]; chromosome, telomeric repeat region [GO:0140445]; condensed chromosome [GO:0000793]; cytoplasm [GO:0005737]; female pronucleus [GO:0001939]; male pronucleus [GO:0001940]; nuclear membrane [GO:0031965]; nucleoplasm [GO:0005654]; nucleus [GO:0005634]; plasma membrane [GO:0005886]; site of double-strand break [GO:0035861]; spindle midzone [GO:0051233]	cellular response to leukemia inhibitory factor [GO:1990830]; DNA damage response [GO:0006974]; DNA repair [GO:0006281]; negative regulation of double-strand break repair via homologous recombination [GO:2000042]; negative regulation of gene expression, epigenetic [GO:0045814]; negative regulation of transcription by RNA polymerase II [GO:0000122]; positive regulation of double-strand break repai…	0
RICTOR	ENSG00000164327	protein_coding	487	410.204	2.613	1.02172	3.52191e-11	521.5	469.234	2.67139	0.979476	2.85e-05	1708	Mitochondria	0	SUBCELLULAR LOCATION: Cell membrane {ECO:0000269|PubMed:21867682}. Endoplasmic reticulum membrane {ECO:0000269|PubMed:21867682}. Lysosome membrane {ECO:0000269|PubMed:31130364}. Note=The mTORC2 complex localizes to membranes: mTORC2 is active at the plasma membrane, endoplasmic reticulum membrane and lysosomes (PubMed:21867682). Iin lysosomal membrane, mTORC2 is sensitive to lysosomal positioning…	0	0	cytosol [GO:0005829]; endoplasmic reticulum [GO:0005783]; endoplasmic reticulum membrane [GO:0005789]; Golgi apparatus [GO:0005794]; lysosomal membrane [GO:0005765]; lysosome [GO:0005764]; plasma membrane [GO:0005886]; serine/threonine protein kinase complex [GO:1902554]; TORC2 complex [GO:0031932]	actin cytoskeleton organization [GO:0030036]; cellular response to nutrient levels [GO:0031669]; cytoskeleton organization [GO:0007010]; embryo development ending in birth or egg hatching [GO:0009792]; lipid biosynthetic process [GO:0008610]; negative regulation of apoptotic process [GO:0043066]; positive regulation of actin filament polymerization [GO:0030838]; positive regulation of cell growth…	0
RGS17	ENSG00000091844	protein_coding	139	136.463	2.13502	0.816855	0.0040019	165	141.417	2.1505	0.930188	0.00133998	210	Vesicles	0	SUBCELLULAR LOCATION: Membrane {ECO:0000250|UniProtKB:Q9QZB0}. Synapse, synaptosome {ECO:0000250|UniProtKB:Q9QZB0}. Nucleus {ECO:0000250|UniProtKB:Q9QZB0}. Cytoplasm {ECO:0000250|UniProtKB:Q9QZB0}.	0	0	cytoplasm [GO:0005737]; neuron projection [GO:0043005]; nucleus [GO:0005634]; plasma membrane [GO:0005886]; synapse [GO:0045202]	G protein-coupled receptor signaling pathway [GO:0007186]; negative regulation of signal transduction [GO:0009968]; response to amphetamine [GO:0001975]	0
RFK	ENSG00000135002	protein_coding	718.75	844.663	2.92668	1.04047	3.49927e-10	783.25	844.366	2.92653	0.938592	3.27895e-07	155	Golgi apparatus	0	SUBCELLULAR LOCATION: Cytoplasm {ECO:0000250}.	0	0	cytoplasm [GO:0005737]; cytosol [GO:0005829]; mitochondrion [GO:0005739]	apoptotic process [GO:0006915]; flavin adenine dinucleotide biosynthetic process [GO:0072388]; FMN biosynthetic process [GO:0009398]; positive regulation of NAD(P)H oxidase activity [GO:0033864]; reactive oxygen species metabolic process [GO:0072593]; riboflavin biosynthetic process [GO:0009231]; riboflavin metabolic process [GO:0006771]	0
RBM7	ENSG00000076053	protein_coding	244.75	276.488	2.44168	1.02256	6.74485e-07	294	302.179	2.48026	1.06596	2.62462e-05	266	Nucleoplasm	0	SUBCELLULAR LOCATION: Nucleus, nucleoplasm {ECO:0000269|PubMed:21855801, ECO:0000269|PubMed:25852104}. Nucleus {ECO:0000250|UniProtKB:Q9CQT2}. Note=Excluded from the nucleolus. {ECO:0000269|PubMed:21855801}.	0	0	nucleoplasm [GO:0005654]; nucleus [GO:0005634]	meiotic cell cycle [GO:0051321]; regulation of alternative mRNA splicing, via spliceosome [GO:0000381]; snRNA catabolic process [GO:0016076]	0
RBM27	ENSG00000091009	protein_coding	540	655.209	2.81638	1.04191	3.53218e-12	579.75	628.643	2.7984	0.911214	6.67831e-05	1060	Nuclear speckles	0	SUBCELLULAR LOCATION: Cytoplasm. Nucleus speckle. Note=Incorporated into the nuclear speckles and to speckles proximal to the nuclear periphery. Also localizes to punctate structures in the cytoplasm termed cytospeckles (By similarity). {ECO:0000250}.	0	0	cytoplasm [GO:0005737]; nuclear speck [GO:0016607]; nucleus [GO:0005634]	0	0
RB1CC1	ENSG00000023287	protein_coding	1388.5	1292.11	3.1113	0.863095	1.54118e-10	1605.25	1504.61	3.17743	0.774781	5.37424e-05	1594	Cytosol;Nuclear membrane	0	SUBCELLULAR LOCATION: Nucleus {ECO:0000269|PubMed:11850849}. Cytoplasm {ECO:0000269|PubMed:10769033}. Cytoplasm, cytosol {ECO:0000250|UniProtKB:Q9ESK9}. Preautophagosomal structure {ECO:0000269|PubMed:28561066}. Lysosome {ECO:0000269|PubMed:28561066}. Note=Under starvation conditions, is localized to puncate structures primarily representing the isolation membrane that sequesters a portion of the…	0	0	Atg1/ULK1 kinase complex [GO:1990316]; autophagosome membrane [GO:0000421]; cytosol [GO:0005829]; endoplasmic reticulum membrane [GO:0005789]; lysosome [GO:0005764]; nuclear membrane [GO:0031965]; phagophore assembly site [GO:0000407]; phagophore assembly site membrane [GO:0034045]	autophagosome assembly [GO:0000045]; autophagy [GO:0006914]; autophagy of mitochondrion [GO:0000422]; defense response to virus [GO:0051607]; extrinsic apoptotic signaling pathway [GO:0097191]; glycophagy [GO:0061723]; heart development [GO:0007507]; innate immune response [GO:0045087]; liver development [GO:0001889]; negative regulation of cell population proliferation [GO:0008285]; negative reg…	0
RB1	ENSG00000139687	protein_coding	1252.5	1109.99	3.04532	1.01072	6.25649e-10	1268.25	1111.77	3.04602	0.759674	2.41905e-05	928	Nucleoplasm	0	SUBCELLULAR LOCATION: Nucleus {ECO:0000269|PubMed:20940255}. Cytoplasm {ECO:0000250|UniProtKB:P13405}. Note=During keratinocyte differentiation, acetylation by KAT2B/PCAF is required for nuclear localization (PubMed:20940255). Localizes to the cytoplasm when hyperphosphorylated (By similarity). {ECO:0000250|UniProtKB:P13405, ECO:0000269|PubMed:20940255}.	0	0	chromatin [GO:0000785]; chromatin lock complex [GO:0061793]; cytoplasm [GO:0005737]; cytosol [GO:0005829]; nucleoplasm [GO:0005654]; nucleus [GO:0005634]; PML body [GO:0016605]; Rb-E2F complex [GO:0035189]; spindle [GO:0005819]; SWI/SNF complex [GO:0016514]	aortic valve morphogenesis [GO:0003180]; cell differentiation [GO:0030154]; cell division [GO:0051301]; cell morphogenesis involved in neuron differentiation [GO:0048667]; cellular response to insulin stimulus [GO:0032869]; cellular response to xenobiotic stimulus [GO:0071466]; chondrocyte differentiation [GO:0002062]; chromatin remodeling [GO:0006338]; chromosome organization [GO:0051276]; diges…	0
RASSF8	ENSG00000123094	protein_coding	389.25	332.632	2.52196	0.694942	0.000394017	360.25	335.275	2.5254	0.58952	0.00480064	419	Cytosol;Mitochondria	0	0	0	0	0	signal transduction [GO:0007165]	0
RASA2	ENSG00000155903	protein_coding	250.25	252.554	2.40235	0.689877	0.00171671	276.25	260.509	2.41582	0.710871	0.00166133	850	Vesicles	0	SUBCELLULAR LOCATION: Cytoplasm. Cytoplasm, perinuclear region.	0	0	cytosol [GO:0005829]; perinuclear region of cytoplasm [GO:0048471]	intracellular signal transduction [GO:0035556]; negative regulation of Ras protein signal transduction [GO:0046580]; signal transduction [GO:0007165]	0
RAPGEF6	ENSG00000158987	protein_coding	194	228.109	2.35814	0.820677	1.00344e-05	232.75	258.524	2.4125	0.714747	0.00309633	1601	Cytosol;Centrosome	0	SUBCELLULAR LOCATION: Cytoplasm {ECO:0000269|PubMed:11524421}. Cell membrane {ECO:0000269|PubMed:11524421}. Note=Upon binding to M-Ras, it translocates to the plasma membrane.	0	0	apical plasma membrane [GO:0016324]; centrosome [GO:0005813]; cytosol [GO:0005829]; endocytic vesicle [GO:0030139]; plasma membrane [GO:0005886]	microvillus assembly [GO:0030033]; positive regulation of GTPase activity [GO:0043547]; protein localization to plasma membrane [GO:0072659]; Ras protein signal transduction [GO:0007265]; regulation of GTPase activity [GO:0043087]	0
RAP1B	ENSG00000127314	protein_coding	1158.5	1234.24	3.0914	0.777676	5.1558e-07	1237	1302.55	3.11479	0.618315	0.00106469	184		0	SUBCELLULAR LOCATION: Cell membrane {ECO:0000269|PubMed:3141412}. Cytoplasm, cytosol {ECO:0000269|PubMed:3141412}. Cell junction {ECO:0000269|PubMed:20332120}. Note=May shuttle between plasma membrane and cytosol (PubMed:3141412). Presence of KRIT1 and CDH5 is required for its localization to the cell junction (PubMed:20332120). {ECO:0000269|PubMed:20332120, ECO:0000269|PubMed:3141412}.	0	0	azurophil granule membrane [GO:0035577]; cell-cell junction [GO:0005911]; cytosol [GO:0005829]; extracellular exosome [GO:0070062]; glutamatergic synapse [GO:0098978]; lipid droplet [GO:0005811]; membrane [GO:0016020]; plasma membrane [GO:0005886]	calcium-ion regulated exocytosis [GO:0017156]; cell population proliferation [GO:0008283]; cellular response to cAMP [GO:0071320]; establishment of endothelial barrier [GO:0061028]; establishment of localization in cell [GO:0051649]; modification of postsynaptic structure [GO:0099010]; negative regulation of calcium ion-dependent exocytosis [GO:0045955]; negative regulation of synaptic vesicle ex…	0
RALGPS2	ENSG00000116191	protein_coding	889	832.959	2.92062	0.971652	6.41847e-13	790.75	771.204	2.88717	0.813507	3.2921e-05	583	Cytosol;Nucleoplasm	0	SUBCELLULAR LOCATION: Cytoplasm {ECO:0000250}. Cell membrane {ECO:0000250}. Note=Associates with membranes through the PH domain. {ECO:0000250}.	0	0	cytoplasm [GO:0005737]; plasma membrane [GO:0005886]	Ras protein signal transduction [GO:0007265]	0
RAD21	ENSG00000164754	protein_coding	3458.75	3736.08	3.57242	0.760699	1.18721e-09	3426.75	3853.26	3.58583	0.617688	0.00032239	631	Nucleoplasm	0	SUBCELLULAR LOCATION: [Double-strand-break repair protein rad21 homolog]: Nucleus {ECO:0000269|PubMed:11073952, ECO:0000269|PubMed:11509732, ECO:0000269|PubMed:12417729}. Nucleus matrix {ECO:0000269|PubMed:10623634, ECO:0000269|PubMed:11590136}. Chromosome {ECO:0000269|PubMed:11073952, ECO:0000269|PubMed:11590136}. Chromosome, centromere {ECO:0000269|PubMed:11073952}. Cytoplasm, cytoskeleton, spi…	0	0	chromatin [GO:0000785]; chromosome [GO:0005694]; chromosome, centromeric region [GO:0000775]; cohesin complex [GO:0008278]; condensed nuclear chromosome [GO:0000794]; cytosol [GO:0005829]; meiotic cohesin complex [GO:0030893]; membrane [GO:0016020]; midbody [GO:0030496]; mitotic cohesin complex [GO:0030892]; nuclear matrix [GO:0016363]; nucleoplasm [GO:0005654]; nucleus [GO:0005634]; spindle pole…	apoptotic process [GO:0006915]; cell division [GO:0051301]; chromatin looping [GO:0140588]; chromosome segregation [GO:0007059]; DNA recombination [GO:0006310]; double-strand break repair [GO:0006302]; establishment of meiotic sister chromatid cohesion [GO:0034089]; establishment of mitotic sister chromatid cohesion [GO:0034087]; negative regulation of G2/M transition of mitotic cell cycle [GO:00…	0
RAB8B	ENSG00000166128	protein_coding	233.75	189.955	2.27865	1.19889	8.62167e-08	315.5	287.146	2.4581	0.700316	0.000656476	207		0	SUBCELLULAR LOCATION: Cell membrane {ECO:0000305}; Lipid-anchor {ECO:0000305}; Cytoplasmic side {ECO:0000305}. Cytoplasmic vesicle, phagosome {ECO:0000269|PubMed:21255211}. Cytoplasmic vesicle, phagosome membrane {ECO:0000269|PubMed:21255211}; Lipid-anchor {ECO:0000269|PubMed:21255211}; Cytoplasmic side {ECO:0000269|PubMed:21255211}. Endosome membrane {ECO:0000269|PubMed:32344433}. Note=Recruited…	0	0	cell tip [GO:0051286]; endosome [GO:0005768]; endosome membrane [GO:0010008]; extracellular exosome [GO:0070062]; perinuclear region of cytoplasm [GO:0048471]; peroxisomal membrane [GO:0005778]; phagocytic vesicle [GO:0045335]; phagocytic vesicle membrane [GO:0030670]; plasma membrane [GO:0005886]; recycling endosome membrane [GO:0055038]; synaptic vesicle [GO:0008021]; trans-Golgi network transp…	antigen processing and presentation [GO:0019882]; cell-substrate junction organization [GO:0150115]; endocytic recycling [GO:0032456]; exocytosis [GO:0006887]; positive regulation of cell projection organization [GO:0031346]; positive regulation of corticotropin secretion [GO:0051461]; protein import into peroxisome membrane [GO:0045046]	0
RAB2A	ENSG00000104388	protein_coding	1090.5	1275	3.10551	0.811428	5.79589e-07	1275.25	1379.24	3.13964	0.680731	1.87353e-05	212		0	SUBCELLULAR LOCATION: Endoplasmic reticulum-Golgi intermediate compartment membrane {ECO:0000269|PubMed:17081065}; Lipid-anchor {ECO:0000269|PubMed:17081065}; Cytoplasmic side {ECO:0000305}. Melanosome {ECO:0000269|PubMed:17081065}. Endoplasmic reticulum membrane {ECO:0000305}; Lipid-anchor {ECO:0000269|PubMed:17081065}; Cytoplasmic side {ECO:0000305}. Golgi apparatus membrane {ECO:0000305}; Lipi…	0	0	acrosomal vesicle [GO:0001669]; autophagosome membrane [GO:0000421]; cytosol [GO:0005829]; endoplasmic reticulum membrane [GO:0005789]; endoplasmic reticulum-Golgi intermediate compartment membrane [GO:0033116]; extracellular exosome [GO:0070062]; Golgi apparatus [GO:0005794]; Golgi membrane [GO:0000139]; lysosomal membrane [GO:0005765]; melanosome [GO:0042470]; nucleus [GO:0005634]	autophagosome-lysosome fusion [GO:0061909]; endoplasmic reticulum to Golgi vesicle-mediated transport [GO:0006888]; Golgi organization [GO:0007030]; macroautophagy [GO:0016236]; protein transport [GO:0015031]; vesicle-mediated transport [GO:0016192]	0
RAB21	ENSG00000080371	protein_coding	1218.5	1308.24	3.11669	0.685829	3.07911e-06	1401.75	1512.03	3.17956	0.59129	0.00103245	225		0	SUBCELLULAR LOCATION: Endoplasmic reticulum membrane {ECO:0000269|PubMed:10887961}; Lipid-anchor {ECO:0000305}. Golgi apparatus, trans-Golgi network {ECO:0000269|PubMed:19745841}. Golgi apparatus membrane {ECO:0000305}. Early endosome membrane {ECO:0000269|PubMed:16525121, ECO:0000269|PubMed:25648148}. Cytoplasmic vesicle membrane {ECO:0000269|PubMed:10887961}. Cleavage furrow {ECO:0000269|PubMed…	1	1	axon cytoplasm [GO:1904115]; cleavage furrow [GO:0032154]; cytoplasmic side of early endosome membrane [GO:0098559]; cytoplasmic side of plasma membrane [GO:0009898]; cytosol [GO:0005829]; early endosome [GO:0005769]; early endosome membrane [GO:0031901]; endomembrane system [GO:0012505]; endoplasmic reticulum membrane [GO:0005789]; endosome [GO:0005768]; extracellular exosome [GO:0070062]; focal…	anterograde axonal transport [GO:0008089]; intracellular protein transport [GO:0006886]; positive regulation of dendrite morphogenesis [GO:0050775]; positive regulation of early endosome to late endosome transport [GO:2000643]; positive regulation of receptor-mediated endocytosis [GO:0048260]; protein stabilization [GO:0050821]; Rab protein signal transduction [GO:0032482]; regulation of axon ext…	0
RAB18	ENSG00000099246	protein_coding	731.75	711.695	2.85229	0.679136	1.80229e-06	791	812.927	2.91005	0.65604	0.00452827	206		0	SUBCELLULAR LOCATION: Endoplasmic reticulum membrane {ECO:0000269|PubMed:24891604, ECO:0000269|PubMed:26063829}. Golgi apparatus, cis-Golgi network membrane {ECO:0000269|PubMed:26063829}. Lipid droplet {ECO:0000269|PubMed:23935497, ECO:0000269|PubMed:30970241}. Apical cell membrane {ECO:0000250|UniProtKB:P35293}. Note=Localized to the ER membrane as well as to the cis-Golgi in fibroblasts. {ECO:0…	0	0	apical plasma membrane [GO:0016324]; cis-Golgi network membrane [GO:0033106]; cytosol [GO:0005829]; endomembrane system [GO:0012505]; endoplasmic reticulum membrane [GO:0005789]; endoplasmic reticulum tubular network [GO:0071782]; Golgi apparatus [GO:0005794]; lipid droplet [GO:0005811]; plasma membrane [GO:0005886]; secretory granule membrane [GO:0030667]	brain development [GO:0007420]; endoplasmic reticulum tubular network organization [GO:0071786]; eye development [GO:0001654]; intracellular protein transport [GO:0006886]; lipid droplet organization [GO:0034389]; small GTPase-mediated signal transduction [GO:0007264]	0
RAB11FIP2	ENSG00000107560	protein_coding	448.75	448.013	2.65129	0.901476	1.08672e-09	572.75	531.018	2.72511	0.875598	9.83781e-07	512	Vesicles;Nucleoplasm	0	SUBCELLULAR LOCATION: Cell projection, phagocytic cup {ECO:0000269|PubMed:30883606}. Cell membrane; Peripheral membrane protein. Recycling endosome membrane; Peripheral membrane protein. Note=Translocates with RAB11A from the vesicles of the endocytic recycling compartment (ERC) to the plasma membrane.	0	0	cell projection [GO:0042995]; cytoplasmic vesicle membrane [GO:0030659]; endosome [GO:0005768]; intracellular membrane-bounded organelle [GO:0043231]; nucleoplasm [GO:0005654]; phagocytic cup [GO:0001891]; recycling endosome membrane [GO:0055038]	establishment of cell polarity [GO:0030010]; insulin secretion involved in cellular response to glucose stimulus [GO:0035773]; phagocytosis [GO:0006909]; positive regulation of GTPase activity [GO:0043547]; positive regulation of protein localization to plasma membrane [GO:1903078]; regulated exocytosis [GO:0045055]; TRAM-dependent toll-like receptor 4 signaling pathway [GO:0035669]	0
PUS7L	ENSG00000129317	protein_coding	782	836.631	2.92253	0.948408	9.848e-11	771	803.391	2.90493	0.754886	0.000137861	701	Nuclear speckles;Nucleoli	0	0	0	0	nucleus [GO:0005634]	mRNA processing [GO:0006397]; mRNA pseudouridine synthesis [GO:1990481]; pseudouridine synthesis [GO:0001522]	0
PTP4A1	ENSG00000112245	protein_coding	2211.5	2057.9	3.31342	0.82624	1.12632e-09	2178.5	2042.25	3.31011	0.686353	0.000303764	173		0	SUBCELLULAR LOCATION: Cell membrane {ECO:0000269|PubMed:10940933, ECO:0000269|PubMed:15571731}; Lipid-anchor {ECO:0000269|PubMed:10940933, ECO:0000269|PubMed:12235145, ECO:0000269|PubMed:15571731}. Early endosome {ECO:0000269|PubMed:12235145}. Endoplasmic reticulum {ECO:0000269|PubMed:12235145}. Cytoplasm {ECO:0000269|PubMed:12235145}. Cytoplasm, cytoskeleton, spindle {ECO:0000269|PubMed:12235145…	0	0	cytoplasm [GO:0005737]; cytoplasmic side of plasma membrane [GO:0009898]; early endosome [GO:0005769]; endoplasmic reticulum [GO:0005783]; nucleus [GO:0005634]; spindle [GO:0005819]	positive regulation of cell migration [GO:0030335]	0
PTBP3	ENSG00000119314	protein_coding	1192.25	1053.32	3.02256	0.837707	2.86402e-07	1163.25	1058.15	3.02455	0.603934	0.00396364	552	Nucleoplasm	0	0	0	0	nucleus [GO:0005634]	anatomical structure morphogenesis [GO:0009653]; erythrocyte maturation [GO:0043249]; mRNA processing [GO:0006397]; negative regulation of RNA splicing [GO:0033119]; regulation of cell differentiation [GO:0045595]; regulation of RNA splicing [GO:0043484]; RNA splicing [GO:0008380]	0
PTAR1	ENSG00000188647	protein_coding	948	851.824	2.93035	0.847791	3.59968e-09	1074.5	900.749	2.9546	0.815761	4.45095e-05	402	Centriolar satellite;Rods & Rings	0	0	0	0	cytoplasm [GO:0005737]; mitochondrion [GO:0005739]	0	0
PSMD12	ENSG00000197170	protein_coding	2124	2533.88	3.40379	0.844725	3.40519e-08	2682.5	3364.59	3.52693	0.6265	0.00125025	456	Microtubules;Cytosol;Nucleoplasm	0	0	0	0	cytoplasm [GO:0005737]; cytosol [GO:0005829]; extracellular exosome [GO:0070062]; extracellular region [GO:0005576]; ficolin-1-rich granule lumen [GO:1904813]; membrane [GO:0016020]; nucleoplasm [GO:0005654]; proteasome accessory complex [GO:0022624]; proteasome complex [GO:0000502]; proteasome regulatory particle [GO:0005838]; proteasome regulatory particle, lid subcomplex [GO:0008541]; secretor…	proteasome-mediated ubiquitin-dependent protein catabolic process [GO:0043161]	0
PSMA1	ENSG00000129084	protein_coding	362.25	371.872	2.57039	0.82573	9.42533e-05	332.5	350.841	2.54511	0.891662	2.63291e-05	263	Nucleoplasm;Centrosome;Nuclear bodies	0	SUBCELLULAR LOCATION: Cytoplasm {ECO:0000269|PubMed:12181345, ECO:0000269|PubMed:34711951}. Nucleus {ECO:0000269|PubMed:12181345, ECO:0000269|PubMed:34711951}. Note=Translocated from the cytoplasm into the nucleus following interaction with AKIRIN2, which bridges the proteasome with the nuclear import receptor IPO9. {ECO:0000269|PubMed:34711951}.	0	0	centrosome [GO:0005813]; cytoplasm [GO:0005737]; cytosol [GO:0005829]; extracellular exosome [GO:0070062]; nucleoplasm [GO:0005654]; nucleus [GO:0005634]; proteasome complex [GO:0000502]; proteasome core complex [GO:0005839]; proteasome core complex, alpha-subunit complex [GO:0019773]	immune system process [GO:0002376]; negative regulation of inflammatory response to antigenic stimulus [GO:0002862]; proteasome-mediated ubiquitin-dependent protein catabolic process [GO:0043161]	0
PSAT1	ENSG00000135069	protein_coding	2662.5	2581.33	3.41184	0.654525	5.16474e-07	2123.5	2152.37	3.33292	0.639459	1.58134e-05	370	Cytosol	0	0	0	0	cytoplasm [GO:0005737]; cytosol [GO:0005829]; extracellular exosome [GO:0070062]	L-serine biosynthetic process [GO:0006564]; pyridoxine biosynthetic process [GO:0008615]	0
PRRG4	ENSG00000135378	protein_coding	199.75	160.942	2.20667	0.687065	0.013139	296.75	228.234	2.35838	0.615279	0.00537362	226	Golgi apparatus	0	SUBCELLULAR LOCATION: Endoplasmic reticulum-Golgi intermediate compartment membrane {ECO:0000269|PubMed:28859078}; Single-pass type I membrane protein {ECO:0000255}. Cell membrane {ECO:0000269|PubMed:23873930}; Single-pass type I membrane protein {ECO:0000255}.	0	0	endoplasmic reticulum-Golgi intermediate compartment membrane [GO:0033116]; extracellular space [GO:0005615]; membrane [GO:0016020]; plasma membrane [GO:0005886]	blood coagulation [GO:0007596]	0
PRRG1	ENSG00000130962	protein_coding	253	238.191	2.37692	0.822687	0.000137032	453.75	426.411	2.62983	0.831507	7.90431e-05	218	Plasma membrane;Vesicles;Nucleoplasm	0	SUBCELLULAR LOCATION: Membrane {ECO:0000305}; Single-pass type I membrane protein {ECO:0000305}.	0	0	extracellular space [GO:0005615]; plasma membrane [GO:0005886]	blood coagulation [GO:0007596]	0
PRPF40A	ENSG00000196504	protein_coding	3982	3999.92	3.60205	0.852746	9.51464e-14	3565.5	3863.88	3.58702	0.660269	0.00138111	957	Nuclear speckles	0	SUBCELLULAR LOCATION: Nucleus speckle {ECO:0000250}. Nucleus matrix {ECO:0000269|PubMed:16391387}. Note=Colocalizes with AKAP8L in the nuclear matrix. {ECO:0000250}.	0	0	membrane [GO:0016020]; nuclear matrix [GO:0016363]; nuclear speck [GO:0016607]; nucleoplasm [GO:0005654]; U1 snRNP [GO:0005685]; U2-type prespliceosome [GO:0071004]	cell division [GO:0051301]; cell migration [GO:0016477]; cytoskeleton organization [GO:0007010]; mRNA cis splicing, via spliceosome [GO:0045292]; mRNA splicing, via spliceosome [GO:0000398]; regulation of cell shape [GO:0008360]; regulation of cytokinesis [GO:0032465]	0
PRKCI	ENSG00000163558	protein_coding	1208.5	1369.15	3.13645	0.750284	2.72465e-08	1157.25	1254.56	3.09849	0.680979	6.06512e-05	596	Cytosol;Cytokinetic bridge;Microtubules;Primary cilium	1 (Approved)	SUBCELLULAR LOCATION: Cytoplasm {ECO:0000269|PubMed:11891849, ECO:0000269|PubMed:15695176, ECO:0000269|PubMed:9566925}. Membrane {ECO:0000269|PubMed:16452474}. Endosome {ECO:0000269|PubMed:9566925}. Nucleus {ECO:0000269|PubMed:11891849, ECO:0000269|PubMed:15695176}. Note=Transported into the endosome through interaction with SQSTM1/p62. After phosphorylation by SRC, transported into the nucleus t…	0	1	apical plasma membrane [GO:0016324]; bicellular tight junction [GO:0005923]; brush border [GO:0005903]; cell leading edge [GO:0031252]; cilium [GO:0005929]; cytosol [GO:0005829]; endosome [GO:0005768]; extracellular exosome [GO:0070062]; glutamatergic synapse [GO:0098978]; Golgi membrane [GO:0000139]; intercellular bridge [GO:0045171]; intracellular membrane-bounded organelle [GO:0043231]; microt…	actin filament organization [GO:0007015]; cell migration [GO:0016477]; cell-cell junction organization [GO:0045216]; cellular response to chemical stress [GO:0062197]; cellular response to insulin stimulus [GO:0032869]; cytoskeleton organization [GO:0007010]; establishment of apical/basal cell polarity [GO:0035089]; establishment of cell polarity [GO:0030010]; establishment or maintenance of epit…	0
PRKAR2B	ENSG00000005249	protein_coding	405.5	388.768	2.58969	0.766188	1.81886e-05	365	359.999	2.5563	0.689542	0.000433562	418	Basal body;Centrosome;Cytosol;Golgi apparatus	0	SUBCELLULAR LOCATION: Cytoplasm {ECO:0000269|PubMed:21423175}. Cell membrane {ECO:0000269|PubMed:21423175}. Note=Colocalizes with PJA2 in the cytoplasm and at the cell membrane.	0	0	cAMP-dependent protein kinase complex [GO:0005952]; centrosome [GO:0005813]; ciliary base [GO:0097546]; cytoplasm [GO:0005737]; cytosol [GO:0005829]; dendritic shaft [GO:0043198]; dendritic spine [GO:0043197]; extracellular exosome [GO:0070062]; glutamatergic synapse [GO:0098978]; neuronal cell body [GO:0043025]; perinuclear region of cytoplasm [GO:0048471]; plasma membrane [GO:0005886]	adenylate cyclase-activating G protein-coupled receptor signaling pathway [GO:0007189]; fatty acid metabolic process [GO:0006631]; intracellular signal transduction [GO:0035556]; learning [GO:0007612]; modulation of chemical synaptic transmission [GO:0050804]; negative regulation of cAMP/PKA signal transduction [GO:0141162]; response to antipsychotic drug [GO:0097332]	0
PRKACB	ENSG00000142875	protein_coding	522.5	501.323	2.70012	1.09449	1.57525e-08	575.25	521.923	2.71761	0.738529	0.000198067	351	Cytosol;Basal body;Cytokinetic bridge;Microtubules;Primary cilium	0	SUBCELLULAR LOCATION: Cytoplasm {ECO:0000269|PubMed:21423175}. Cell membrane {ECO:0000269|PubMed:21423175}. Membrane {ECO:0000305}; Lipid-anchor {ECO:0000305}. Nucleus {ECO:0000250|UniProtKB:P05131}. Note=Translocates into the nucleus (monomeric catalytic subunit). The inactive holoenzyme is found in the cytoplasm. {ECO:0000250|UniProtKB:P05131}.	0	0	cAMP-dependent protein kinase complex [GO:0005952]; centrosome [GO:0005813]; ciliary base [GO:0097546]; cytosol [GO:0005829]; extracellular exosome [GO:0070062]; nucleoplasm [GO:0005654]; nucleus [GO:0005634]; plasma membrane [GO:0005886]	adenylate cyclase-modulating G protein-coupled receptor signaling pathway [GO:0007188]; high-density lipoprotein particle assembly [GO:0034380]; negative regulation of smoothened signaling pathway [GO:0045879]; negative regulation of TORC1 signaling [GO:1904262]; neural tube closure [GO:0001843]; protein phosphorylation [GO:0006468]; regulation of protein processing [GO:0070613]; renal water home…	0
PRKAA2	ENSG00000162409	protein_coding	1163	954.339	2.9797	0.809566	3.62749e-08	1096	919.916	2.96375	0.648529	0.00105289	552	Nuclear speckles;Basal body;Cytosol;Golgi apparatus;Nucleoplasm	0	SUBCELLULAR LOCATION: Cytoplasm {ECO:0000250|UniProtKB:Q8BRK8}. Nucleus {ECO:0000269|PubMed:15866171}. Note=In response to stress, recruited by p53/TP53 to specific promoters. {ECO:0000269|PubMed:15866171}.	0	0	axon [GO:0030424]; ciliary basal body [GO:0036064]; cytoplasm [GO:0005737]; cytoplasmic stress granule [GO:0010494]; cytosol [GO:0005829]; dendrite [GO:0030425]; Golgi apparatus [GO:0005794]; neuronal cell body [GO:0043025]; nuclear speck [GO:0016607]; nucleoplasm [GO:0005654]; nucleotide-activated protein kinase complex [GO:0031588]; nucleus [GO:0005634]	autophagy [GO:0006914]; cellular response to calcium ion [GO:0071277]; cellular response to glucose starvation [GO:0042149]; cellular response to glucose stimulus [GO:0071333]; cellular response to nutrient levels [GO:0031669]; cellular response to oxidative stress [GO:0034599]; cellular response to prostaglandin E stimulus [GO:0071380]; cellular response to xenobiotic stimulus [GO:0071466]; chol…	0
PRKAA1	ENSG00000132356	protein_coding	731.25	709.184	2.85076	0.691767	3.42575e-08	754.75	765.798	2.88411	0.710205	0.000210738	559	Nuclear speckles;Basal body;Cytosol;Primary cilium	0	SUBCELLULAR LOCATION: Cytoplasm {ECO:0000269|PubMed:15866171, ECO:0000269|PubMed:37821951}. Nucleus {ECO:0000269|PubMed:15866171}. Note=In response to stress, recruited by p53/TP53 to specific promoters. {ECO:0000269|PubMed:15866171}.	0	0	apical plasma membrane [GO:0016324]; axon [GO:0030424]; chromatin [GO:0000785]; ciliary basal body [GO:0036064]; cilium [GO:0005929]; cytoplasm [GO:0005737]; cytosol [GO:0005829]; dendrite [GO:0030425]; neuronal cell body [GO:0043025]; nuclear speck [GO:0016607]; nucleoplasm [GO:0005654]; nucleotide-activated protein kinase complex [GO:0031588]; nucleus [GO:0005634]	autophagy [GO:0006914]; CAMKK-AMPK signaling cascade [GO:0061762]; cellular response to calcium ion [GO:0071277]; cellular response to ethanol [GO:0071361]; cellular response to glucose starvation [GO:0042149]; cellular response to glucose stimulus [GO:0071333]; cellular response to hydrogen peroxide [GO:0070301]; cellular response to hypoxia [GO:0071456]; cellular response to nutrient levels [GO…	0
PREPL	ENSG00000138078	protein_coding	1548.5	1413.86	3.15041	0.814542	2.39604e-10	1459	1378.78	3.13949	0.761418	5.42002e-05	727		0	SUBCELLULAR LOCATION: Cytoplasm, cytosol {ECO:0000269|PubMed:16385448, ECO:0000269|PubMed:23485813}. Golgi apparatus, trans-Golgi network {ECO:0000250|UniProtKB:Q8C167}. Cytoplasm, cytoskeleton {ECO:0000250|UniProtKB:Q8C167}. Golgi apparatus {ECO:0000250|UniProtKB:Q8C167}. Nucleus {ECO:0000269|PubMed:23485813}. Note=Co-localizes with AP-1 in the trans-Golgi network (By similarity). Co-localizes w…	0	0	cytoskeleton [GO:0005856]; cytosol [GO:0005829]; Golgi apparatus [GO:0005794]; mitochondrion [GO:0005739]; nucleus [GO:0005634]; trans-Golgi network [GO:0005802]	Golgi to plasma membrane protein transport [GO:0043001]; proteolysis [GO:0006508]; regulation of synaptic vesicle exocytosis [GO:2000300]; retrograde transport, endosome to Golgi [GO:0042147]	0
PRELID3B	ENSG00000101166	protein_coding	1751	1953.51	3.29082	1.06215	5.72337e-13	1634.25	1732.83	3.23876	0.897667	2.69437e-06	194	Nucleoplasm	0	0	0	0	mitochondrial intermembrane space [GO:0005758]; mitochondrion [GO:0005739]	phospholipid transport [GO:0015914]	0
PPP6C	ENSG00000119414	protein_coding	1634	1790.43	3.25296	0.696172	1.66206e-06	1666.25	1884.41	3.27518	0.624097	0.000203438	305		0	SUBCELLULAR LOCATION: Mitochondrion {ECO:0000269|PubMed:29053956}. Cytoplasm {ECO:0000269|PubMed:16769727, ECO:0000269|PubMed:17568194}.	0	0	cytoplasm [GO:0005737]; cytosol [GO:0005829]; mitochondrion [GO:0005739]; nucleoplasm [GO:0005654]	COPII vesicle coating [GO:0048208]; G1/S transition of mitotic cell cycle [GO:0000082]; innate immune response [GO:0045087]; negative regulation of cGAS/STING signaling pathway [GO:0160049]; protein dephosphorylation [GO:0006470]	0
PPP4R2	ENSG00000163605	protein_coding	2380.75	2219.57	3.34627	1.05196	2.11712e-12	2248.25	2133.55	3.3291	0.87529	1.01121e-05	417	Nucleoplasm	0	SUBCELLULAR LOCATION: Cytoplasm, cytoskeleton, microtubule organizing center, centrosome. Nucleus. Note=Ionizing radiation induces relocalization to nuclear foci and colocalization with RPA2.	0	0	centrosome [GO:0005813]; chromatin [GO:0000785]; cytoplasm [GO:0005737]; nucleoplasm [GO:0005654]; nucleus [GO:0005634]; protein phosphatase 4 complex [GO:0030289]	mRNA processing [GO:0006397]; protein modification process [GO:0036211]; regulation of double-strand break repair [GO:2000779]; regulation of double-strand break repair via homologous recombination [GO:0010569]; RNA splicing [GO:0008380]	1
PPP2R3C	ENSG00000092020	protein_coding	233.5	283.624	2.45274	0.789416	0.000103086	214.25	267.867	2.42792	0.707151	0.0013565	453	Nucleoplasm;Actin filaments;Cytosol;Golgi apparatus;Nuclear bodies;Primary cilium	0	SUBCELLULAR LOCATION: Nucleus {ECO:0000269|PubMed:15820313}. Cytoplasm {ECO:0000269|PubMed:15820313}. Note=Excluded from the nucleoli. Localization is cell cycle-dependent. Localizes to the cytoplasm during cytokinesis. {ECO:0000269|PubMed:15820313}.	0	0	actin cytoskeleton [GO:0015629]; centrosome [GO:0005813]; cilium [GO:0005929]; cytosol [GO:0005829]; Golgi apparatus [GO:0005794]; nuclear body [GO:0016604]; nucleoplasm [GO:0005654]	B cell homeostasis [GO:0001782]; cortical cytoskeleton organization [GO:0030865]; microtubule cytoskeleton organization [GO:0000226]; positive regulation of B cell differentiation [GO:0045579]; regulation of antimicrobial humoral response [GO:0002759]; regulation of dephosphorylation [GO:0035303]; regulation of mitochondrial depolarization [GO:0051900]; spleen development [GO:0048536]; T cell hom…	1
PPP1R2	ENSG00000184203	protein_coding	704	651.986	2.81424	0.79486	5.53251e-08	720	763.326	2.88271	0.721662	0.00105832	205	Nucleoplasm;Cytosol	0	0	0	0	0	generation of precursor metabolites and energy [GO:0006091]; glycogen metabolic process [GO:0005977]; intracellular signal transduction [GO:0035556]; regulation of signal transduction [GO:0009966]	0
PPP1R12A	ENSG00000058272	protein_coding	1026.25	1209.91	3.08275	0.802941	8.30684e-08	1339.25	1487.56	3.17247	0.676196	0.000958838	1030	Actin filaments;Cytosol;Nucleoli;Plasma membrane	0	SUBCELLULAR LOCATION: Cytoplasm {ECO:0000269|PubMed:12923170, ECO:0000269|PubMed:18477460}. Cytoplasm, cytoskeleton, stress fiber {ECO:0000269|PubMed:12923170}. Note=Also along actomyosin filaments. {ECO:0000269|PubMed:12923170}.	0	0	A band [GO:0031672]; actin cytoskeleton [GO:0015629]; centrosome [GO:0005813]; contractile muscle fiber [GO:0043292]; cytoplasm [GO:0005737]; cytosol [GO:0005829]; focal adhesion [GO:0005925]; kinetochore [GO:0000776]; nucleolus [GO:0005730]; nucleoplasm [GO:0005654]; plasma membrane [GO:0005886]; PTW/PP1 phosphatase complex [GO:0072357]; stress fiber [GO:0001725]; Z disc [GO:0030018]	cellular response to xenobiotic stimulus [GO:0071466]; centrosome cycle [GO:0007098]; mitotic cell cycle [GO:0000278]; negative regulation of catalytic activity [GO:0043086]; neuron projection morphogenesis [GO:0048812]; positive regulation of transcription by RNA polymerase II [GO:0045944]; protein dephosphorylation [GO:0006470]; regulation of cell adhesion [GO:0030155]; regulation of nucleocyto…	0
PPP1CC	ENSG00000186298	protein_coding	5370.5	5619.78	3.74972	0.826996	3.70708e-07	4911.75	5077.29	3.70563	0.690606	3.94077e-05	323	Cytosol;Vesicles	0	SUBCELLULAR LOCATION: Cytoplasm {ECO:0000269|PubMed:11739654}. Nucleus. Nucleus, nucleolus {ECO:0000269|PubMed:11739654, ECO:0000269|PubMed:20926688, ECO:0000269|PubMed:23789093}. Nucleus, nucleoplasm {ECO:0000269|PubMed:11739654}. Nucleus speckle {ECO:0000269|PubMed:11739654}. Chromosome, centromere, kinetochore {ECO:0000269|PubMed:12529430}. Cleavage furrow {ECO:0000269|PubMed:12529430}. Midbod…	1	1	cleavage furrow [GO:0032154]; cytoplasm [GO:0005737]; cytosol [GO:0005829]; dendritic spine [GO:0043197]; focal adhesion [GO:0005925]; glutamatergic synapse [GO:0098978]; kinetochore [GO:0000776]; microtubule organizing center [GO:0005815]; midbody [GO:0030496]; mitochondrial outer membrane [GO:0005741]; mitochondrion [GO:0005739]; nuclear speck [GO:0016607]; nucleolus [GO:0005730]; nucleus [GO:0…	blastocyst development [GO:0001824]; cell division [GO:0051301]; circadian regulation of gene expression [GO:0032922]; entrainment of circadian clock by photoperiod [GO:0043153]; glycogen metabolic process [GO:0005977]; MAPK cascade [GO:0000165]; mitotic sister chromatid segregation [GO:0000070]; neuron differentiation [GO:0030182]; positive regulation of glial cell proliferation [GO:0060252]; pr…	0
PPP1CB	ENSG00000213639	protein_coding	1912.25	2101.49	3.32253	1.2608	1.54898e-13	1766.25	1874.47	3.27288	1.02216	4.35525e-07	327	Nucleoplasm;Cytosol	0	SUBCELLULAR LOCATION: Cytoplasm {ECO:0000269|PubMed:11739654}. Nucleus {ECO:0000269|PubMed:11739654}. Nucleus, nucleoplasm {ECO:0000269|PubMed:11739654}. Nucleus, nucleolus {ECO:0000269|PubMed:11739654, ECO:0000269|PubMed:20926688}. Note=Highly mobile in cells and can be relocalized through interaction with targeting subunits. In the presence of PPP1R8 relocalizes from the nucleus to nuclear spec…	0	0	cytoplasm [GO:0005737]; cytosol [GO:0005829]; extracellular exosome [GO:0070062]; focal adhesion [GO:0005925]; nucleolus [GO:0005730]; nucleoplasm [GO:0005654]; nucleus [GO:0005634]; PTW/PP1 phosphatase complex [GO:0072357]	cell division [GO:0051301]; circadian regulation of gene expression [GO:0032922]; entrainment of circadian clock by photoperiod [GO:0043153]; glycogen metabolic process [GO:0005977]; MAPK cascade [GO:0000165]; protein dephosphorylation [GO:0006470]; regulation of cell adhesion [GO:0030155]; regulation of circadian rhythm [GO:0042752]	0
PPIP5K2	ENSG00000145725	protein_coding	989.25	934.524	2.97059	0.945539	2.53245e-12	954.5	829.949	2.91905	0.739972	0.000828346	1243	Vesicles	0	SUBCELLULAR LOCATION: Cytoplasm, cytosol {ECO:0000269|PubMed:17690096}.	0	0	cytosol [GO:0005829]	inositol metabolic process [GO:0006020]; inositol phosphate biosynthetic process [GO:0032958]; inositol phosphate metabolic process [GO:0043647]; sensory perception of sound [GO:0007605]	0
PPAT	ENSG00000128059	protein_coding	1476.25	1586.79	3.20052	0.862492	1.05337e-08	1342	1431.64	3.15583	0.666614	6.8445e-05	517	Midbody ring	1 (Approved)	0	0	1	cytosol [GO:0005829]	'de novo' AMP biosynthetic process [GO:0044208]; 'de novo' IMP biosynthetic process [GO:0006189]; 'de novo' XMP biosynthetic process [GO:0097294]; GMP biosynthetic process [GO:0006177]; purine nucleobase biosynthetic process [GO:0009113]; purine nucleotide biosynthetic process [GO:0006164]	0
POLR3F	ENSG00000132664	protein_coding	347.5	390.783	2.59194	0.806629	4.01441e-06	300.5	355.948	2.55139	0.608152	0.00399172	316	Nucleoplasm	0	SUBCELLULAR LOCATION: Nucleus {ECO:0000269|PubMed:33335104}.	0	0	cytosol [GO:0005829]; nucleoplasm [GO:0005654]; RNA polymerase III complex [GO:0005666]	defense response to virus [GO:0051607]; innate immune response [GO:0045087]; positive regulation of innate immune response [GO:0045089]; positive regulation of interferon-beta production [GO:0032728]; regulation of transcription by RNA polymerase III [GO:0006359]; transcription by RNA polymerase III [GO:0006383]	0
POLR2M	ENSG00000255529	protein_coding	253.5	286.59	2.45726	1.21287	2.5002e-09	276.75	279.794	2.44684	0.711064	0.0130598	368	Nucleoplasm	0	SUBCELLULAR LOCATION: [Isoform 1]: Nucleus {ECO:0000305}.	0	0	I band [GO:0031674]; neuronal cell body [GO:0043025]; nuclear envelope [GO:0005635]; RNA polymerase II, core complex [GO:0005665]; transcription preinitiation complex [GO:0097550]	maintenance of ER location [GO:0051685]; transcription elongation by RNA polymerase II [GO:0006368]	0
POLK	ENSG00000122008	protein_coding	270.75	248.659	2.3956	0.886777	6.50696e-06	347.75	334.338	2.52419	0.712269	0.00297494	870	Nucleoplasm	0	SUBCELLULAR LOCATION: Nucleus {ECO:0000269|PubMed:12414988, ECO:0000269|PubMed:28297716}. Note=Detected throughout the nucleus and at replication foci (PubMed:12414988). Recruited to DNA damage sites in response to ultraviolet irradiation: N6-methyladenosine (m6A)-containing mRNAs accumulate in the vicinity of DNA damage sites and their presence is required to recruit POLK (PubMed:28297716). {ECO…	0	0	nuclear body [GO:0016604]; nucleoplasm [GO:0005654]; nucleus [GO:0005634]	cellular response to UV [GO:0034644]; DNA damage response [GO:0006974]; DNA repair [GO:0006281]; DNA replication [GO:0006260]; error-prone translesion synthesis [GO:0042276]; nucleotide-excision repair, DNA gap filling [GO:0006297]	0
PNPLA8	ENSG00000135241	protein_coding	461.25	487.342	2.68783	0.866926	8.30684e-08	481.25	533.825	2.7274	0.868762	6.05926e-05	782	Cytosol;Nucleoplasm;Golgi apparatus	0	SUBCELLULAR LOCATION: Endoplasmic reticulum membrane {ECO:0000250|UniProtKB:Q5XTS1}; Single-pass membrane protein {ECO:0000305|PubMed:10744668, ECO:0000305|PubMed:10833412}. Mitochondrion membrane {ECO:0000305|PubMed:17213206}; Single-pass membrane protein {ECO:0000305|PubMed:10744668, ECO:0000305|PubMed:10833412}. Peroxisome membrane {ECO:0000269|PubMed:15695510}; Single-pass membrane protein {E…	0	0	endoplasmic reticulum membrane [GO:0005789]; membrane [GO:0016020]; mitochondrial membrane [GO:0031966]; mitochondrion [GO:0005739]; peroxisomal membrane [GO:0005778]; peroxisome [GO:0005777]	arachidonate metabolic process [GO:0019369]; arachidonate secretion [GO:0050482]; cardiolipin metabolic process [GO:0032048]; fatty acid metabolic process [GO:0006631]; intracellular signal transduction [GO:0035556]; linoleic acid metabolic process [GO:0043651]; lipid homeostasis [GO:0055088]; phosphatidylcholine catabolic process [GO:0034638]; phosphatidylethanolamine catabolic process [GO:00463…	0
PMS1	ENSG00000064933	protein_coding	428.5	448.631	2.65189	0.774935	2.73733e-06	386.75	407.161	2.60977	0.787519	0.000435382	932	Nuclear bodies;Nucleoplasm	0	SUBCELLULAR LOCATION: Nucleus {ECO:0000255|PROSITE-ProRule:PRU00267}.	0	0	MutLalpha complex [GO:0032389]; nucleus [GO:0005634]	mismatch repair [GO:0006298]; response to xenobiotic stimulus [GO:0009410]	0
PM20D2	ENSG00000146281	protein_coding	1078.25	1130.14	3.05313	0.899627	2.23273e-09	1010	1003.83	3.00166	0.833529	3.54753e-05	436	Nucleoplasm	0	0	0	0	nucleoplasm [GO:0005654]	proteolysis [GO:0006508]; regulation of protein metabolic process [GO:0051246]	0
PLS3	ENSG00000102024	protein_coding	10129	10106.2	4.00459	0.734226	1.03867e-08	12203.2	12547.3	4.09855	0.642656	0.000153212	630	Cytosol;Plasma membrane	0	SUBCELLULAR LOCATION: Cytoplasm.	0	0	actin filament [GO:0005884]; actin filament bundle [GO:0032432]; cytoplasm [GO:0005737]; cytosol [GO:0005829]; neuromuscular junction [GO:0031594]; plasma membrane [GO:0005886]	actin filament bundle assembly [GO:0051017]; actin filament network formation [GO:0051639]; bone development [GO:0060348]; regulation of synaptic vesicle cycle [GO:0098693]	0
PLS1	ENSG00000120756	protein_coding	555	490.509	2.69065	0.880803	6.53012e-08	664.25	623.513	2.79485	0.874529	2.8002e-05	629	Plasma membrane	0	SUBCELLULAR LOCATION: Cytoplasm {ECO:0000250|UniProtKB:Q3V0K9}. Cell projection, stereocilium {ECO:0000250|UniProtKB:Q3V0K9}.	0	0	actin filament [GO:0005884]; actin filament bundle [GO:0032432]; brush border [GO:0005903]; cytoplasm [GO:0005737]; cytosol [GO:0005829]; extracellular exosome [GO:0070062]; plasma membrane [GO:0005886]; stereocilium [GO:0032420]; terminal web [GO:1990357]	actin filament bundle assembly [GO:0051017]; actin filament network formation [GO:0051639]; auditory receptor cell stereocilium organization [GO:0060088]; intestinal D-glucose absorption [GO:0001951]; positive regulation of multicellular organism growth [GO:0040018]; positive regulation of protein localization to plasma membrane [GO:1903078]; regulation of microvillus length [GO:0032532]; termina…	0
PLOD2	ENSG00000152952	protein_coding	949.5	972.516	2.9879	0.859595	1.40618e-08	1218.25	1263.67	3.10163	0.816255	2.38299e-05	737	Cytosol;Nucleoli	0	SUBCELLULAR LOCATION: Rough endoplasmic reticulum membrane; Peripheral membrane protein; Lumenal side.	0	0	collagen-containing extracellular matrix [GO:0062023]; endoplasmic reticulum [GO:0005783]; endoplasmic reticulum membrane [GO:0005789]; extracellular exosome [GO:0070062]; extracellular space [GO:0005615]; Golgi apparatus [GO:0005794]; rough endoplasmic reticulum membrane [GO:0030867]	collagen fibril organization [GO:0030199]; hydroxylysine biosynthetic process [GO:0046947]; peptidyl-lysine hydroxylation [GO:0017185]; protein modification process [GO:0036211]; response to hypoxia [GO:0001666]	0
PLEKHF2	ENSG00000175895	protein_coding	142.25	136.462	2.13501	0.834584	0.00103162	163.5	154.325	2.18844	0.634555	0.0229523	249		0	SUBCELLULAR LOCATION: Early endosome membrane {ECO:0000269|PubMed:19995552, ECO:0000269|PubMed:22816767}; Peripheral membrane protein {ECO:0000305|PubMed:19995552, ECO:0000305|PubMed:22816767}. Endoplasmic reticulum {ECO:0000269|PubMed:18288467}. Note=Colocalizes with EEA1 and RAB5 at endosomal membrane fusion hot spots (PubMed:19995552). May translocate to the endoplasmic reticulum in the early …	0	0	early endosome [GO:0005769]; early endosome membrane [GO:0031901]; endoplasmic reticulum [GO:0005783]; transport vesicle [GO:0030133]	endosome organization [GO:0007032]; endosome to lysosome transport [GO:0008333]; protein transport [GO:0015031]	0
PLAG1	ENSG00000181690	protein_coding	211.5	169.474	2.2291	0.594699	0.00379226	199.75	161.448	2.20803	0.719229	0.00572324	500	Nuclear speckles;Nucleoplasm;Centrosome;Cytosol	0	SUBCELLULAR LOCATION: Nucleus {ECO:0000269|PubMed:10646861, ECO:0000269|PubMed:11882654, ECO:0000269|PubMed:16207715}. Note=Strong nucleolar localization when sumoylation is inhibited.	0	0	centrosome [GO:0005813]; cytosol [GO:0005829]; nuclear speck [GO:0016607]; nucleoplasm [GO:0005654]	gland morphogenesis [GO:0022612]; multicellular organism growth [GO:0035264]; negative regulation of gene expression [GO:0010629]; positive regulation of gene expression [GO:0010628]; positive regulation of glial cell proliferation [GO:0060252]; positive regulation of transcription by RNA polymerase II [GO:0045944]; prostate gland growth [GO:0060736]; regulation of DNA-templated transcription [GO…	0
PLA2G4A	ENSG00000116711	protein_coding	144	170.466	2.23164	0.782654	0.000113934	285.75	321.703	2.50745	0.688777	0.00380452	749	Cytosol;Vesicles	0	SUBCELLULAR LOCATION: Cytoplasm {ECO:0000269|PubMed:11375391}. Golgi apparatus membrane {ECO:0000269|PubMed:11375391}. Nucleus envelope. Note=Translocates to intracellular membranes in a calcium-dependent way. {ECO:0000269|PubMed:11375391}.	0	0	cytoplasm [GO:0005737]; cytosol [GO:0005829]; endoplasmic reticulum [GO:0005783]; endoplasmic reticulum membrane [GO:0005789]; Golgi apparatus [GO:0005794]; Golgi membrane [GO:0000139]; intracellular membrane-bounded organelle [GO:0043231]; mitochondrial inner membrane [GO:0005743]; nuclear envelope [GO:0005635]; nucleus [GO:0005634]	arachidonate metabolic process [GO:0019369]; arachidonate secretion [GO:0050482]; cellular response to antibiotic [GO:0071236]; establishment of localization in cell [GO:0051649]; glycerol metabolic process [GO:0006071]; glycerophospholipid catabolic process [GO:0046475]; icosanoid metabolic process [GO:0006690]; leukotriene biosynthetic process [GO:0019370]; monoacylglycerol biosynthetic process…	0
PKN2	ENSG00000065243	protein_coding	1910.5	1883.09	3.27487	0.983138	2.24832e-18	1929.5	1785.95	3.25187	0.936499	2.2283e-06	984	Intermediate filaments;Nucleoplasm;Centrosome;Cytosol;Nuclear bodies;Plasma membrane	0	SUBCELLULAR LOCATION: Cytoplasm {ECO:0000269|PubMed:11356191, ECO:0000269|PubMed:17332740}. Nucleus {ECO:0000269|PubMed:11356191}. Membrane {ECO:0000250|UniProtKB:Q8BWW9}. Cell projection, lamellipodium {ECO:0000269|PubMed:11356191}. Cytoplasm, cytoskeleton {ECO:0000269|PubMed:11356191}. Cleavage furrow {ECO:0000269|PubMed:17332740}. Midbody {ECO:0000269|PubMed:17332740}. Cell junction {ECO:00002…	1	1	apical junction complex [GO:0043296]; centrosome [GO:0005813]; cleavage furrow [GO:0032154]; cytoplasm [GO:0005737]; cytosol [GO:0005829]; intermediate filament cytoskeleton [GO:0045111]; lamellipodium [GO:0030027]; midbody [GO:0030496]; nuclear body [GO:0016604]; nucleoplasm [GO:0005654]; nucleus [GO:0005634]; perinuclear region of cytoplasm [GO:0048471]; plasma membrane [GO:0005886]; protein-co…	apical junction assembly [GO:0043297]; apoptotic process [GO:0006915]; cell adhesion [GO:0007155]; cell division [GO:0051301]; cell projection organization [GO:0030030]; epithelial cell migration [GO:0010631]; intracellular signal transduction [GO:0035556]; positive regulation of cytokinesis [GO:0032467]; positive regulation of mitotic cell cycle [GO:0045931]; positive regulation of viral genome …	0
PKIA	ENSG00000171033	protein_coding	211.75	192.865	2.28525	0.856897	0.000116481	181.5	179.238	2.25343	0.832219	0.000804416	76		0	0	0	0	cytoplasm [GO:0005737]; nucleus [GO:0005634]	negative regulation of cAMP-dependent protein kinase activity [GO:2000480]; negative regulation of cAMP/PKA signal transduction [GO:0141162]; negative regulation of protein import into nucleus [GO:0042308]; negative regulation of transcription by RNA polymerase II [GO:0000122]; regulation of G2/M transition of mitotic cell cycle [GO:0010389]	0
PJA2	ENSG00000198961	protein_coding	1150.75	999.777	2.9999	0.925035	9.38397e-11	1345.25	1270.61	3.10401	0.624199	0.000763565	708	Basal body;Cytosol;Microtubules;Primary cilium;Primary cilium transition zone	0	SUBCELLULAR LOCATION: Cytoplasm {ECO:0000269|PubMed:21423175}. Cell membrane {ECO:0000269|PubMed:21423175}. Endoplasmic reticulum membrane {ECO:0000269|PubMed:21423175}; Peripheral membrane protein {ECO:0000269|PubMed:21423175}. Golgi apparatus membrane {ECO:0000269|PubMed:21423175}; Peripheral membrane protein {ECO:0000269|PubMed:21423175}. Synapse {ECO:0000250|UniProtKB:Q63364}. Postsynaptic de…	0	0	centriolar satellite [GO:0034451]; centrosome [GO:0005813]; ciliary basal body [GO:0036064]; cytoplasm [GO:0005737]; endoplasmic reticulum membrane [GO:0005789]; glutamatergic synapse [GO:0098978]; Golgi membrane [GO:0000139]; plasma membrane [GO:0005886]; postsynaptic density [GO:0014069]	inflammatory response [GO:0006954]; innate immune response [GO:0045087]; long-term memory [GO:0007616]; positive regulation of JNK cascade [GO:0046330]; positive regulation of p38MAPK cascade [GO:1900745]; positive regulation of toll-like receptor 2 signaling pathway [GO:0034137]; proteasome-mediated ubiquitin-dependent protein catabolic process [GO:0043161]; protein ubiquitination [GO:0016567]; …	0
PIK3CA	ENSG00000121879	protein_coding	212.25	186.809	2.2714	0.672821	0.00275043	270	219.647	2.34173	0.641425	0.00745698	1068	Cytosol;Primary cilium;Microtubules;Mitochondria	0	0	0	0	cytoplasm [GO:0005737]; cytosol [GO:0005829]; intercalated disc [GO:0014704]; lamellipodium [GO:0030027]; perinuclear region of cytoplasm [GO:0048471]; phosphatidylinositol 3-kinase complex [GO:0005942]; phosphatidylinositol 3-kinase complex, class IA [GO:0005943]; phosphatidylinositol 3-kinase complex, class IB [GO:0005944]; plasma membrane [GO:0005886]	actin cytoskeleton organization [GO:0030036]; adipose tissue development [GO:0060612]; angiogenesis [GO:0001525]; anoikis [GO:0043276]; autosome genomic imprinting [GO:0141068]; cardiac muscle cell contraction [GO:0086003]; cardiac muscle contraction [GO:0060048]; cell migration [GO:0016477]; cellular response to glucose stimulus [GO:0071333]; cellular response to hydrostatic pressure [GO:0071464…	0
PIGK	ENSG00000142892	protein_coding	1224.75	1074.49	3.0312	0.861837	7.09604e-08	1372.25	1178.77	3.07143	0.776963	8.8179e-05	395		0	SUBCELLULAR LOCATION: Endoplasmic reticulum membrane {ECO:0000269|PubMed:11483512}; Single-pass type I membrane protein {ECO:0000269|PubMed:35165458, ECO:0000269|PubMed:35551457}.	0	0	endoplasmic reticulum membrane [GO:0005789]; GPI-anchor transamidase complex [GO:0042765]; membrane [GO:0016020]	attachment of GPI anchor to protein [GO:0016255]; GPI anchor biosynthetic process [GO:0006506]; GPI anchored protein biosynthesis [GO:0180046]; proteolysis [GO:0006508]	0
PIGF	ENSG00000151665	protein_coding	141.5	132.122	2.12097	0.665604	0.00474534	143.5	127.634	2.10597	0.771523	0.0157623	219		0	SUBCELLULAR LOCATION: Endoplasmic reticulum membrane {ECO:0000250}; Multi-pass membrane protein {ECO:0000250}.	0	0	endoplasmic reticulum membrane [GO:0005789]	GPI anchor biosynthetic process [GO:0006506]	0
PIGA	ENSG00000165195	protein_coding	539.5	504.217	2.70262	0.799288	1.18683e-06	749.75	747.972	2.87389	0.750257	0.00059628	484		0	SUBCELLULAR LOCATION: Endoplasmic reticulum membrane; Single-pass membrane protein.	0	0	endoplasmic reticulum membrane [GO:0005789]; glycosylphosphatidylinositol-N-acetylglucosaminyltransferase (GPI-GnT) complex [GO:0000506]; membrane [GO:0016020]	cellular response to leukemia inhibitory factor [GO:1990830]; GPI anchor biosynthetic process [GO:0006506]	0
PIBF1	ENSG00000083535	protein_coding	583.75	689.733	2.83868	1.11523	1.68125e-11	441.5	526.68	2.72155	0.76002	0.00060058	757	Centriolar satellite;Centrosome;Basal body	0	SUBCELLULAR LOCATION: Cytoplasm, cytoskeleton, microtubule organizing center, centrosome {ECO:0000269|PubMed:14654843}. Cytoplasm {ECO:0000269|PubMed:25218441}. Secreted {ECO:0000269|PubMed:25218441}. Note=In progesterone-treated astrocytoma cells a 57 kDa protein and isoform 1 (90 kDa) have been described, both being located in the intracellular medium and secreted. Respective predominant forms …	0	0	centriolar satellite [GO:0034451]; centrosome [GO:0005813]; ciliary basal body [GO:0036064]; cytoplasm [GO:0005737]; extracellular space [GO:0005615]; microtubule organizing center [GO:0005815]; nucleus [GO:0005634]	activation of Janus kinase activity [GO:0042976]; cilium assembly [GO:0060271]; immune system process [GO:0002376]; mitotic metaphase chromosome alignment [GO:0007080]; mitotic spindle assembly [GO:0090307]; negative regulation of interleukin-12 production [GO:0032695]; negative regulation of natural killer cell activation [GO:0032815]; negative regulation of prostaglandin biosynthetic process [G…	0
PI4K2B	ENSG00000038210	protein_coding	258.75	258.344	2.4122	0.876156	5.79262e-06	231.5	228.084	2.3581	0.815565	0.0015481	481	Cytosol	0	SUBCELLULAR LOCATION: Cytoplasm, cytosol {ECO:0000269|PubMed:12324459}. Golgi apparatus membrane {ECO:0000269|PubMed:11923287, ECO:0000269|PubMed:12324459}; Peripheral membrane protein {ECO:0000269|PubMed:12324459}. Endoplasmic reticulum membrane {ECO:0000269|PubMed:12324459}. Cell membrane {ECO:0000269|PubMed:11923287, ECO:0000269|PubMed:12324459}. Early endosome membrane {ECO:0000269|PubMed:119…	0	0	cytosol [GO:0005829]; early endosome membrane [GO:0031901]; endoplasmic reticulum membrane [GO:0005789]; endosome [GO:0005768]; Golgi membrane [GO:0000139]; membrane [GO:0016020]; plasma membrane [GO:0005886]; trans-Golgi network [GO:0005802]	endosome organization [GO:0007032]; Golgi organization [GO:0007030]; phosphatidylinositol biosynthetic process [GO:0006661]; phosphatidylinositol phosphate biosynthetic process [GO:0046854]	0
PHTF2	ENSG00000006576	protein_coding	504.75	483.548	2.68444	0.893607	2.06338e-08	659	607.482	2.78353	0.785278	0.000415295	785	Nucleoplasm;Cytosol	0	SUBCELLULAR LOCATION: Membrane {ECO:0000255}; Multi-pass membrane protein {ECO:0000255}.	0	0	endoplasmic reticulum [GO:0005783]; membrane [GO:0016020]	0	0
PHIP	ENSG00000146247	protein_coding	1836.5	1553.42	3.19129	0.82799	2.1783e-09	1828.75	1639.1	3.2146	0.716362	0.000958838	1821	Nucleoplasm;Nucleoli rim	0	SUBCELLULAR LOCATION: Nucleus {ECO:0000269|PubMed:25593309}.	0	0	nucleus [GO:0005634]	cytoskeleton organization [GO:0007010]; insulin receptor signaling pathway [GO:0008286]; negative regulation of apoptotic process [GO:0043066]; negative regulation of extrinsic apoptotic signaling pathway [GO:2001237]; positive regulation of cell population proliferation [GO:0008284]; positive regulation of DNA-templated transcription [GO:0045893]; positive regulation of insulin-like growth facto…	0
PHF6	ENSG00000156531	protein_coding	3133.5	2697.08	3.43089	0.846138	1.52447e-09	3420.75	2969.23	3.47264	0.696788	0.000322476	365	Nucleoli;Nucleoplasm	0	SUBCELLULAR LOCATION: Nucleus. Nucleus, nucleolus. Chromosome, centromere, kinetochore {ECO:0000269|PubMed:20813266}. Note=Nuclear, it particularly localizes to the nucleolus.	0	0	kinetochore [GO:0000776]; nucleolus [GO:0005730]; nucleoplasm [GO:0005654]; nucleus [GO:0005634]	blastocyst hatching [GO:0001835]; negative regulation of transcription by RNA polymerase II [GO:0000122]	0
PGGT1B	ENSG00000164219	protein_coding	647.75	611.628	2.78649	0.792015	1.20549e-07	500.25	503.031	2.70159	0.675089	0.00150679	377	Endoplasmic reticulum;Nucleoplasm;Cytosol	0	0	0	0	CAAX-protein geranylgeranyltransferase complex [GO:0005953]	protein geranylgeranylation [GO:0018344]	0
PGAP1	ENSG00000197121	protein_coding	702.25	673.081	2.82807	1.05645	4.47665e-10	534.75	474.518	2.67625	0.856258	9.25881e-05	922		0	SUBCELLULAR LOCATION: Endoplasmic reticulum membrane {ECO:0000250|UniProtKB:Q765A7}; Multi-pass membrane protein {ECO:0000250|UniProtKB:Q765A7}.	0	0	endoplasmic reticulum [GO:0005783]; endoplasmic reticulum membrane [GO:0005789]	anterior/posterior axis specification [GO:0009948]; attachment of GPI anchor to protein [GO:0016255]; embryonic pattern specification [GO:0009880]; forebrain regionalization [GO:0021871]; GPI anchor biosynthetic process [GO:0006506]; positive regulation of ER to Golgi vesicle-mediated transport [GO:1902953]; protein transport [GO:0015031]; sensory perception of sound [GO:0007605]	0
PEX13	ENSG00000162928	protein_coding	350	319.682	2.50472	0.830304	1.50549e-05	380.5	340.088	2.53159	0.603034	0.00427658	403	Peroxisomes	0	SUBCELLULAR LOCATION: Peroxisome membrane {ECO:0000269|PubMed:11390669, ECO:0000269|PubMed:8858165}; Multi-pass membrane protein {ECO:0000255}.	0	0	cytosol [GO:0005829]; membrane [GO:0016020]; peroxisomal importomer complex [GO:1990429]; peroxisomal membrane [GO:0005778]; peroxisome [GO:0005777]	cellular response to reactive oxygen species [GO:0034614]; cerebral cortex cell migration [GO:0021795]; fatty acid alpha-oxidation [GO:0001561]; locomotory behavior [GO:0007626]; microtubule-based peroxisome localization [GO:0060152]; neuron migration [GO:0001764]; protein import into peroxisome matrix, docking [GO:0016560]; protein import into peroxisome matrix, translocation [GO:0016561]; suckl…	0
PELI1	ENSG00000197329	protein_coding	327.5	337.898	2.52879	0.744483	4.41894e-06	337.25	329.814	2.51827	0.701996	0.000155616	418	Basal body;Nucleoli;Nucleoplasm;Centriolar satellite;Centrosome;Cytosol;Intermediate filaments	0	SUBCELLULAR LOCATION: Chromosome {ECO:0000269|PubMed:17997719}. Note=Localizes to DNA double-strand breaks (DSBs) in response to DNA damage. {ECO:0000269|PubMed:17997719}.	0	0	cytoplasm [GO:0005737]; cytosol [GO:0005829]; nucleus [GO:0005634]; site of double-strand break [GO:0035861]	DNA repair [GO:0006281]; negative regulation of necroptotic process [GO:0060546]; negative regulation of T cell proliferation [GO:0042130]; negative regulation of TORC1 signaling [GO:1904262]; positive regulation of B cell proliferation [GO:0030890]; positive regulation of canonical NF-kappaB signal transduction [GO:0043123]; positive regulation of cytokine production [GO:0001819]; positive regul…	0
PDS5A	ENSG00000121892	protein_coding	2069	1974.87	3.29554	0.754601	1.33887e-09	1816.5	1736.48	3.23967	0.611112	7.66707e-05	1337	Nucleoplasm	0	SUBCELLULAR LOCATION: Nucleus {ECO:0000269|PubMed:11076961, ECO:0000269|PubMed:15019998}. Note=Associated with chromatin through most of the cell cycle. Dissociates from chromatin in late prophase, reassociates during late telophase. {ECO:0000269|PubMed:11076961, ECO:0000269|PubMed:15019998}.	0	0	chromatin [GO:0000785]; chromosome [GO:0005694]; chromosome, centromeric region [GO:0000775]; cytosol [GO:0005829]; nucleoplasm [GO:0005654]; nucleus [GO:0005634]; plasma membrane [GO:0005886]	cell division [GO:0051301]; DNA repair [GO:0006281]; mitotic sister chromatid cohesion [GO:0007064]; negative regulation of DNA replication [GO:0008156]	0
PDK1	ENSG00000152256	protein_coding	457.75	431.242	2.63472	0.658478	3.88208e-06	361.5	338.462	2.52951	0.591068	0.0106068	436		0	SUBCELLULAR LOCATION: Mitochondrion matrix {ECO:0000269|PubMed:22195962}.	0	0	mitochondrial matrix [GO:0005759]; mitochondrion [GO:0005739]; pyruvate dehydrogenase complex [GO:0045254]	cell population proliferation [GO:0008283]; glucose metabolic process [GO:0006006]; hypoxia-inducible factor-1alpha signaling pathway [GO:0097411]; intrinsic apoptotic signaling pathway in response to oxidative stress [GO:0008631]; regulation of acetyl-CoA biosynthetic process from pyruvate [GO:0010510]; regulation of glucose metabolic process [GO:0010906]	0
PDIK1L	ENSG00000175087	protein_coding	282.25	260.877	2.41644	0.981272	8.07739e-07	263.5	262.935	2.41985	0.752497	0.000828514	341	Nucleoplasm	0	SUBCELLULAR LOCATION: Nucleus {ECO:0000269|PubMed:14631099}.	0	0	cytoplasm [GO:0005737]; nucleoplasm [GO:0005654]; nucleus [GO:0005634]	negative regulation of G2/M transition of mitotic cell cycle [GO:0010972]; negative regulation of G2/MI transition of meiotic cell cycle [GO:0110031]	0
PDCD10	ENSG00000114209	protein_coding	668.75	757.861	2.87959	0.746352	6.28995e-06	645	754.457	2.87763	0.618835	0.0101204	212		0	SUBCELLULAR LOCATION: Cytoplasm {ECO:0000305|PubMed:18782753}. Golgi apparatus membrane {ECO:0000250|UniProtKB:Q6NX65}; Peripheral membrane protein {ECO:0000250|UniProtKB:Q6NX65}; Cytoplasmic side {ECO:0000250|UniProtKB:Q6NX65}. Cell membrane {ECO:0000250|UniProtKB:Q6NX65}; Peripheral membrane protein {ECO:0000250|UniProtKB:Q6NX65}; Cytoplasmic side {ECO:0000250|UniProtKB:Q6NX65}.	0	0	cytoplasm [GO:0005737]; cytosol [GO:0005829]; extracellular exosome [GO:0070062]; FAR/SIN/STRIPAK complex [GO:0090443]; Golgi apparatus [GO:0005794]; Golgi membrane [GO:0000139]; plasma membrane [GO:0005886]	angiogenesis [GO:0001525]; cellular response to leukemia inhibitory factor [GO:1990830]; endothelium development [GO:0003158]; establishment of Golgi localization [GO:0051683]; Golgi reassembly [GO:0090168]; intracellular signal transduction [GO:0035556]; intrinsic apoptotic signaling pathway in response to hydrogen peroxide [GO:0036481]; negative regulation of apoptotic process [GO:0043066]; neg…	0
PCNP	ENSG00000081154	protein_coding	2261	2281.77	3.35827	0.896426	1.35151e-09	1618.25	1719.8	3.23548	0.605424	0.00111415	178	Nucleoplasm;Nuclear bodies	0	SUBCELLULAR LOCATION: Nucleus {ECO:0000269|PubMed:12176013}.	0	0	nuclear body [GO:0016604]; nucleoplasm [GO:0005654]; nucleus [GO:0005634]	proteasome-mediated ubiquitin-dependent protein catabolic process [GO:0043161]; protein ubiquitination [GO:0016567]	0
PCMTD2	ENSG00000203880	protein_coding	181.75	251.427	2.40041	0.720873	0.00231089	176.75	199.284	2.29947	0.641472	0.0146653	361	Mitochondria;Nucleoplasm	0	SUBCELLULAR LOCATION: Cytoplasm {ECO:0000250|UniProtKB:P22061}.	0	0	cytoplasm [GO:0005737]	protein modification process [GO:0036211]	0
PCGF5	ENSG00000180628	protein_coding	616.75	599.506	2.77779	0.697503	4.51264e-05	698.5	686.427	2.83659	0.631258	0.000617446	256	Nucleoplasm	0	SUBCELLULAR LOCATION: Nucleus {ECO:0000269|PubMed:21282530, ECO:0000269|PubMed:25519132}. Nucleus, nucleoplasm {ECO:0000250|UniProtKB:Q3UK78}. Note=Recruited by the non-coding RNA Xist to specific nuclear foci that probably correspond to the inactivated X chromosome. {ECO:0000250|UniProtKB:Q3UK78}.	0	0	centrosome [GO:0005813]; Golgi apparatus [GO:0005794]; nucleoplasm [GO:0005654]; nucleus [GO:0005634]; PcG protein complex [GO:0031519]; PRC1 complex [GO:0035102]; X chromosome [GO:0000805]	positive regulation of transcription by RNA polymerase II [GO:0045944]; random inactivation of X chromosome [GO:0060816]; regulation of transcription by RNA polymerase II [GO:0006357]	0
PBRM1	ENSG00000163939	protein_coding	2450	2544.21	3.40555	0.780623	1.21856e-10	2486.25	2583.12	3.41215	0.636759	9.43838e-05	1689	Nucleoplasm	0	SUBCELLULAR LOCATION: Nucleus {ECO:0000269|PubMed:25593309, ECO:0000303|PubMed:22952240, ECO:0000303|PubMed:26601204}.	0	0	chromatin [GO:0000785]; kinetochore [GO:0000776]; nuclear chromosome [GO:0000228]; nuclear matrix [GO:0016363]; nucleoplasm [GO:0005654]; nucleus [GO:0005634]; RSC-type complex [GO:0016586]; SWI/SNF complex [GO:0016514]	chromatin remodeling [GO:0006338]; mitotic cell cycle [GO:0000278]; negative regulation of cell population proliferation [GO:0008285]; positive regulation of cell differentiation [GO:0045597]; positive regulation of double-strand break repair [GO:2000781]; positive regulation of myoblast differentiation [GO:0045663]; positive regulation of T cell differentiation [GO:0045582]; regulation of G0 to …	0
PBK	ENSG00000168078	protein_coding	416.5	452.576	2.65569	0.742497	4.83963e-05	575	631.474	2.80036	0.659548	0.00344279	322	Cytosol	0	0	0	0	nucleus [GO:0005634]	cellular response to UV [GO:0034644]; mitotic cell cycle [GO:0000278]; negative regulation of inflammatory response [GO:0050728]; negative regulation of proteasomal ubiquitin-dependent protein catabolic process [GO:0032435]; negative regulation of stress-activated MAPK cascade [GO:0032873]; proteasome-mediated ubiquitin-dependent protein catabolic process [GO:0043161]; stress-activated MAPK casca…	0
PAWR	ENSG00000177425	protein_coding	1183	1235.81	3.09195	0.764636	1.63206e-08	1129.5	1123.1	3.05042	0.707922	0.00034509	340	Actin filaments;Cytosol;Plasma membrane;Primary cilium tip	0	SUBCELLULAR LOCATION: Cytoplasm. Nucleus. Note=Mainly cytoplasmic in absence of apoptosis signal and in normal cells. Nuclear in most cancer cell lines. Nuclear entry seems to be essential but not sufficient for apoptosis (By similarity). Nuclear localization includes nucleoplasm and PML nuclear bodies. {ECO:0000250}.	0	0	actin cytoskeleton [GO:0015629]; actin filament [GO:0005884]; chromatin [GO:0000785]; cytoplasm [GO:0005737]; cytosol [GO:0005829]; intracellular membrane-bounded organelle [GO:0043231]; nucleus [GO:0005634]; plasma membrane [GO:0005886]	actin filament bundle assembly [GO:0051017]; apoptotic process [GO:0006915]; apoptotic signaling pathway [GO:0097190]; negative regulation of B cell proliferation [GO:0030889]; negative regulation of fibroblast proliferation [GO:0048147]; negative regulation of gene expression [GO:0010629]; negative regulation of T cell proliferation [GO:0042130]; negative regulation of T cell receptor signaling …	0
PARPBP	ENSG00000185480	protein_coding	497.25	439.308	2.64277	1.04066	2.55255e-11	499	438.82	2.64229	0.710681	0.000293752	579	Nucleoplasm	0	SUBCELLULAR LOCATION: Cytoplasm {ECO:0000250}. Nucleus {ECO:0000269|PubMed:20931645, ECO:0000269|PubMed:22153967}. Note=Localizes to chromatin in response to S phase arrest but not in mitosis. Targeted to chromatin via its interaction with PCNA.	0	0	chromatin [GO:0000785]; cytoplasm [GO:0005737]; nucleoplasm [GO:0005654]	DNA repair [GO:0006281]; negative regulation of double-strand break repair via homologous recombination [GO:2000042]	0
PAQR3	ENSG00000163291	protein_coding	820.25	782.506	2.89349	0.894314	8.14918e-09	889.5	829.18	2.91865	0.874511	2.38299e-05	311		0	SUBCELLULAR LOCATION: Golgi apparatus membrane {ECO:0000269|PubMed:18547165, ECO:0000269|PubMed:26311497}; Multi-pass membrane protein {ECO:0000269|PubMed:18547165}.	0	0	Golgi apparatus [GO:0005794]; Golgi membrane [GO:0000139]	negative regulation of MAP kinase activity [GO:0043407]; negative regulation of neuron projection development [GO:0010977]; negative regulation of peptidyl-serine phosphorylation [GO:0033137]; negative regulation of peroxisome proliferator activated receptor signaling pathway [GO:0035359]; negative regulation of protein phosphorylation [GO:0001933]; positive regulation of cholesterol biosynthetic…	0
PAPOLG	ENSG00000115421	protein_coding	483.75	431.385	2.63486	0.643066	1.59451e-05	499	481.674	2.68275	0.693899	0.000486735	736	Nucleoplasm;Cytosol;Nuclear bodies	0	SUBCELLULAR LOCATION: Nucleus {ECO:0000269|PubMed:11287430, ECO:0000269|PubMed:11431479, ECO:0000269|PubMed:11463842}.	0	0	cytosol [GO:0005829]; membrane [GO:0016020]; nuclear body [GO:0016604]; nucleoplasm [GO:0005654]; nucleus [GO:0005634]	mRNA processing [GO:0006397]; RNA 3'-end processing [GO:0031123]	0
PAPD5	ENSG00000121274	protein_coding	610.75	563.709	2.75105	0.840842	7.65383e-07	610	596.333	2.77549	0.762073	5.68699e-05	572	Cytosol;Nucleoli;Plasma membrane	0	SUBCELLULAR LOCATION: Nucleus {ECO:0000269|PubMed:18172165, ECO:0000269|PubMed:21788334}. Nucleus, nucleolus {ECO:0000269|PubMed:21855801, ECO:0000269|PubMed:23376078}. Cytoplasm {ECO:0000269|PubMed:18172165, ECO:0000269|PubMed:28383716}. Note=Predominantly expressed in the cytoplasm (PubMed:18172165).	0	0	cytoplasm [GO:0005737]; cytosol [GO:0005829]; nucleolus [GO:0005730]; plasma membrane [GO:0005886]; TRAMP complex [GO:0031499]	carbohydrate homeostasis [GO:0033500]; cell division [GO:0051301]; histone mRNA catabolic process [GO:0071044]; miRNA catabolic process [GO:0010587]; mRNA 3'-end processing [GO:0031124]; negative regulation of nuclear-transcribed mRNA poly(A) tail shortening [GO:0060212]; negative regulation of telomere maintenance via telomerase [GO:0032211]; poly(A)-dependent snoRNA 3'-end processing [GO:007105…	0
PANK3	ENSG00000120137	protein_coding	2164.75	2055.13	3.31284	0.883711	2.43384e-09	2339	2095.85	3.32136	0.661183	0.000209457	370	Golgi apparatus	0	SUBCELLULAR LOCATION: Cytoplasm {ECO:0000269|PubMed:23152917, ECO:0000305}.	0	0	cytosol [GO:0005829]; nucleus [GO:0005634]	coenzyme A biosynthetic process [GO:0015937]; phosphorylation [GO:0016310]	0
PABPC4L	ENSG00000254535	protein_coding	236.25	198.07	2.29682	0.807623	3.8383e-05	306.25	261.943	2.41821	0.63658	0.00884919	370		0	0	0	0	cytoplasmic stress granule [GO:0010494]; cytosol [GO:0005829]; nucleus [GO:0005634]; ribonucleoprotein complex [GO:1990904]	0	0
P4HA1	ENSG00000122884	protein_coding	764.75	669.388	2.82568	0.76393	1.73751e-06	642.5	593.872	2.77369	0.610203	0.000287608	534	Endoplasmic reticulum;Mitochondria;Vesicles	0	SUBCELLULAR LOCATION: Endoplasmic reticulum lumen.	0	0	endoplasmic reticulum [GO:0005783]; endoplasmic reticulum lumen [GO:0005788]; intracellular membrane-bounded organelle [GO:0043231]; membrane [GO:0016020]; mitochondrion [GO:0005739]; procollagen-proline 4-dioxygenase complex [GO:0016222]	collagen fibril organization [GO:0030199]	0
OXR1	ENSG00000164830	protein_coding	405	387.147	2.58788	0.686573	0.000208958	473	430.869	2.63435	0.677425	0.000952419	874	Vesicles	0	SUBCELLULAR LOCATION: Mitochondrion {ECO:0000269|PubMed:15060142}.	0	0	mitochondrion [GO:0005739]; nucleolus [GO:0005730]; nucleus [GO:0005634]	adult walking behavior [GO:0007628]; cellular response to hydroperoxide [GO:0071447]; negative regulation of cellular response to oxidative stress [GO:1900408]; negative regulation of neuron apoptotic process [GO:0043524]; neuron apoptotic process [GO:0051402]; response to oxidative stress [GO:0006979]	0
OTUD6B	ENSG00000155100	protein_coding	528.75	579.28	2.76289	1.0824	2.35756e-12	468.75	524.77	2.71997	0.9213	5.03884e-05	293	Cytosol;Golgi apparatus;Nucleoplasm	0	0	0	0	0	cell population proliferation [GO:0008283]; negative regulation of translation [GO:0017148]; positive regulation of translation [GO:0045727]; proteasome assembly [GO:0043248]; protein deubiquitination [GO:0016579]; proteolysis [GO:0006508]	0
OSTM1	ENSG00000081087	protein_coding	460	436.993	2.64047	0.740842	7.18316e-06	507.25	497.921	2.69716	0.60595	0.00907142	334	Cytosol;Nucleoplasm;Vesicles	0	SUBCELLULAR LOCATION: Lysosome membrane {ECO:0000269|PubMed:21527911}; Single-pass type I membrane protein {ECO:0000269|PubMed:21527911}. Note=Requires CLCN7 to travel to lysosomes.	0	0	chloride channel complex [GO:0034707]; cytosol [GO:0005829]; lysosomal membrane [GO:0005765]	osteoclast differentiation [GO:0030316]; transepithelial chloride transport [GO:0030321]	0
OSTC	ENSG00000198856	protein_coding	1249.25	1237.97	3.09271	0.728051	3.52164e-05	1252.25	1208.28	3.08217	0.650844	0.00583999	149		0	SUBCELLULAR LOCATION: Endoplasmic reticulum {ECO:0000269|PubMed:21768116}. Membrane {ECO:0000305}; Multi-pass membrane protein {ECO:0000305}.	0	0	endoplasmic reticulum membrane [GO:0005789]; oligosaccharyltransferase complex [GO:0008250]; oligosaccharyltransferase complex A [GO:0160226]	co-translational protein modification [GO:0043686]; protein N-linked glycosylation [GO:0006487]; protein N-linked glycosylation via asparagine [GO:0018279]	0
OSBPL8	ENSG00000091039	protein_coding	1476.75	1345.47	3.12887	1.26252	3.41418e-17	1442.75	1322.91	3.12153	1.12611	4.20648e-09	889	Cytosol;Vesicles	0	SUBCELLULAR LOCATION: [Isoform 1]: Endoplasmic reticulum membrane {ECO:0000269|PubMed:17991739, ECO:0000269|PubMed:26206935}; Single-pass membrane protein {ECO:0000269|PubMed:17991739}. Nucleus membrane {ECO:0000269|PubMed:21698267}. Note=The presence of the N-terminus extension contains an overall negative charge that may explain the weak localization to the cortical endoplasmic reticulum (Proba…	0	0	cortical endoplasmic reticulum [GO:0032541]; cytosol [GO:0005829]; endoplasmic reticulum [GO:0005783]; endoplasmic reticulum membrane [GO:0005789]; membrane [GO:0016020]; nuclear membrane [GO:0031965]	fat cell differentiation [GO:0045444]; negative regulation of cell migration [GO:0030336]; phosphatidylserine acyl-chain remodeling [GO:0036150]; phospholipid transport [GO:0015914]; positive regulation of D-glucose import [GO:0046326]; positive regulation of insulin receptor signaling pathway [GO:0046628]; positive regulation of phosphatidylinositol 3-kinase/protein kinase B signal transduction …	0
ORC4	ENSG00000115947	protein_coding	975.75	915.732	2.96177	0.911636	4.86939e-09	975.5	1035.34	3.01508	0.717833	0.000384428	436	Nucleoli;Nucleoplasm	0	SUBCELLULAR LOCATION: Nucleus.	0	0	chromosome, telomeric region [GO:0000781]; cytosol [GO:0005829]; nuclear origin of replication recognition complex [GO:0005664]; nucleolus [GO:0005730]; nucleoplasm [GO:0005654]; nucleus [GO:0005634]; origin recognition complex [GO:0000808]	DNA replication initiation [GO:0006270]; polar body extrusion after meiotic divisions [GO:0040038]; protein polymerization [GO:0051258]	0
OPA1	ENSG00000198836	protein_coding	1573.75	1572.41	3.19656	0.80355	7.47638e-11	1516.75	1585.23	3.20009	0.645572	0.000373842	960	Mitochondria;Nucleoplasm	0	SUBCELLULAR LOCATION: [Dynamin-like GTPase OPA1, long form]: Mitochondrion inner membrane {ECO:0000269|PubMed:11017079, ECO:0000269|PubMed:16778770, ECO:0000269|PubMed:20974897, ECO:0000269|PubMed:28746876, ECO:0000269|PubMed:37612504, ECO:0000269|PubMed:37612506}; Single-pass membrane protein {ECO:0000255}. Note=Detected at contact sites between endoplasmic reticulum and mitochondrion membranes.…	0	0	axon cytoplasm [GO:1904115]; cytoplasm [GO:0005737]; cytosol [GO:0005829]; dendrite [GO:0030425]; membrane [GO:0016020]; microtubule [GO:0005874]; mitochondrial crista [GO:0030061]; mitochondrial inner membrane [GO:0005743]; mitochondrial intermembrane space [GO:0005758]; mitochondrial membrane [GO:0031966]; mitochondrial outer membrane [GO:0005741]; mitochondrion [GO:0005739]; nucleoplasm [GO:00…	apoptotic process [GO:0006915]; axonal transport of mitochondrion [GO:0019896]; cellular senescence [GO:0090398]; cristae formation [GO:0042407]; endocytosis [GO:0006897]; GTP metabolic process [GO:0046039]; inner mitochondrial membrane organization [GO:0007007]; intracellular distribution of mitochondria [GO:0048312]; membrane tubulation [GO:0097749]; mitochondrial fission [GO:0000266]; mitochon…	0
OGFRL1	ENSG00000119900	protein_coding	336	275.95	2.44083	0.749126	0.00118758	437.75	385.755	2.58631	0.729067	0.00139872	451	Golgi apparatus;Nucleoplasm	0	0	0	0	membrane [GO:0016020]	0	0
NXT2	ENSG00000101888	protein_coding	257.75	248.194	2.39479	1.1623	1.49538e-07	371.75	342.517	2.53468	0.706328	0.00155472	142	Cytosol;Nucleoplasm	0	SUBCELLULAR LOCATION: Nucleus. Cytoplasm. Note=Shuttles between the nucleus and the cytoplasm.	0	0	cytosol [GO:0005829]; nuclear pore central transport channel [GO:0044613]; nuclear RNA export factor complex [GO:0042272]; nucleoplasm [GO:0005654]; nucleus [GO:0005634]; perinuclear region of cytoplasm [GO:0048471]	mRNA export from nucleus [GO:0006406]; poly(A)+ mRNA export from nucleus [GO:0016973]; protein transport [GO:0015031]	0
NUF2	ENSG00000143228	protein_coding	916.25	1098.22	3.04069	0.785679	1.90097e-08	1060.25	1304.06	3.1153	0.596982	0.00288503	464	Nucleoplasm;Cytosol;Kinetochore	0	SUBCELLULAR LOCATION: Nucleus. Chromosome, centromere, kinetochore. Note=Localizes to kinetochores from late prophase to anaphase. Localizes specifically to the outer plate of the kinetochore. NDC80 is required for efficient kinetochore localization.	0	0	cytosol [GO:0005829]; kinetochore [GO:0000776]; membrane [GO:0016020]; Ndc80 complex [GO:0031262]; nucleoplasm [GO:0005654]; outer kinetochore [GO:0000940]	attachment of mitotic spindle microtubules to kinetochore [GO:0051315]; attachment of spindle microtubules to kinetochore [GO:0008608]; cell division [GO:0051301]; chromosome segregation [GO:0007059]; kinetochore organization [GO:0051383]; meiotic chromosome segregation [GO:0045132]; mitotic spindle assembly checkpoint signaling [GO:0007094]; mitotic spindle organization [GO:0007052]	0
NUDT21	ENSG00000167005	protein_coding	3042.25	2722.44	3.43496	0.7539	2.46397e-08	2433.25	2264.36	3.35495	0.67139	0.000126859	227	Nuclear bodies;Centriolar satellite	0	SUBCELLULAR LOCATION: Nucleus {ECO:0000269|PubMed:15169763, ECO:0000269|PubMed:19864460, ECO:0000269|PubMed:20695905, ECO:0000269|PubMed:9659921}. Cytoplasm {ECO:0000269|PubMed:19864460}. Note=Shuttles between the nucleus and the cytoplasm in a transcription- and XPO1/CRM1-independent manner, most probably in complex with the cleavage factor Im complex (CFIm) (PubMed:19864460). In punctate subnuc…	0	0	centriolar satellite [GO:0034451]; centrosome [GO:0005813]; cytoplasm [GO:0005737]; mRNA cleavage and polyadenylation specificity factor complex [GO:0005847]; mRNA cleavage factor complex [GO:0005849]; nuclear body [GO:0016604]; nucleoplasm [GO:0005654]; nucleus [GO:0005634]; paraspeckles [GO:0042382]	cell differentiation [GO:0030154]; co-transcriptional mRNA 3'-end processing, cleavage and polyadenylation pathway [GO:0180010]; mRNA 3'-end processing [GO:0031124]; mRNA alternative polyadenylation [GO:0110104]; mRNA processing [GO:0006397]; positive regulation of pro-B cell differentiation [GO:2000975]; positive regulation of stem cell differentiation [GO:2000738]; post-transcriptional regulati…	0
NUDT12	ENSG00000112874	protein_coding	383.75	376.516	2.57578	1.06887	1.97146e-08	402	379.176	2.57884	0.726509	0.00113965	462		0	SUBCELLULAR LOCATION: Cytoplasm {ECO:0000269|PubMed:12790796}. Peroxisome {ECO:0000269|PubMed:12790796}. Cytoplasmic granule {ECO:0000269|PubMed:31875550}. Note=Localizes to cytoplasmic granules in the presence of BLMH. {ECO:0000269|PubMed:31875550}.	0	0	cytoplasm [GO:0005737]; nucleus [GO:0005634]; peroxisomal matrix [GO:0005782]; peroxisome [GO:0005777]	circadian regulation of gene expression [GO:0032922]; mRNA catabolic process [GO:0006402]; mRNA methylguanosine-cap decapping [GO:0110156]; NAD catabolic process [GO:0019677]; NAD-cap decapping [GO:0110155]; NADH metabolic process [GO:0006734]; NADP catabolic process [GO:0006742]	0
NUDCD1	ENSG00000120526	protein_coding	477.5	514.391	2.71129	0.881162	1.20549e-07	550.25	592.706	2.77284	0.794192	0.000111929	583	Nucleoplasm;Cytosol	0	SUBCELLULAR LOCATION: [Isoform 1]: Cytoplasm. Nucleus.; SUBCELLULAR LOCATION: [Isoform 2]: Cytoplasm.; SUBCELLULAR LOCATION: [Isoform 3]: Cytoplasm. Nucleus.	0	0	cytosol [GO:0005829]; nucleoplasm [GO:0005654]	immune system process [GO:0002376]	0
NSL1	ENSG00000117697	protein_coding	913.25	1025.35	3.01087	0.75245	1.13163e-06	897	1014.77	3.00637	0.615033	0.000392371	281	Nuclear speckles	0	SUBCELLULAR LOCATION: Nucleus {ECO:0000269|PubMed:15502821, ECO:0000269|PubMed:16585270}. Chromosome, centromere, kinetochore {ECO:0000269|PubMed:15502821, ECO:0000269|PubMed:16585270}. Note=Associated with the kinetochore (PubMed:15502821, PubMed:16585270).	0	0	cytosol [GO:0005829]; kinetochore [GO:0000776]; MIS12/MIND type complex [GO:0000444]; nuclear speck [GO:0016607]; nucleus [GO:0005634]; outer kinetochore [GO:0000940]; spindle pole [GO:0000922]	attachment of spindle microtubules to kinetochore [GO:0008608]; cell division [GO:0051301]; mitotic sister chromatid segregation [GO:0000070]	0
NRAS	ENSG00000213281	protein_coding	1843	1709.44	3.23285	0.782489	1.90532e-08	1766	1657.17	3.21937	0.649782	0.000109497	189	Cytosol;Plasma membrane	0	SUBCELLULAR LOCATION: Cell membrane {ECO:0000269|PubMed:15705808, ECO:0000269|PubMed:26701913}; Lipid-anchor {ECO:0000269|PubMed:15705808, ECO:0000269|PubMed:26701913}; Cytoplasmic side {ECO:0000269|PubMed:15705808, ECO:0000269|PubMed:26701913}. Golgi apparatus membrane {ECO:0000269|PubMed:15705808, ECO:0000269|PubMed:26701913}; Lipid-anchor {ECO:0000269|PubMed:15705808, ECO:0000269|PubMed:267019…	0	0	cytosol [GO:0005829]; endoplasmic reticulum membrane [GO:0005789]; extracellular exosome [GO:0070062]; Golgi apparatus [GO:0005794]; Golgi membrane [GO:0000139]; membrane [GO:0016020]; plasma membrane [GO:0005886]; tertiary granule membrane [GO:0070821]	MAPK cascade [GO:0000165]; positive regulation of endothelial cell proliferation [GO:0001938]; Ras protein signal transduction [GO:0007265]	0
NR1D2	ENSG00000174738	protein_coding	624.25	607.862	2.78381	0.932792	8.00606e-09	570.25	526.655	2.72153	0.754619	0.000299864	579	Nucleoplasm	0	SUBCELLULAR LOCATION: Nucleus {ECO:0000255|PROSITE-ProRule:PRU00407, ECO:0000269|PubMed:17892483, ECO:0000269|PubMed:17996965}. Cytoplasm {ECO:0000250|UniProtKB:Q60674}. Note=Phosphorylation by CSNK1E enhances its cytoplasmic localization. {ECO:0000250|UniProtKB:Q60674}.	0	0	chromatin [GO:0000785]; cytoplasm [GO:0005737]; nucleoplasm [GO:0005654]; nucleus [GO:0005634]	cell differentiation [GO:0030154]; circadian behavior [GO:0048512]; energy homeostasis [GO:0097009]; hormone-mediated signaling pathway [GO:0009755]; intracellular receptor signaling pathway [GO:0030522]; lipid homeostasis [GO:0055088]; negative regulation of DNA-templated transcription [GO:0045892]; negative regulation of inflammatory response [GO:0050728]; negative regulation of transcription b…	0
NOL11	ENSG00000130935	protein_coding	2057.5	2216.89	3.34574	0.958154	3.02946e-09	2563.25	2811.82	3.44899	0.727558	2.75866e-05	719	Nucleoli	0	SUBCELLULAR LOCATION: Nucleus, nucleolus {ECO:0000269|PubMed:12429849, ECO:0000269|PubMed:22916032}.	0	0	nucleolus [GO:0005730]; nucleoplasm [GO:0005654]; t-UTP complex [GO:0034455]	maturation of SSU-rRNA [GO:0030490]; positive regulation of transcription of nucleolar large rRNA by RNA polymerase I [GO:1901838]	0
NOC3L	ENSG00000173145	protein_coding	930.25	941.385	2.97377	0.906711	3.58686e-08	883.25	891.747	2.95024	0.735387	0.000299133	800	Nucleoli;Nucleoli rim;Nucleoplasm	0	SUBCELLULAR LOCATION: Nucleus, nucleolus. Nucleus speckle.	0	0	mitochondrion [GO:0005739]; nuclear speck [GO:0016607]; nucleolus [GO:0005730]; nucleoplasm [GO:0005654]	DNA replication initiation [GO:0006270]; fat cell differentiation [GO:0045444]	0
NMD3	ENSG00000169251	protein_coding	1316	1249.88	3.09687	1.09849	3.03161e-10	1284.75	1285.04	3.10892	0.78377	0.00016532	503	Nucleoli;Nucleoplasm	0	SUBCELLULAR LOCATION: Cytoplasm {ECO:0000269|PubMed:12724356, ECO:0000269|PubMed:12773398}. Nucleus {ECO:0000269|PubMed:12724356, ECO:0000269|PubMed:12773398}. Note=Shuttles between the nucleus/nucleolus and the cytoplasm in a XPO1/CRM1-dependent manner. {ECO:0000269|PubMed:12724356, ECO:0000269|PubMed:12773398}.	0	0	cytoplasm [GO:0005737]; membrane [GO:0016020]; nucleolus [GO:0005730]; nucleoplasm [GO:0005654]; nucleus [GO:0005634]	positive regulation of protein binding [GO:0032092]; positive regulation of protein localization to nucleolus [GO:1904751]; positive regulation of RNA biosynthetic process [GO:1902680]; protein transport [GO:0015031]; ribosomal large subunit export from nucleus [GO:0000055]	0
NIPSNAP3A	ENSG00000136783	protein_coding	346.5	384.03	2.58437	0.894946	2.06008e-06	385	407.899	2.61055	0.934221	6.36068e-06	247		0	SUBCELLULAR LOCATION: Cytoplasm, cytosol {ECO:0000269|PubMed:12427096}. Note=May be part of some vesicular structure distinct from lysosomal vesicles.	0	0	cytosol [GO:0005829]; mitochondrion [GO:0005739]; nucleus [GO:0005634]	mitophagy [GO:0000423]	0
NGLY1	ENSG00000151092	protein_coding	869	882.317	2.94562	0.588725	9.80633e-06	942.25	1040.76	3.01735	0.617841	0.000103302	654		0	SUBCELLULAR LOCATION: Cytoplasm {ECO:0000269|PubMed:15358861}.	0	0	cytoplasm [GO:0005737]; cytosol [GO:0005829]; nucleus [GO:0005634]	glycoprotein catabolic process [GO:0006516]; positive regulation of BMP signaling pathway [GO:0030513]; protein folding [GO:0006457]	0
NEK7	ENSG00000151414	protein_coding	870	887.761	2.9483	1.28045	2.52144e-17	1088	1069.78	3.02929	1.08535	4.82399e-07	302	Nucleoplasm	0	SUBCELLULAR LOCATION: Nucleus {ECO:0000250|UniProtKB:Q9ES74}. Cytoplasm {ECO:0000269|PubMed:17586473}. Cytoplasm, cytoskeleton, spindle pole {ECO:0000269|PubMed:19414596}. Cytoplasm, cytoskeleton, microtubule organizing center, centrosome {ECO:0000269|PubMed:17101132, ECO:0000269|PubMed:17586473}. Note=Present at centrosome throughout the cell cycle (PubMed:17586473). Also detected at spindle mid…	0	0	centrosome [GO:0005813]; cytoplasm [GO:0005737]; microtubule [GO:0005874]; microtubule organizing center [GO:0005815]; nucleoplasm [GO:0005654]; nucleus [GO:0005634]; spindle pole [GO:0000922]	cellular response to potassium ion [GO:0035865]; positive regulation of NLRP3 inflammasome complex assembly [GO:1900227]; positive regulation of telomere maintenance [GO:0032206]; protein phosphorylation [GO:0006468]; regulation of mitotic cell cycle [GO:0007346]; spindle assembly [GO:0051225]	0
NEK2	ENSG00000117650	protein_coding	1007.25	1172.4	3.06908	0.847407	4.49505e-10	1101	1281.57	3.10774	0.647526	0.000226103	445	Centrosome;Nucleoplasm;Basal body;Cytokinetic bridge;Primary cilium	1 (Approved)	SUBCELLULAR LOCATION: [Isoform 1]: Nucleus. Nucleus, nucleolus {ECO:0000269|PubMed:15161910}. Cytoplasm. Cytoplasm, cytoskeleton, microtubule organizing center, centrosome {ECO:0000269|PubMed:14654843, ECO:0000269|PubMed:26220856}. Cytoplasm, cytoskeleton, spindle pole. Chromosome, centromere, kinetochore. Chromosome, centromere {ECO:0000250}. Note=STK3/MST2 and SAV1 are required for its targetin…	0	1	centrosome [GO:0005813]; ciliary basal body [GO:0036064]; cilium [GO:0005929]; condensed nuclear chromosome [GO:0000794]; cytoplasm [GO:0005737]; cytosol [GO:0005829]; intercellular bridge [GO:0045171]; kinetochore [GO:0000776]; microtubule [GO:0005874]; midbody [GO:0030496]; nucleolus [GO:0005730]; nucleoplasm [GO:0005654]; nucleus [GO:0005634]; plasma membrane [GO:0005886]; protein-containing c…	blastocyst development [GO:0001824]; cell division [GO:0051301]; centrosome separation [GO:0051299]; chromosome segregation [GO:0007059]; meiotic cell cycle [GO:0051321]; mitotic cell cycle [GO:0000278]; mitotic spindle assembly [GO:0090307]; negative regulation of centriole-centriole cohesion [GO:1903126]; positive regulation of telomere maintenance [GO:0032206]; protein autophosphorylation [GO:…	0
NEK1	ENSG00000137601	protein_coding	934.25	1029.8	3.01275	0.823726	4.29273e-09	809.5	877.45	2.94322	0.61472	0.00158653	1258	Cytosol;Centriolar satellite;Nucleoplasm;Primary cilium	0	SUBCELLULAR LOCATION: Nucleus {ECO:0000269|PubMed:15604234, ECO:0000305|PubMed:21211617}. Cytoplasm, cytoskeleton, microtubule organizing center, centrosome {ECO:0000250|UniProtKB:P51954}. Cytoplasm {ECO:0000269|PubMed:18843199}. Note=Associated with the pericentriolar material (PubMed:21211617). Localizes to centrosome during interphase and mitosis (By similarity). Translocated from cytoplasm to…	0	0	centriolar satellite [GO:0034451]; centrosome [GO:0005813]; cilium [GO:0005929]; cytoplasm [GO:0005737]; cytosol [GO:0005829]; nucleoplasm [GO:0005654]; nucleus [GO:0005634]; pericentriolar material [GO:0000242]	cell division [GO:0051301]; cilium assembly [GO:0060271]; protein phosphorylation [GO:0006468]	0
NEDD1	ENSG00000139350	protein_coding	516.5	522.193	2.71783	0.847865	4.06326e-08	589.25	563.883	2.75119	0.834515	1.13558e-05	660	Centrosome;Nucleoplasm	0	SUBCELLULAR LOCATION: Cytoplasm, cytoskeleton, microtubule organizing center, centrosome {ECO:0000269|PubMed:14654843, ECO:0000269|PubMed:19029337, ECO:0000269|PubMed:27137183}.	0	0	apical part of cell [GO:0045177]; centriole [GO:0005814]; centrosome [GO:0005813]; ciliary basal body [GO:0036064]; cytoplasm [GO:0005737]; cytosol [GO:0005829]; fibrillar center [GO:0001650]; nucleoplasm [GO:0005654]; pericentriolar material [GO:0000242]; spindle pole [GO:0000922]	cell division [GO:0051301]; microtubule nucleation [GO:0007020]; mitotic cell cycle [GO:0000278]	0
NDUFB5	ENSG00000136521	protein_coding	527	520.884	2.71674	0.59367	0.00253205	505.5	511.652	2.70898	0.691257	0.0016175	189	Mitochondria;Nucleoplasm	0	SUBCELLULAR LOCATION: Mitochondrion inner membrane {ECO:0000305|PubMed:12611891}; Single-pass membrane protein {ECO:0000305}; Matrix side {ECO:0000305}.	0	0	mitochondrial inner membrane [GO:0005743]; mitochondrion [GO:0005739]; nucleoplasm [GO:0005654]; respiratory chain complex I [GO:0045271]	aerobic respiration [GO:0009060]; mitochondrial electron transport, NADH to ubiquinone [GO:0006120]; proton motive force-driven mitochondrial ATP synthesis [GO:0042776]	0
NDFIP2	ENSG00000102471	protein_coding	1952.25	1967.43	3.2939	0.953178	1.33703e-13	1520.5	1530.15	3.18473	0.740524	0.000111929	336	Vesicles	0	SUBCELLULAR LOCATION: Endosome membrane {ECO:0000269|PubMed:18776082}; Multi-pass membrane protein {ECO:0000269|PubMed:18776082}. Golgi apparatus membrane {ECO:0000269|PubMed:12796489, ECO:0000269|PubMed:26363003}. Endosome, multivesicular body membrane {ECO:0000269|PubMed:26363003}.	0	0	cytoplasm [GO:0005737]; endoplasmic reticulum [GO:0005783]; Golgi apparatus [GO:0005794]; Golgi membrane [GO:0000139]; intracellular membrane-bounded organelle [GO:0043231]; mitochondrion [GO:0005739]; multivesicular body membrane [GO:0032585]; perinuclear region of cytoplasm [GO:0048471]	metal ion transport [GO:0030001]; negative regulation of gene expression [GO:0010629]; negative regulation of protein transport [GO:0051224]; negative regulation of transporter activity [GO:0032410]; positive regulation of canonical NF-kappaB signal transduction [GO:0043123]; positive regulation of protein ubiquitination [GO:0031398]; ubiquitin-dependent protein catabolic process [GO:0006511]; va…	0
NDFIP1	ENSG00000131507	protein_coding	1189.25	1292.07	3.11129	0.674869	0.000265198	1204.5	1312.96	3.11825	0.679307	4.45095e-05	221		0	SUBCELLULAR LOCATION: Endosome membrane {ECO:0000269|PubMed:20534535}; Multi-pass membrane protein {ECO:0000269|PubMed:20534535}. Golgi apparatus membrane {ECO:0000269|PubMed:26363003}. Synapse, synaptosome {ECO:0000250|UniProtKB:Q8R0W6}. Cell projection, dendrite {ECO:0000250|UniProtKB:Q5U2S1}. Secreted {ECO:0000269|PubMed:18819914}. Note=Detected in exosomes and secreted via the exosomal pathwa…	0	0	cell cortex [GO:0005938]; dendrite [GO:0030425]; endoplasmic reticulum [GO:0005783]; endosome membrane [GO:0010008]; extracellular region [GO:0005576]; Golgi apparatus [GO:0005794]; Golgi membrane [GO:0000139]; perinuclear region of cytoplasm [GO:0048471]; synapse [GO:0045202]	CD4-positive, alpha-beta T cell proliferation [GO:0035739]; intracellular iron ion homeostasis [GO:0006879]; metal ion transport [GO:0030001]; negative regulation of CD4-positive, alpha-beta T cell proliferation [GO:2000562]; negative regulation of gene expression [GO:0010629]; negative regulation of inflammatory response [GO:0050728]; negative regulation of interleukin-4 production [GO:0032713];…	0
NCAPG	ENSG00000109805	protein_coding	2051.75	2061.05	3.31409	0.715745	1.32613e-07	2047	2098.59	3.32193	0.587028	0.00156699	1015		0	SUBCELLULAR LOCATION: Nucleus. Cytoplasm. Chromosome. Note=In interphase cells, the majority of the condensin complex is found in the cytoplasm, while a minority of the complex is associated with chromatin. A subpopulation of the complex however remains associated with chromosome foci in interphase cells. During mitosis, most of the condensin complex is associated with the chromatin. At the onset…	0	0	condensed chromosome [GO:0000793]; condensed chromosome, centromeric region [GO:0000779]; condensed nuclear chromosome [GO:0000794]; condensin complex [GO:0000796]; cytoplasm [GO:0005737]; cytosol [GO:0005829]; membrane [GO:0016020]; nucleus [GO:0005634]	cell division [GO:0051301]; mitotic chromosome condensation [GO:0007076]; positive regulation of chromosome condensation [GO:1905821]; positive regulation of chromosome segregation [GO:0051984]; positive regulation of chromosome separation [GO:1905820]	0
NBN	ENSG00000104320	protein_coding	1411.5	1598.52	3.20372	1.07727	6.78007e-16	1221.25	1378.02	3.13926	0.905782	3.33673e-06	754	Nucleoplasm;Golgi apparatus;Mitotic chromosome	0	SUBCELLULAR LOCATION: Nucleus {ECO:0000269|PubMed:10783165, ECO:0000269|PubMed:26215093}. Chromosome {ECO:0000269|PubMed:12419185, ECO:0000269|PubMed:18411307, ECO:0000269|PubMed:18582474, ECO:0000269|PubMed:18583988, ECO:0000269|PubMed:18678890, ECO:0000269|PubMed:19338747, ECO:0000269|PubMed:23115235, ECO:0000269|PubMed:24534091, ECO:0000269|PubMed:26215093, ECO:0000269|PubMed:26438602}. Nucleu…	0	0	BRCA1-C complex [GO:0070533]; chromosomal region [GO:0098687]; chromosome, telomeric region [GO:0000781]; cytosol [GO:0005829]; Golgi apparatus [GO:0005794]; Mre11 complex [GO:0030870]; nuclear inclusion body [GO:0042405]; nucleolus [GO:0005730]; nucleoplasm [GO:0005654]; nucleus [GO:0005634]; PML body [GO:0016605]; replication fork [GO:0005657]; site of double-strand break [GO:0035861]	blastocyst growth [GO:0001832]; DNA damage checkpoint signaling [GO:0000077]; DNA damage response, signal transduction by p53 class mediator [GO:0030330]; DNA double-strand break processing [GO:0000729]; DNA strand resection involved in replication fork processing [GO:0110025]; double-strand break repair [GO:0006302]; double-strand break repair via alternative nonhomologous end joining [GO:009768…	0
NAPG	ENSG00000134265	protein_coding	351.5	359.688	2.55593	0.695633	5.15103e-06	417	438.234	2.64171	0.605063	0.00273551	312	Plasma membrane	0	SUBCELLULAR LOCATION: Membrane {ECO:0000250|UniProtKB:P81127}; Peripheral membrane protein {ECO:0000250|UniProtKB:P81127}. Golgi apparatus {ECO:0000250|UniProtKB:Q9CWZ7}.	0	0	extracellular exosome [GO:0070062]; Golgi apparatus [GO:0005794]; lysosomal membrane [GO:0005765]; mitochondrion [GO:0005739]; SNARE complex [GO:0031201]	intra-Golgi vesicle-mediated transport [GO:0006891]; intracellular protein transport [GO:0006886]; membrane fusion [GO:0061025]; protein stabilization [GO:0050821]; protein-containing complex assembly [GO:0065003]	0
NAMPT	ENSG00000105835	protein_coding	1144.75	1223.04	3.08744	0.904795	3.53695e-10	978.25	1016.47	3.00709	0.777366	4.18029e-05	491	Nuclear speckles;Cell Junctions	0	SUBCELLULAR LOCATION: Nucleus {ECO:0000269|PubMed:24130902}. Cytoplasm {ECO:0000250|UniProtKB:Q99KQ4}. Secreted {ECO:0000269|PubMed:21741723}. Note=Under non-inflammatory conditions, visfatin predominantly exhibits a granular pattern within the nucleus. Secreted by endothelial cells upon IL-1beta stimulation. Abundantly secreted in milk, reaching 100-fold higher concentrations compared to materna…	0	0	cell junction [GO:0030054]; cytosol [GO:0005829]; extracellular exosome [GO:0070062]; nuclear speck [GO:0016607]	cell-cell signaling [GO:0007267]; circadian regulation of gene expression [GO:0032922]; inflammatory response [GO:0006954]; NAD biosynthetic process [GO:0009435]; positive regulation of canonical NF-kappaB signal transduction [GO:0043123]; positive regulation of cell population proliferation [GO:0008284]; positive regulation of ERK1 and ERK2 cascade [GO:0070374]; positive regulation of gene expre…	0
NAE1	ENSG00000159593	protein_coding	1819.25	2141.33	3.33068	0.946897	5.61034e-10	1664.75	1893.72	3.27732	0.716615	0.000372153	534	Nucleoplasm;Centrosome;Microtubules	0	SUBCELLULAR LOCATION: Cell membrane {ECO:0000269|PubMed:14557245}. Note=Colocalizes with APP in lipid rafts.	0	0	cytoplasm [GO:0005737]; cytosol [GO:0005829]; glutamatergic synapse [GO:0098978]; plasma membrane [GO:0005886]; protein-containing complex [GO:0032991]	mitotic DNA replication checkpoint signaling [GO:0033314]; neuron apoptotic process [GO:0051402]; protein neddylation [GO:0045116]; regulation of apoptotic process [GO:0042981]; regulation of neuron apoptotic process [GO:0043523]; regulation of postsynapse assembly [GO:0150052]; signal transduction [GO:0007165]	0
NAA50	ENSG00000121579	protein_coding	5999.75	5987.48	3.77724	0.761028	4.96493e-09	3880.5	4020.36	3.60426	0.637939	0.000176912	169	Nucleoli	0	SUBCELLULAR LOCATION: Cytoplasm {ECO:0000269|PubMed:16507339, ECO:0000269|PubMed:17502424, ECO:0000269|PubMed:25732826, ECO:0000269|PubMed:27422821}. Nucleus {ECO:0000269|PubMed:25732826}. Note=Localizes to the cytoplasm in interphase cells (PubMed:17502424). {ECO:0000269|PubMed:17502424}.	0	0	cytoplasm [GO:0005737]; cytosol [GO:0005829]; extracellular exosome [GO:0070062]; NatA complex [GO:0031415]; nucleolus [GO:0005730]; nucleus [GO:0005634]	establishment of mitotic sister chromatid cohesion [GO:0034087]; mitotic sister chromatid cohesion [GO:0007064]; mitotic sister chromatid cohesion, centromeric [GO:0071962]; N-terminal protein amino acid acetylation [GO:0006474]; post-translational protein modification [GO:0043687]	0
NAA15	ENSG00000164134	protein_coding	3610.25	3627.83	3.55965	1.02028	2.61693e-19	3342.25	3362.3	3.52664	0.809601	3.2921e-05	866	Cytosol;Nuclear bodies	0	SUBCELLULAR LOCATION: Cytoplasm. Nucleus. Note=Mainly cytoplasmic, nuclear in some cases. Present in the free cytosolic and cytoskeleton-bound polysomes, but not in the membrane-bound polysomes.	0	0	cytoplasm [GO:0005737]; cytosol [GO:0005829]; intracellular membrane-bounded organelle [GO:0043231]; membrane [GO:0016020]; NatA complex [GO:0031415]; nuclear body [GO:0016604]; nucleus [GO:0005634]; transcription regulator complex [GO:0005667]	angiogenesis [GO:0001525]; cell differentiation [GO:0030154]; N-terminal protein amino acid acetylation [GO:0006474]; negative regulation of apoptotic process [GO:0043066]; positive regulation of DNA-templated transcription [GO:0045893]; protein stabilization [GO:0050821]	0
N4BP2	ENSG00000078177	protein_coding	322	318.386	2.50295	0.875957	3.14248e-06	250	231.644	2.36482	0.915362	2.11706e-05	1770	Nucleoplasm;Cytosol;Plasma membrane	0	SUBCELLULAR LOCATION: Cytoplasm {ECO:0000250}.	0	0	cytosol [GO:0005829]	0	0
MZT1	ENSG00000204899	protein_coding	2449.75	2597.85	3.41461	1.00986	1.47382e-11	1688.5	1729.11	3.23782	0.838158	2.85e-05	82		0	SUBCELLULAR LOCATION: Cytoplasm, cytoskeleton, microtubule organizing center, centrosome {ECO:0000269|PubMed:20360068}. Cytoplasm, cytoskeleton, spindle {ECO:0000269|PubMed:20360068}.	0	0	centrosome [GO:0005813]; cytosol [GO:0005829]; gamma-tubulin ring complex [GO:0000931]; interphase microtubule organizing center [GO:0031021]; spindle [GO:0005819]	gamma-tubulin complex localization [GO:0033566]; microtubule nucleation by interphase microtubule organizing center [GO:0051415]; mitotic spindle assembly [GO:0090307]	0
MYBL1	ENSG00000185697	protein_coding	392.5	420.544	2.62381	0.878149	1.39968e-06	359.75	360.656	2.55709	0.632591	0.00347984	752	Nucleoplasm	0	SUBCELLULAR LOCATION: Nucleus {ECO:0000250|UniProtKB:P51960}.	0	0	nucleoplasm [GO:0005654]; nucleus [GO:0005634]	cell differentiation [GO:0030154]; male meiosis I [GO:0007141]; mitotic cell cycle [GO:0000278]; positive regulation of DNA-templated transcription [GO:0045893]; positive regulation of piRNA transcription [GO:0140543]; positive regulation of transcription by RNA polymerase II [GO:0045944]; spermatogenesis [GO:0007283]	0
MUT	ENSG00000146085	protein_coding	585.25	625.35	2.79612	0.86053	2.48371e-06	608.75	666.077	2.82352	0.776295	3.42229e-05	750	Cytosol;Mitochondria	0	SUBCELLULAR LOCATION: Mitochondrion matrix {ECO:0000269|PubMed:24458}. Mitochondrion {ECO:0000269|PubMed:28943303}. Cytoplasm {ECO:0000269|PubMed:28943303}.	0	0	cytoplasm [GO:0005737]; mitochondrial matrix [GO:0005759]; mitochondrion [GO:0005739]	homocysteine metabolic process [GO:0050667]; positive regulation of GTPase activity [GO:0043547]; post-embryonic development [GO:0009791]; propionate metabolic process, methylmalonyl pathway [GO:0019678]; succinyl-CoA biosynthetic process [GO:1901290]	0
MTMR6	ENSG00000139505	protein_coding	472.25	444.666	2.64803	1.152	1.37988e-09	590.5	518.547	2.71479	0.976444	1.36479e-06	621		0	SUBCELLULAR LOCATION: Cytoplasm {ECO:0000269|PubMed:19038970}. Endoplasmic reticulum-Golgi intermediate compartment {ECO:0000269|PubMed:16787938, ECO:0000269|PubMed:19038970}. Endoplasmic reticulum {ECO:0000269|PubMed:19038970}. Cell projection, ruffle membrane {ECO:0000250|UniProtKB:Q8VE11}; Peripheral membrane protein {ECO:0000305}; Cytoplasmic side {ECO:0000305}. Cytoplasm, perinuclear region …	0	0	cytoplasm [GO:0005737]; cytosol [GO:0005829]; endoplasmic reticulum [GO:0005783]; endoplasmic reticulum-Golgi intermediate compartment [GO:0005793]; nuclear envelope [GO:0005635]; perinuclear region of cytoplasm [GO:0048471]; ruffle membrane [GO:0032587]	endocytosis [GO:0006897]; phosphatidylinositol biosynthetic process [GO:0006661]; phosphatidylinositol dephosphorylation [GO:0046856]; protein dephosphorylation [GO:0006470]	0
MTM1	ENSG00000171100	protein_coding	278.25	258.629	2.41268	0.710137	2.35088e-05	418.5	436.362	2.63985	0.656204	0.000263789	603	Plasma membrane	0	SUBCELLULAR LOCATION: Cytoplasm {ECO:0000269|PubMed:10900271, ECO:0000269|PubMed:11001925, ECO:0000269|PubMed:12847286}. Cell membrane; Peripheral membrane protein {ECO:0000269|PubMed:11001925, ECO:0000269|PubMed:12847286}. Cell projection, filopodium {ECO:0000269|PubMed:12118066}. Cell projection, ruffle {ECO:0000269|PubMed:12118066}. Late endosome {ECO:0000269|PubMed:14722070}. Cytoplasm, myofi…	0	0	cytoplasm [GO:0005737]; cytosol [GO:0005829]; filopodium [GO:0030175]; I band [GO:0031674]; late endosome [GO:0005770]; membrane [GO:0016020]; plasma membrane [GO:0005886]; ruffle [GO:0001726]	autophagosome assembly [GO:0000045]; endosome to lysosome transport [GO:0008333]; intermediate filament organization [GO:0045109]; mitochondrion distribution [GO:0048311]; mitochondrion organization [GO:0007005]; muscle cell cellular homeostasis [GO:0046716]; negative regulation of autophagosome assembly [GO:1902902]; negative regulation of phosphatidylinositol 3-kinase/protein kinase B signal tr…	0
MTHFD2L	ENSG00000163738	protein_coding	153	147.251	2.16806	0.62001	0.0101665	143	146.351	2.1654	0.599121	0.0389498	347		0	SUBCELLULAR LOCATION: Mitochondrion inner membrane {ECO:0000250|UniProtKB:D3ZUA0}; Peripheral membrane protein {ECO:0000250|UniProtKB:D3ZUA0}; Matrix side {ECO:0000250|UniProtKB:D3ZUA0}.	0	0	mitochondrial inner membrane [GO:0005743]; mitochondrial matrix [GO:0005759]; mitochondrion [GO:0005739]	10-formyltetrahydrofolate metabolic process [GO:0009256]; amino acid biosynthetic process [GO:0008652]; folic acid metabolic process [GO:0046655]; purine nucleotide biosynthetic process [GO:0006164]; tetrahydrofolate interconversion [GO:0035999]	0
MTHFD2	ENSG00000065911	protein_coding	1878.75	1833.17	3.2632	0.623717	2.03507e-05	1586.25	1516.43	3.18082	0.657683	7.97221e-06	350	Mitochondria	0	SUBCELLULAR LOCATION: Mitochondrion.	0	0	extracellular space [GO:0005615]; mitochondrial matrix [GO:0005759]; mitochondrion [GO:0005739]	folic acid metabolic process [GO:0046655]; formate biosynthetic process [GO:0015943]; tetrahydrofolate interconversion [GO:0035999]; tetrahydrofolate metabolic process [GO:0046653]	0
MSMO1	ENSG00000052802	protein_coding	634	719.782	2.8572	0.609704	0.000372034	508	541.299	2.73344	0.62157	0.00768512	293	Endoplasmic reticulum	0	SUBCELLULAR LOCATION: Endoplasmic reticulum membrane {ECO:0000305}; Multi-pass membrane protein {ECO:0000305}.	0	0	endoplasmic reticulum [GO:0005783]; endoplasmic reticulum membrane [GO:0005789]; membrane [GO:0016020]; plasma membrane [GO:0005886]	cholesterol biosynthetic process [GO:0006695]; fatty acid metabolic process [GO:0006631]; steroid metabolic process [GO:0008202]; sterol biosynthetic process [GO:0016126]	1
MRPS10	ENSG00000048544	protein_coding	708.75	886.301	2.94758	0.732135	1.4903e-06	692	813.761	2.9105	0.6188	0.00405443	201	Mitochondria;Actin filaments	0	SUBCELLULAR LOCATION: Mitochondrion {ECO:0000269|PubMed:25838379}.	0	0	mitochondrial inner membrane [GO:0005743]; mitochondrial matrix [GO:0005759]; mitochondrial small ribosomal subunit [GO:0005763]; mitochondrion [GO:0005739]	mitochondrial translation [GO:0032543]	0
MRPL42	ENSG00000198015	protein_coding	2036.75	2316.27	3.36479	0.906557	4.51743e-10	1811.5	1901.71	3.27914	0.708888	0.000199142	142	Mitochondria;Plasma membrane	0	SUBCELLULAR LOCATION: Mitochondrion {ECO:0000269|PubMed:11279123, ECO:0000269|PubMed:25278503, ECO:0000269|PubMed:25838379, ECO:0000269|PubMed:28892042}.	0	0	mitochondrial inner membrane [GO:0005743]; mitochondrial large ribosomal subunit [GO:0005762]; mitochondrial small ribosomal subunit [GO:0005763]; mitochondrion [GO:0005739]; plasma membrane [GO:0005886]	mitochondrial translation [GO:0032543]; translation [GO:0006412]	0
MPP7	ENSG00000150054	protein_coding	120.5	120.796	2.08205	0.719626	0.0124873	127	120.78	2.08199	0.600761	0.0146755	576	Cell Junctions;Nucleoplasm	0	SUBCELLULAR LOCATION: Membrane; Peripheral membrane protein {ECO:0000269|PubMed:17332497}. Lateral cell membrane; Peripheral membrane protein {ECO:0000269|PubMed:17332497}. Cell junction, tight junction {ECO:0000269|PubMed:17237226, ECO:0000269|PubMed:17332497}. Cell junction, adherens junction {ECO:0000269|PubMed:17237226, ECO:0000269|PubMed:17332497}. Cytoplasm, cell cortex {ECO:0000269|PubMed:…	0	0	adherens junction [GO:0005912]; bicellular tight junction [GO:0005923]; cell cortex [GO:0005938]; cell junction [GO:0030054]; cell-cell junction [GO:0005911]; lateral plasma membrane [GO:0016328]; MPP7-DLG1-LIN7 complex [GO:0097025]; nucleoplasm [GO:0005654]; plasma membrane [GO:0005886]	bicellular tight junction assembly [GO:0070830]; establishment of cell polarity [GO:0030010]; positive regulation of protein-containing complex assembly [GO:0031334]; protein localization to adherens junction [GO:0071896]	0
MPP5	ENSG00000072415	protein_coding	804	726.002	2.86094	0.61663	1.05398e-05	716	643.665	2.80866	0.586792	0.00134234	675	Nucleoplasm;Plasma membrane;Cell Junctions;Cytosol	0	SUBCELLULAR LOCATION: Golgi apparatus {ECO:0000269|PubMed:21479189}. Cell membrane; Peripheral membrane protein. Endomembrane system; Peripheral membrane protein. Cell junction, tight junction {ECO:0000269|PubMed:20861307, ECO:0000269|PubMed:34404733}. Cell junction, adherens junction {ECO:0000269|PubMed:16519681, ECO:0000269|PubMed:34404733}. Cell projection, axon {ECO:0000250|UniProtKB:Q9JLB2}.…	0	0	adherens junction [GO:0005912]; apical junction complex [GO:0043296]; apical plasma membrane [GO:0016324]; axon [GO:0030424]; bicellular tight junction [GO:0005923]; cytoplasm [GO:0005737]; endoplasmic reticulum-Golgi intermediate compartment membrane [GO:0033116]; extracellular exosome [GO:0070062]; Golgi apparatus [GO:0005794]; lateral loop [GO:0043219]; myelin sheath adaxonal region [GO:003574…	central nervous system neuron development [GO:0021954]; cerebral cortex development [GO:0021987]; establishment or maintenance of epithelial cell apical/basal polarity [GO:0045197]; establishment or maintenance of polarity of embryonic epithelium [GO:0016332]; gene expression [GO:0010467]; generation of neurons [GO:0048699]; morphogenesis of an epithelial sheet [GO:0002011]; myelin assembly [GO:0…	0
MPC2	ENSG00000143158	protein_coding	508.5	536.515	2.72958	0.684835	0.000731028	519.75	513.773	2.71077	0.657106	0.00377754	127		0	SUBCELLULAR LOCATION: Mitochondrion inner membrane {ECO:0000269|PubMed:22628558, ECO:0000269|PubMed:26253029, ECO:0000269|PubMed:29472561}; Multi-pass membrane protein {ECO:0000255}.	0	0	inner mitochondrial membrane protein complex [GO:0098800]; mitochondrial inner membrane [GO:0005743]; mitochondrion [GO:0005739]; nucleus [GO:0005634]	mitochondrial pyruvate transmembrane transport [GO:0006850]; positive regulation of insulin secretion involved in cellular response to glucose stimulus [GO:0035774]; pyruvate decarboxylation to acetyl-CoA [GO:0006086]	0
MOSPD1	ENSG00000101928	protein_coding	492.75	479.359	2.68066	1.06225	2.0492e-07	784.5	789.343	2.89727	0.764516	0.000186421	213	Nucleoplasm;Vesicles	0	SUBCELLULAR LOCATION: Endoplasmic reticulum membrane {ECO:0000250|UniProtKB:Q8VEL0}; Multi-pass membrane protein {ECO:0000255}. Golgi apparatus membrane {ECO:0000250|UniProtKB:Q8VEL0}; Multi-pass membrane protein {ECO:0000255}.	0	0	cytoplasm [GO:0005737]; endoplasmic reticulum membrane [GO:0005789]; Golgi membrane [GO:0000139]; nucleus [GO:0005634]; perinuclear region of cytoplasm [GO:0048471]	cell differentiation [GO:0030154]; negative regulation of transcription by RNA polymerase II [GO:0000122]; positive regulation of transcription by RNA polymerase II [GO:0045944]	0
MORC3	ENSG00000159256	protein_coding	444.5	494.655	2.6943	1.00179	1.35102e-10	580.5	591.828	2.7722	0.830687	0.000235843	939	Nucleoplasm;Mitochondria	0	SUBCELLULAR LOCATION: Nucleus, nucleoplasm {ECO:0000269|PubMed:11927593, ECO:0000269|PubMed:17332504}. Nucleus matrix {ECO:0000269|PubMed:11927593, ECO:0000269|PubMed:20501696}. Nucleus, PML body {ECO:0000269|PubMed:17332504, ECO:0000269|PubMed:27440897}. Chromosome {ECO:0000250|UniProtKB:F7BJB9}. Note=Also found in PML-independent nuclear bodies. Localization to nuclear bodies is ATP-dependent. …	0	0	chromatin [GO:0000785]; nuclear matrix [GO:0016363]; nucleoplasm [GO:0005654]; nucleus [GO:0005634]; PML body [GO:0016605]	antiviral innate immune response [GO:0140374]; maintenance of protein location in nucleus [GO:0051457]; negative regulation of fibroblast proliferation [GO:0048147]; negative regulation of interferon-beta production [GO:0032688]; negative regulation of transcription by RNA polymerase II [GO:0000122]; peptidyl-serine phosphorylation [GO:0018105]; positive regulation of cellular senescence [GO:2000…	0
MOB4	ENSG00000115540	protein_coding	375.5	418.731	2.62193	1.054	3.67392e-09	439.5	430.131	2.6336	1.17387	6.31498e-06	225		0	SUBCELLULAR LOCATION: Cytoplasm, perinuclear region {ECO:0000269|PubMed:11319234}. Membrane {ECO:0000269|PubMed:11319234}; Peripheral membrane protein {ECO:0000269|PubMed:11319234}. Golgi apparatus, Golgi stack membrane {ECO:0000269|PubMed:11319234}; Peripheral membrane protein {ECO:0000269|PubMed:11319234}. Note=In a perinuclear punctate pattern. Associated with membranes and the Golgi stacks.	0	0	cytoplasm [GO:0005737]; FAR/SIN/STRIPAK complex [GO:0090443]; glutamatergic synapse [GO:0098978]; Golgi apparatus [GO:0005794]; Golgi cisterna membrane [GO:0032580]; perinuclear region of cytoplasm [GO:0048471]; postsynapse [GO:0098794]	negative regulation of hippo signaling [GO:0035331]	0
MOB1B	ENSG00000173542	protein_coding	562	562.034	2.74976	0.850458	2.22978e-08	680	684.162	2.83516	0.766042	0.000708219	216	Nucleoli;Nucleoplasm;Cytosol	0	SUBCELLULAR LOCATION: Cytoplasm {ECO:0000269|PubMed:15067004}. Nucleus {ECO:0000269|PubMed:15067004}.	0	0	cytoplasm [GO:0005737]; cytosol [GO:0005829]; extracellular exosome [GO:0070062]; nucleus [GO:0005634]	hippo signaling [GO:0035329]; regulation of protein autophosphorylation [GO:0031952]	0
MOB1A	ENSG00000114978	protein_coding	2179.25	1960.17	3.29229	0.678013	1.74799e-06	2532	2428.7	3.38537	0.617008	0.000575818	216	Nucleoli;Cytosol;Nucleoplasm	0	0	0	0	cytoplasm [GO:0005737]; cytosol [GO:0005829]; extracellular exosome [GO:0070062]; nucleus [GO:0005634]	hippo signaling [GO:0035329]	0
MMGT1	ENSG00000169446	protein_coding	1589.5	1478.33	3.16977	0.813433	1.72593e-06	1971.5	1968.4	3.29411	0.629183	0.000380294	131		0	SUBCELLULAR LOCATION: Endoplasmic reticulum membrane {ECO:0000269|PubMed:22119785}; Multi-pass membrane protein {ECO:0000269|PubMed:32439656, ECO:0000269|PubMed:32459176}. Golgi apparatus membrane {ECO:0000250|UniProtKB:Q8K273}; Multi-pass membrane protein {ECO:0000269|PubMed:32439656, ECO:0000269|PubMed:32459176}. Early endosome membrane {ECO:0000250|UniProtKB:Q8K273}; Multi-pass membrane protei…	0	0	early endosome [GO:0005769]; early endosome membrane [GO:0031901]; EMC complex [GO:0072546]; endoplasmic reticulum membrane [GO:0005789]; Golgi apparatus [GO:0005794]; Golgi membrane [GO:0000139]; membrane [GO:0016020]; plasma membrane [GO:0005886]	copper ion transport [GO:0006825]; magnesium ion transport [GO:0015693]; protein insertion into ER membrane by stop-transfer membrane-anchor sequence [GO:0045050]; tail-anchored membrane protein insertion into ER membrane [GO:0071816]	0
MMADHC	ENSG00000168288	protein_coding	1415.75	1465.2	3.1659	0.741408	9.19129e-07	1454.25	1487.92	3.17258	0.619423	0.000828514	296		0	SUBCELLULAR LOCATION: Cytoplasm {ECO:0000269|PubMed:23270877}. Mitochondrion {ECO:0000269|PubMed:23270877}.	0	0	cytoplasm [GO:0005737]; cytosol [GO:0005829]; mitochondrion [GO:0005739]	cobalamin metabolic process [GO:0009235]	0
MLF1	ENSG00000178053	protein_coding	395	342.4	2.53453	0.863897	1.19093e-07	418	402.271	2.60452	0.640054	0.00069348	268	Basal body;Centrosome;End piece;Mid piece;Nucleoplasm;Principal piece;Cytosol;Focal adhesion sites;Plasma membrane;Vesicles	0	SUBCELLULAR LOCATION: Cytoplasm {ECO:0000250|UniProtKB:Q9QWV4}. Nucleus {ECO:0000250|UniProtKB:Q9QWV4}. Cell projection, cilium {ECO:0000250|UniProtKB:Q9QWV4}. Cytoplasm, cytoskeleton, cilium basal body {ECO:0000250|UniProtKB:Q9QWV4}. Note=Shuttles between the cytoplasm and nucleus. {ECO:0000250|UniProtKB:Q9QWV4}.	0	0	ciliary basal body [GO:0036064]; cilium [GO:0005929]; cytoplasm [GO:0005737]; nucleus [GO:0005634]; perinuclear region of cytoplasm [GO:0048471]	DNA-templated transcription [GO:0006351]; myeloid progenitor cell differentiation [GO:0002318]; regulation of cell cycle G1/S phase transition [GO:1902806]; regulation of DNA-templated transcription [GO:0006355]; regulation of signal transduction by p53 class mediator [GO:1901796]	0
MKLN1	ENSG00000128585	protein_coding	776.75	631.033	2.80005	0.674979	3.28327e-06	857	666.417	2.82375	0.703447	8.10707e-05	735	Cytosol;Plasma membrane;Vesicles	0	SUBCELLULAR LOCATION: Cytoplasm {ECO:0000269|PubMed:17467196}. Cytoplasm, cytosol {ECO:0000250|UniProtKB:O89050}. Nucleus, nucleoplasm {ECO:0000250|UniProtKB:O89050}. Cell projection, ruffle {ECO:0000250|UniProtKB:O89050}. Cytoplasm, cell cortex {ECO:0000250|UniProtKB:O89050}. Synapse {ECO:0000250|UniProtKB:O89050}. Postsynapse {ECO:0000250|UniProtKB:O89050}. Note=Colocalizes with GABRA1 at synap…	0	0	cell cortex [GO:0005938]; cytoplasm [GO:0005737]; cytosol [GO:0005829]; GABA-ergic synapse [GO:0098982]; nucleoplasm [GO:0005654]; postsynaptic endosome membrane [GO:0098895]; postsynaptic specialization membrane of symmetric synapse [GO:0099164]; ruffle [GO:0001726]; ubiquitin ligase complex [GO:0000151]	actin cytoskeleton organization [GO:0030036]; cell-matrix adhesion [GO:0007160]; neurotransmitter receptor transport postsynaptic membrane to endosome [GO:0098968]; regulation of cell shape [GO:0008360]; regulation of receptor internalization [GO:0002090]; signal transduction [GO:0007165]; vesicle-mediated transport in synapse [GO:0099003]	0
MIS18BP1	ENSG00000129534	protein_coding	646.5	669.375	2.82567	0.999165	3.47009e-11	812	776.482	2.89013	0.665389	0.000746972	1132	Nucleoli;Cytosol	0	SUBCELLULAR LOCATION: Nucleus {ECO:0000269|PubMed:17199038}. Chromosome, centromere {ECO:0000269|PubMed:17199038}. Note=Associated with centromeres in interphase cells, from late anaphase to the G1 phase. Not detected on centromeres during earlier phases of mitosis. Associated with chromatin. {ECO:0000269|PubMed:17199038}.	0	0	chromosome, centromeric region [GO:0000775]; nucleoplasm [GO:0005654]	cell division [GO:0051301]	0
MIGA1	ENSG00000180488	protein_coding	485.5	457.317	2.66022	0.842881	0.000194906	592.75	597.702	2.77648	0.736077	0.00054259	632	Mitochondria	0	SUBCELLULAR LOCATION: Mitochondrion outer membrane {ECO:0000269|PubMed:26711011}; Single-pass membrane protein {ECO:0000255}.	0	0	mitochondrial outer membrane [GO:0005741]; mitochondrion [GO:0005739]; plasma membrane [GO:0005886]	mitochondrial fusion [GO:0008053]	0
MIER3	ENSG00000155545	protein_coding	675.5	570.766	2.75646	0.886426	9.94158e-10	625	572.033	2.75742	0.810146	0.000391377	550	Nucleoplasm	0	SUBCELLULAR LOCATION: Nucleus {ECO:0000255|PROSITE-ProRule:PRU00512, ECO:0000255|PROSITE-ProRule:PRU00624}.	0	0	nucleoplasm [GO:0005654]; nucleus [GO:0005634]; protein-containing complex [GO:0032991]	negative regulation of transcription by RNA polymerase II [GO:0000122]	0
MIER1	ENSG00000198160	protein_coding	1331.5	1299.46	3.11376	1.04415	6.62985e-12	1272.25	1230.58	3.09011	0.842447	0.000134399	512	Nucleoplasm	0	SUBCELLULAR LOCATION: [Isoform 1]: Nucleus.; SUBCELLULAR LOCATION: [Isoform 2]: Nucleus.; SUBCELLULAR LOCATION: [Isoform 3]: Nucleus.; SUBCELLULAR LOCATION: [Isoform 4]: Cytoplasm.; SUBCELLULAR LOCATION: [Isoform 5]: Cytoplasm.; SUBCELLULAR LOCATION: [Isoform 6]: Cytoplasm.	0	0	cytoplasm [GO:0005737]; nucleoplasm [GO:0005654]; nucleus [GO:0005634]; protein-containing complex [GO:0032991]; transcription repressor complex [GO:0017053]	chromatin remodeling [GO:0006338]; negative regulation of transcription by RNA polymerase II [GO:0000122]; positive regulation of canonical NF-kappaB signal transduction [GO:0043123]; regulation of DNA-templated transcription [GO:0006355]	0
MICU3	ENSG00000155970	protein_coding	100.25	79.7053	1.90149	1.03947	0.00101851	108.75	97.4554	1.98881	0.709919	0.0235182	530		0	SUBCELLULAR LOCATION: Mitochondrion intermembrane space {ECO:0000250|UniProtKB:Q8IYU8}. Mitochondrion inner membrane {ECO:0000250|UniProtKB:Q8IYU8}. Note=Recruited to the mitochondrial inner membrane via its association with the uniplex complex. {ECO:0000250|UniProtKB:Q8IYU8}.	0	0	mitochondrial inner membrane [GO:0005743]; mitochondrial intermembrane space [GO:0005758]; mitochondrion [GO:0005739]; uniplex complex [GO:1990246]	calcium import into the mitochondrion [GO:0036444]; cellular response to calcium ion [GO:0071277]; mitochondrial calcium ion homeostasis [GO:0051560]; positive regulation of neurotransmitter secretion [GO:0001956]	0
MICU2	ENSG00000165487	protein_coding	601	697.081	2.84328	0.869706	4.51539e-09	603	680.615	2.8329	0.752573	0.000297952	434	Nucleoplasm;Mitochondria	0	SUBCELLULAR LOCATION: Mitochondrion intermembrane space {ECO:0000269|PubMed:24231807, ECO:0000269|PubMed:24560927, ECO:0000269|PubMed:26774479, ECO:0000269|PubMed:27099988}. Mitochondrion inner membrane {ECO:0000269|PubMed:24231807, ECO:0000269|PubMed:27099988, ECO:0000269|PubMed:28615291}. Note=Recruited to the mitochondrial inner membrane via its association with the uniplex complex. {ECO:00002…	0	0	calcium channel complex [GO:0034704]; mitochondrial inner membrane [GO:0005743]; mitochondrial intermembrane space [GO:0005758]; mitochondrion [GO:0005739]; uniplex complex [GO:1990246]	calcium import into the mitochondrion [GO:0036444]; cellular response to calcium ion [GO:0071277]; mitochondrial calcium ion homeostasis [GO:0051560]; mitochondrial calcium ion transmembrane transport [GO:0006851]; negative regulation of mitochondrial calcium ion concentration [GO:0051562]; positive regulation of mitochondrial calcium ion concentration [GO:0051561]	0
MIB1	ENSG00000101752	protein_coding	2426.75	2177.29	3.33792	0.727108	2.23716e-06	2176.25	1834.69	3.26356	0.612193	0.000978576	1006	Microtubules;Primary cilium;Basal body;Centriolar satellite;Mitotic spindle	0	SUBCELLULAR LOCATION: Cytoplasm {ECO:0000269|PubMed:24121310}. Cytoplasm, cytoskeleton, microtubule organizing center, centrosome, centriolar satellite {ECO:0000269|PubMed:24121310}. Cell membrane {ECO:0000250}. Note=Localizes to the plasma membrane (By similarity). According to PubMed:15048887, it is mitochondrial, however such localization remains unclear. Displaced from centriolar satellites i…	0	0	centriolar satellite [GO:0034451]; centrosome [GO:0005813]; cytoplasm [GO:0005737]; cytoplasmic vesicle [GO:0031410]; cytosol [GO:0005829]; glutamatergic synapse [GO:0098978]; plasma membrane [GO:0005886]; postsynaptic density [GO:0014069]	blood vessel development [GO:0001568]; central nervous system neuron differentiation [GO:0021953]; endocytosis [GO:0006897]; heart looping [GO:0001947]; in utero embryonic development [GO:0001701]; negative regulation of neuron differentiation [GO:0045665]; neural tube formation [GO:0001841]; Notch signaling pathway [GO:0007219]; positive regulation of endocytosis [GO:0045807]; protein ubiquitina…	0
MED21	ENSG00000152944	protein_coding	428.25	378.468	2.57803	0.808041	1.94696e-07	492.25	423.772	2.62713	0.590909	0.00592781	144	Nucleoplasm;Cytosol;Nucleoli	0	SUBCELLULAR LOCATION: Nucleus {ECO:0000305}.	0	0	core mediator complex [GO:0070847]; mediator complex [GO:0016592]; nucleoplasm [GO:0005654]; nucleus [GO:0005634]; ubiquitin ligase complex [GO:0000151]	blastocyst development [GO:0001824]; positive regulation of transcription by RNA polymerase II [GO:0045944]; positive regulation of transcription elongation by RNA polymerase II [GO:0032968]; positive regulation of transcription initiation by RNA polymerase II [GO:0060261]; protein ubiquitination [GO:0016567]; regulation of transcription by RNA polymerase II [GO:0006357]; RNA polymerase II preini…	0
ME2	ENSG00000082212	protein_coding	1186	1280.55	3.1074	0.746906	1.16419e-05	1112	1240.63	3.09364	0.67665	1.72826e-05	584	Mitochondria	0	SUBCELLULAR LOCATION: Mitochondrion matrix {ECO:0000269|PubMed:1993674}.	0	0	intracellular membrane-bounded organelle [GO:0043231]; mitochondrial matrix [GO:0005759]; mitochondrion [GO:0005739]	malate metabolic process [GO:0006108]; pyruvate metabolic process [GO:0006090]; regulation of NADP metabolic process [GO:1902031]	0
MBNL3	ENSG00000076770	protein_coding	403.5	280.323	2.44766	0.817361	2.37716e-05	517.5	391.752	2.59301	0.614223	0.00301133	354	Nucleoplasm;Cytosol	0	SUBCELLULAR LOCATION: Nucleus {ECO:0000269|PubMed:11929853}. Cytoplasm {ECO:0000269|PubMed:11929853}. Note=Greater concentration in the nucleus. In both DM1 and DM2 patients, colocalizes with nuclear foci of retained expanded-repeat transcripts.	0	0	cytoplasm [GO:0005737]; cytosol [GO:0005829]; nucleoplasm [GO:0005654]	mRNA processing [GO:0006397]; negative regulation of myoblast differentiation [GO:0045662]; regulation of RNA splicing [GO:0043484]; RNA splicing [GO:0008380]	0
MBLAC2	ENSG00000176055	protein_coding	140.75	137.255	2.13753	0.913971	7.98587e-05	120.75	115.176	2.06136	1.03283	0.00058039	279	Mitochondria;Nucleoplasm	0	SUBCELLULAR LOCATION: Endoplasmic reticulum membrane {ECO:0000269|PubMed:33219126}; Lipid-anchor {ECO:0000269|PubMed:33219126}. Cell membrane {ECO:0000269|PubMed:33219126}; Lipid-anchor {ECO:0000269|PubMed:33219126}.	0	0	endoplasmic reticulum membrane [GO:0005789]; extracellular exosome [GO:0070062]; mitochondrion [GO:0005739]; plasma membrane [GO:0005886]	fatty acid metabolic process [GO:0006631]	0
MBIP	ENSG00000151332	protein_coding	355	370.714	2.56904	0.865356	8.55522e-06	413.25	431.556	2.63504	0.633208	0.00633932	344	Cytosol;Nucleoli;Nucleoplasm	0	SUBCELLULAR LOCATION: Nucleus. Cytoplasm. Note=Shows a cytoplasmic localization when coexpressed with MAP3K12.	0	0	ATAC complex [GO:0140672]; cytosol [GO:0005829]; mitotic spindle [GO:0072686]; nucleolus [GO:0005730]; nucleoplasm [GO:0005654]	negative regulation of transcription by RNA polymerase II [GO:0000122]; positive regulation of gene expression [GO:0010628]; positive regulation of JNK cascade [GO:0046330]; regulation of cell cycle [GO:0051726]; regulation of cell division [GO:0051302]; regulation of DNA-templated transcription [GO:0006355]; regulation of embryonic development [GO:0045995]; regulation of transcription by RNA pol…	0
MAT2B	ENSG00000038274	protein_coding	918.5	1141.24	3.05738	0.857838	3.50171e-09	1040.5	1300.73	3.11419	0.706525	0.000181739	334	Plasma membrane	0	0	0	0	cytosol [GO:0005829]; extracellular exosome [GO:0070062]; methionine adenosyltransferase complex [GO:0048269]; nucleus [GO:0005634]	one-carbon metabolic process [GO:0006730]; S-adenosylmethionine biosynthetic process [GO:0006556]	0
MARCHF7	ENSG00000136536	protein_coding	1364.5	1318.95	3.12023	1.02735	4.3018e-12	1408	1399.62	3.14601	0.778756	8.11754e-05	704	Cytosol;Plasma membrane;Basal body	0	SUBCELLULAR LOCATION: Cytoplasm {ECO:0000269|PubMed:37632749}.	0	0	centrosome [GO:0005813]; ciliary basal body [GO:0036064]; cytosol [GO:0005829]; nucleus [GO:0005634]; plasma membrane [GO:0005886]	negative regulation of cilium assembly [GO:1902018]; negative regulation of DNA damage response, signal transduction by p53 class mediator [GO:0043518]; negative regulation of intrinsic apoptotic signaling pathway in response to DNA damage by p53 class mediator [GO:1902166]; negative regulation of proteasomal protein catabolic process [GO:1901799]; negative regulation of protein autoubiquitinatio…	0
MAPK6	ENSG00000069956	protein_coding	669.5	567.021	2.7536	0.79167	2.77073e-06	728.75	662.117	2.82093	0.642723	0.000860738	721	Cytosol;Microtubules;Primary cilium	0	SUBCELLULAR LOCATION: Cytoplasm {ECO:0000250}. Nucleus {ECO:0000250}. Note=Translocates to the cytoplasm following interaction with MAPKAPK5. {ECO:0000250}.	0	0	cytoplasm [GO:0005737]; cytosol [GO:0005829]; nucleoplasm [GO:0005654]; nucleus [GO:0005634]; protein-containing complex [GO:0032991]; septin cytoskeleton [GO:0032156]	intracellular signal transduction [GO:0035556]; positive regulation of dendritic spine development [GO:0060999]; protein phosphorylation [GO:0006468]; signal transduction [GO:0007165]	0
MAP9	ENSG00000164114	protein_coding	502.75	551.776	2.74176	1.19218	8.93537e-12	765.75	832.381	2.92032	0.892611	0.00012023	647	Primary cilium;Primary cilium transition zone;Centrosome;Nuclear speckles	0	SUBCELLULAR LOCATION: Cytoplasm {ECO:0000269|PubMed:16049101}. Cytoplasm, cytoskeleton {ECO:0000269|PubMed:16049101}. Cytoplasm, cytoskeleton, spindle {ECO:0000269|PubMed:16049101}. Note=Localizes to microtubules in interphase, associates with the mitotic spindle during mitosis, localizes to the central body during cytokinesis.	0	0	astral microtubule [GO:0000235]; axon [GO:0030424]; cytoplasm [GO:0005737]; mitotic spindle [GO:0072686]; mitotic spindle midzone [GO:1990023]; spindle midzone [GO:0051233]	mitotic cytokinesis [GO:0000281]; mitotic spindle assembly [GO:0090307]; regulation of mitotic centrosome separation [GO:0046602]; regulation of mitotic cytokinesis [GO:1902412]; regulation of mitotic spindle organization [GO:0060236]	0
MAP4K5	ENSG00000012983	protein_coding	770.5	779.899	2.89204	0.707721	3.67725e-07	791	816.664	2.91204	0.623479	0.00158179	846	Cytosol;Plasma membrane;Primary cilium	0	SUBCELLULAR LOCATION: Cytoplasm {ECO:0000269|PubMed:9038372}.	0	0	cilium [GO:0005929]; cytoplasm [GO:0005737]; cytosol [GO:0005829]; plasma membrane [GO:0005886]	intracellular signal transduction [GO:0035556]	0
MAP4K3	ENSG00000011566	protein_coding	401.25	468.728	2.67092	0.770344	1.06548e-06	480	525.614	2.72067	0.662105	0.000561133	894	Centriolar satellite	0	0	0	0	cytoplasm [GO:0005737]	intracellular signal transduction [GO:0035556]; JNK cascade [GO:0007254]; protein phosphorylation [GO:0006468]; response to tumor necrosis factor [GO:0034612]; response to UV [GO:0009411]	0
MAP3K2	ENSG00000169967	protein_coding	745.25	681.37	2.83338	0.867409	1.35661e-08	1051.25	989.766	2.99553	0.732692	0.000129144	619	Cytosol;Nucleoplasm	0	SUBCELLULAR LOCATION: Cytoplasm {ECO:0000269|PubMed:15075238}. Nucleus {ECO:0000269|PubMed:15075238}. Note=Upon EGF stimulation, translocates into the nucleus.	0	0	cytoplasm [GO:0005737]; cytosol [GO:0005829]; nucleoplasm [GO:0005654]	cellular response to mechanical stimulus [GO:0071260]; intracellular signal transduction [GO:0035556]	0
MANEA	ENSG00000172469	protein_coding	390.25	347.97	2.54154	1.26258	4.08854e-11	388	333.784	2.52347	0.893693	0.000299133	462	Golgi apparatus	0	SUBCELLULAR LOCATION: Golgi apparatus membrane {ECO:0000269|PubMed:15677381, ECO:0000269|PubMed:15760709}; Single-pass type II membrane protein {ECO:0000269|PubMed:15677381, ECO:0000269|PubMed:15760709}.	0	0	Golgi apparatus [GO:0005794]; Golgi membrane [GO:0000139]	0	0
MAGT1	ENSG00000102158	protein_coding	3325	3229.78	3.50917	0.6589	2.43036e-07	4471.25	4447.22	3.64809	0.588939	0.000359765	335		0	SUBCELLULAR LOCATION: Cell membrane {ECO:0000269|PubMed:19717468}; Multi-pass membrane protein {ECO:0000269|PubMed:19717468}. Endoplasmic reticulum {ECO:0000269|PubMed:25135935}. Endoplasmic reticulum membrane {ECO:0000250}; Multi-pass membrane protein {ECO:0000250}.	0	0	azurophil granule membrane [GO:0035577]; endoplasmic reticulum [GO:0005783]; endoplasmic reticulum membrane [GO:0005789]; membrane [GO:0016020]; oligosaccharyltransferase complex [GO:0008250]; oligosaccharyltransferase complex B [GO:0160227]; plasma membrane [GO:0005886]	cognition [GO:0050890]; magnesium ion transport [GO:0015693]; protein N-linked glycosylation [GO:0006487]; protein N-linked glycosylation via asparagine [GO:0018279]; transmembrane transport [GO:0055085]	0
MAD2L1	ENSG00000164109	protein_coding	2634.5	2776.43	3.44349	0.979909	4.74765e-11	2595.25	2619.61	3.41824	0.782728	2.97092e-05	205	Nucleoplasm	0	SUBCELLULAR LOCATION: Nucleus {ECO:0000269|PubMed:19010891}. Chromosome, centromere, kinetochore. Cytoplasm {ECO:0000269|PubMed:19010891}. Cytoplasm, cytoskeleton, spindle pole. Note=Recruited by MAD1L1 to unattached kinetochores (Probable). Recruited to the nuclear pore complex by TPR during interphase. Recruited to kinetochores in late prometaphase after BUB1, CENPF, BUB1B and CENPE. Kinetochor…	0	0	cytoplasm [GO:0005737]; cytosol [GO:0005829]; kinetochore [GO:0000776]; mitotic checkpoint complex [GO:0033597]; mitotic spindle [GO:0072686]; mitotic spindle assembly checkpoint MAD1-MAD2 complex [GO:1990728]; nuclear pore nuclear basket [GO:0044615]; nucleoplasm [GO:0005654]; nucleus [GO:0005634]; perinuclear region of cytoplasm [GO:0048471]; spindle pole [GO:0000922]	cell division [GO:0051301]; establishment of centrosome localization [GO:0051660]; establishment of mitotic spindle orientation [GO:0000132]; mitotic sister chromatid segregation [GO:0000070]; mitotic spindle assembly checkpoint signaling [GO:0007094]; negative regulation of mitotic cell cycle [GO:0045930]; negative regulation of protein catabolic process [GO:0042177]; negative regulation of ubiq…	0
LYSMD3	ENSG00000176018	protein_coding	743.75	786.003	2.89542	1.18059	7.01668e-14	815	802.457	2.90442	0.964597	1.87353e-05	306	Cytosol	0	SUBCELLULAR LOCATION: Cell membrane {ECO:0000269|PubMed:29851555}; Single-pass membrane protein {ECO:0000255}. Golgi apparatus {ECO:0000269|PubMed:29851555}.	0	0	Golgi apparatus [GO:0005794]; Golgi membrane [GO:0000139]; plasma membrane [GO:0005886]	Golgi organization [GO:0007030]	0
LYRM7	ENSG00000186687	protein_coding	858.5	856.801	2.93288	0.744675	1.11697e-06	847	836.151	2.92228	0.786868	8.10707e-05	104		0	SUBCELLULAR LOCATION: Mitochondrion matrix {ECO:0000269|PubMed:23168492}.	0	0	mitochondrial matrix [GO:0005759]; mitochondrial membrane [GO:0031966]; mitochondrion [GO:0005739]	cellular respiration [GO:0045333]; mitochondrial respiratory chain complex III assembly [GO:0034551]	0
LYPLA1	ENSG00000120992	protein_coding	1567.5	1485.26	3.1718	0.966838	2.68306e-10	1339.75	1190.31	3.07566	0.839275	2.38299e-05	230	Cytosol;Nucleoplasm	0	SUBCELLULAR LOCATION: Cytoplasm {ECO:0000269|PubMed:19439193}. Cell membrane {ECO:0000269|PubMed:19439193}. Nucleus membrane {ECO:0000269|PubMed:19439193}. Endoplasmic reticulum {ECO:0000269|PubMed:19439193}. Note=Shows predominantly a cytoplasmic localization with a weak expression in the cell membrane, nuclear membrane and endoplasmic reticulum. {ECO:0000269|PubMed:19439193}.	0	0	cytoplasm [GO:0005737]; cytosol [GO:0005829]; endoplasmic reticulum [GO:0005783]; extracellular exosome [GO:0070062]; mitochondrion [GO:0005739]; nuclear membrane [GO:0031965]; nucleoplasm [GO:0005654]; plasma membrane [GO:0005886]	fatty acid metabolic process [GO:0006631]; fatty acid transport [GO:0015908]; negative regulation of aggrephagy [GO:1905336]; negative regulation of Golgi to plasma membrane protein transport [GO:0042997]; protein depalmitoylation [GO:0002084]	0
LTN1	ENSG00000198862	protein_coding	840.75	705.42	2.84845	0.696778	2.60328e-07	1106.75	899.325	2.95392	0.709845	0.000598261	1766	Cytosol	0	SUBCELLULAR LOCATION: Cytoplasm, cytosol {ECO:0000269|PubMed:28757607}.	0	0	cytosol [GO:0005829]; cytosolic ribosome [GO:0022626]; RQC complex [GO:1990112]	protein autoubiquitination [GO:0051865]; rescue of stalled ribosome [GO:0072344]; ribosome-associated ubiquitin-dependent protein catabolic process [GO:1990116]	0
LRRC8C	ENSG00000171488	protein_coding	473.75	344.138	2.53673	0.833883	8.11419e-07	528.75	392.397	2.59373	0.714158	0.00111482	803	Golgi apparatus	0	SUBCELLULAR LOCATION: Cell membrane {ECO:0000269|PubMed:24790029, ECO:0000269|PubMed:28193731}; Multi-pass membrane protein {ECO:0000305}. Endoplasmic reticulum membrane {ECO:0000305|PubMed:24790029}. Note=In the absence of LRRC8A, resides primarily in a cytoplasmic compartment, probably the endoplasmic reticulum. Requires LRRC8A for expression at the cell membrane. {ECO:0000269|PubMed:24790029}.	0	0	cytoplasm [GO:0005737]; endoplasmic reticulum membrane [GO:0005789]; membrane [GO:0016020]; monoatomic ion channel complex [GO:0034702]; plasma membrane [GO:0005886]	aspartate transmembrane transport [GO:0015810]; cellular response to osmotic stress [GO:0071470]; cyclic-GMP-AMP transmembrane import across plasma membrane [GO:0140361]; fat cell differentiation [GO:0045444]; intracellular signal transduction [GO:0035556]; monoatomic anion transmembrane transport [GO:0098656]; protein hexamerization [GO:0034214]; taurine transmembrane transport [GO:0015734]	0
LRRC58	ENSG00000163428	protein_coding	1921.5	1846.79	3.26642	0.747074	7.83766e-08	1886.5	1708.16	3.23253	0.643279	0.00107178	371	Nucleoplasm;Cytosol	0	0	0	0	0	intracellular signal transduction [GO:0035556]	0
LRRC49	ENSG00000137821	protein_coding	141.75	181.844	2.2597	0.691957	0.00616805	184.25	213.209	2.3288	0.692449	0.0046581	686		0	SUBCELLULAR LOCATION: Cytoplasm, cytoskeleton {ECO:0000269|PubMed:34782749}. Cytoplasm, cytoskeleton, microtubule organizing center, centrosome, centriolar satellite {ECO:0000269|PubMed:34782749}. Note=Associated with microtubules. {ECO:0000269|PubMed:34782749}.	0	0	centriolar satellite [GO:0034451]; cytoplasm [GO:0005737]; microtubule [GO:0005874]	0	0
LRRC40	ENSG00000066557	protein_coding	1204	1404.01	3.14737	1.05411	3.1364e-12	1200.5	1325.7	3.12244	0.815406	4.16552e-05	602	Nucleoli	0	0	0	0	membrane [GO:0016020]	intracellular signal transduction [GO:0035556]	0
LRR1	ENSG00000165501	protein_coding	279.5	301.916	2.47989	0.658591	0.00697827	274.75	277.626	2.44346	0.729752	0.00257173	414	Nuclear membrane;Nucleoplasm;Vesicles	0	SUBCELLULAR LOCATION: Nucleus {ECO:0000269|PubMed:34700328}.	0	0	cytosol [GO:0005829]; nucleus [GO:0005634]	intracellular signal transduction [GO:0035556]; protein ubiquitination [GO:0016567]	0
LRIF1	ENSG00000121931	protein_coding	305.75	307.241	2.48748	0.935998	6.49919e-08	332.25	343.564	2.53601	0.59623	0.0198203	769	Nucleoplasm;Centriolar satellite	0	SUBCELLULAR LOCATION: Chromosome {ECO:0000269|PubMed:23542155}. Nucleus matrix {ECO:0000269|PubMed:17455211}. Note=Localizes to Barr body; recruited by SMCHD1. {ECO:0000269|PubMed:23542155}.	0	0	Barr body [GO:0001740]; centriolar satellite [GO:0034451]; nuclear matrix [GO:0016363]; nucleoplasm [GO:0005654]	dosage compensation by inactivation of X chromosome [GO:0009048]; regulation of DNA-templated transcription [GO:0006355]	0
LRCH2	ENSG00000130224	protein_coding	476.5	510.956	2.70838	0.998038	3.54291e-07	1007.5	1025.08	3.01076	0.716455	0.000286768	765	Plasma membrane	0	0	0	0	0	0	0
LPGAT1	ENSG00000123684	protein_coding	1196.5	1180.97	3.07224	0.647424	9.0049e-05	1462.25	1431.11	3.15567	0.612411	0.00181189	370		0	SUBCELLULAR LOCATION: Endoplasmic reticulum membrane {ECO:0000269|PubMed:15485873}; Multi-pass membrane protein {ECO:0000269|PubMed:15485873}.	0	0	cytoplasm [GO:0005737]; endomembrane system [GO:0012505]; endoplasmic reticulum [GO:0005783]; endoplasmic reticulum membrane [GO:0005789]; membrane [GO:0016020]	phosphatidylethanolamine acyl-chain remodeling [GO:0036152]; phosphatidylglycerol acyl-chain remodeling [GO:0036148]; phosphatidylinositol acyl-chain remodeling [GO:0036149]; phospholipid biosynthetic process [GO:0008654]; positive regulation of fatty acid biosynthetic process [GO:0045723]; triglyceride biosynthetic process [GO:0019432]	0
LPCAT2	ENSG00000087253	protein_coding	307	302.451	2.48066	0.725454	9.80117e-05	442.75	448.594	2.65185	0.655641	0.000292541	544	Endoplasmic reticulum;Lipid droplets	0	SUBCELLULAR LOCATION: Endoplasmic reticulum membrane {ECO:0000269|PubMed:20363836, ECO:0000269|PubMed:21498505}; Single-pass type II membrane protein {ECO:0000269|PubMed:21498505}. Golgi apparatus membrane {ECO:0000250|UniProtKB:Q8BYI6}; Single-pass type II membrane protein {ECO:0000305|PubMed:21498505}. Cell membrane {ECO:0000250|UniProtKB:Q8BYI6}; Single-pass type II membrane protein {ECO:00003…	0	0	endoplasmic reticulum [GO:0005783]; endoplasmic reticulum membrane [GO:0005789]; Golgi membrane [GO:0000139]; Golgi stack [GO:0005795]; lipid droplet [GO:0005811]; plasma membrane [GO:0005886]	membrane organization [GO:0061024]; phosphatidylcholine acyl-chain remodeling [GO:0036151]; platelet activating factor biosynthetic process [GO:0006663]	0
LNX2	ENSG00000139517	protein_coding	350.5	305.049	2.48437	0.674246	0.00135415	320.75	309.749	2.49101	0.595438	0.00242241	690	Vesicles;Cytosol;Plasma membrane	0	0	0	0	plasma membrane [GO:0005886]	neural precursor cell proliferation [GO:0061351]; neuron differentiation [GO:0030182]	0
LNPK	ENSG00000144320	protein_coding	787.5	742.29	2.87057	0.661173	3.88208e-06	858.75	832.513	2.92039	0.601604	0.00316589	428	Endoplasmic reticulum;Connecting piece;End piece;Mid piece;Nucleoplasm;Principal piece	0	SUBCELLULAR LOCATION: Endoplasmic reticulum membrane {ECO:0000269|PubMed:22729086, ECO:0000269|PubMed:24223779, ECO:0000269|PubMed:25404289, ECO:0000269|PubMed:25548161, ECO:0000269|PubMed:27619977}; Multi-pass membrane protein {ECO:0000269|PubMed:22729086, ECO:0000269|PubMed:24223779}; Cytoplasmic side {ECO:0000269|PubMed:24223779, ECO:0000269|PubMed:25548161}. Note=Localizes at endoplasmic reti…	0	0	endoplasmic reticulum [GO:0005783]; endoplasmic reticulum membrane [GO:0005789]; endoplasmic reticulum tubular network [GO:0071782]; endoplasmic reticulum tubular network membrane [GO:0098826]; membrane [GO:0016020]; nucleoplasm [GO:0005654]	blood coagulation [GO:0007596]; embryonic digit morphogenesis [GO:0042733]; embryonic forelimb morphogenesis [GO:0035115]; endoplasmic reticulum organization [GO:0007029]; endoplasmic reticulum tubular network maintenance [GO:0071788]; endoplasmic reticulum tubular network organization [GO:0071786]; limb development [GO:0060173]; positive regulation of endoplasmic reticulum tubular network organi…	0
LNPEP	ENSG00000113441	protein_coding	431.5	459.765	2.66254	0.793018	2.91378e-05	533.75	511.733	2.70904	0.646242	0.00396377	1025		0	SUBCELLULAR LOCATION: Cell membrane {ECO:0000269|PubMed:11389728}; Single-pass type II membrane protein {ECO:0000269|PubMed:11389728}. Note=In brain only the membrane-bound form is found. The protein resides in intracellular vesicles together with GLUT4 and can then translocate to the cell surface in response to insulin and/or oxytocin. Localization may be determined by dileucine internalization …	0	0	cytoplasm [GO:0005737]; cytoplasmic vesicle membrane [GO:0030659]; cytosol [GO:0005829]; early endosome lumen [GO:0031905]; extracellular space [GO:0005615]; lysosomal membrane [GO:0005765]; membrane [GO:0016020]; perinuclear region of cytoplasm [GO:0048471]; plasma membrane [GO:0005886]	antigen processing and presentation of exogenous peptide antigen via MHC class I, TAP-independent [GO:0002480]; cell-cell signaling [GO:0007267]; female pregnancy [GO:0007565]; negative regulation of cold-induced thermogenesis [GO:0120163]; peptide catabolic process [GO:0043171]; protein catabolic process [GO:0030163]; protein polyubiquitination [GO:0000209]; proteolysis [GO:0006508]; regulation …	0
LMBRD2	ENSG00000164187	protein_coding	408.75	304.54	2.48364	0.863868	4.8314e-05	464.5	340.989	2.53274	0.757068	0.00139872	695	Cytosol;Nucleoplasm	0	SUBCELLULAR LOCATION: Cell membrane {ECO:0000305|PubMed:28388415}; Multi-pass membrane protein {ECO:0000255}.	0	0	membrane [GO:0016020]; plasma membrane [GO:0005886]	adrenergic receptor signaling pathway [GO:0071875]	0
LMAN1	ENSG00000074695	protein_coding	2191.25	1811.44	3.25802	0.688166	5.33038e-07	2132.75	1880.68	3.27431	0.59797	0.000708219	510	Vesicles;Endoplasmic reticulum	0	SUBCELLULAR LOCATION: Endoplasmic reticulum-Golgi intermediate compartment membrane; Single-pass type I membrane protein. Golgi apparatus membrane; Single-pass membrane protein. Endoplasmic reticulum membrane; Single-pass type I membrane protein.	0	0	collagen-containing extracellular matrix [GO:0062023]; COPII-coated ER to Golgi transport vesicle [GO:0030134]; endoplasmic reticulum [GO:0005783]; endoplasmic reticulum membrane [GO:0005789]; endoplasmic reticulum-Golgi intermediate compartment [GO:0005793]; endoplasmic reticulum-Golgi intermediate compartment membrane [GO:0033116]; ER to Golgi transport vesicle membrane [GO:0012507]; extracellu…	blood coagulation [GO:0007596]; endoplasmic reticulum organization [GO:0007029]; endoplasmic reticulum to Golgi vesicle-mediated transport [GO:0006888]; Golgi organization [GO:0007030]; negative regulation of protein targeting to mitochondrion [GO:1903215]; positive regulation of organelle organization [GO:0010638]; protein folding [GO:0006457]; protein transport [GO:0015031]	0
LIPA	ENSG00000107798	protein_coding	1291.25	1139.72	3.0568	0.712945	5.20461e-06	1324	1256.54	3.09918	0.589343	0.00012657	399	Cytosol;Vesicles;Nucleoli fibrillar center;Nucleoplasm	0	SUBCELLULAR LOCATION: Lysosome {ECO:0000250|UniProtKB:Q64194}.	0	0	cytosol [GO:0005829]; fibrillar center [GO:0001650]; intracellular membrane-bounded organelle [GO:0043231]; lysosomal lumen [GO:0043202]; lysosome [GO:0005764]; nucleoplasm [GO:0005654]	acute inflammatory response [GO:0002526]; adaptive thermogenesis [GO:1990845]; adipose tissue development [GO:0060612]; ATP biosynthetic process [GO:0006754]; blood vessel endothelial cell differentiation [GO:0060837]; bone marrow development [GO:0048539]; cell morphogenesis [GO:0000902]; cell proliferation in bone marrow [GO:0071838]; cholesterol biosynthetic process [GO:0006695]; cholesterol ef…	0
LIN9	ENSG00000183814	protein_coding	776	727.975	2.86212	0.73754	1.44824e-06	834.75	756.082	2.87857	0.681616	0.00034509	542	Nucleoplasm	0	SUBCELLULAR LOCATION: Nucleus, nucleoplasm {ECO:0000269|PubMed:15538385, ECO:0000269|PubMed:16730350}. Note=Found in perinucleolar structures. Associated with chromatin.	0	0	nucleoplasm [GO:0005654]; transcription repressor complex [GO:0017053]	DNA biosynthetic process [GO:0071897]; DNA-templated transcription [GO:0006351]; regulation of cell cycle [GO:0051726]; regulation of transcription by RNA polymerase II [GO:0006357]	0
LIN7C	ENSG00000148943	protein_coding	718.75	869.194	2.93912	0.931697	5.23099e-10	806.25	944.866	2.97537	0.791099	0.000385011	197		0	SUBCELLULAR LOCATION: Cell membrane {ECO:0000269|PubMed:12967566, ECO:0000269|PubMed:21849460}; Peripheral membrane protein {ECO:0000269|PubMed:12967566}. Basolateral cell membrane {ECO:0000269|PubMed:12967566}; Peripheral membrane protein {ECO:0000269|PubMed:12967566}. Cell junction {ECO:0000250}. Postsynaptic density membrane {ECO:0000250}; Peripheral membrane protein {ECO:0000250}. Cell juncti…	0	0	basolateral plasma membrane [GO:0016323]; bicellular tight junction [GO:0005923]; cell-cell junction [GO:0005911]; cytoplasm [GO:0005737]; glutamatergic synapse [GO:0098978]; MPP7-DLG1-LIN7 complex [GO:0097025]; plasma membrane [GO:0005886]; postsynaptic density membrane [GO:0098839]; presynapse [GO:0098793]; synapse [GO:0045202]	exocytosis [GO:0006887]; morphogenesis of an epithelial sheet [GO:0002011]; neurotransmitter secretion [GO:0007269]; protein transport [GO:0015031]; regulation of synaptic assembly at neuromuscular junction [GO:0008582]; synaptic vesicle transport [GO:0048489]	0
LIN28B	ENSG00000187772	protein_coding	1803.75	1658.55	3.21973	0.767475	8.63081e-07	1250.5	1132.36	3.05398	0.596744	0.00451652	250	Nucleoli;Nucleoplasm;Cytosol	0	SUBCELLULAR LOCATION: Nucleus. Nucleus, nucleolus {ECO:0000269|PubMed:22118463}. Cytoplasm {ECO:0000269|PubMed:16971064}. Note=Predominantly nucleolar (PubMed:22118463). In Huh7 cells, predominantly cytoplasmic, with only a subset of cells exhibiting strong nuclear staining; however, the specificity of the polyclonal antibody used in these experiments has not been not documented (PubMed:16971064)…	0	0	cytoplasm [GO:0005737]; cytosol [GO:0005829]; nucleolus [GO:0005730]; nucleoplasm [GO:0005654]; nucleus [GO:0005634]	miRNA catabolic process [GO:0010587]; negative regulation of pre-miRNA processing [GO:2000632]; negative regulation of primary miRNA processing [GO:2000635]; positive regulation of miRNA catabolic process [GO:2000627]; pre-miRNA processing [GO:0031054]; RNA 3'-end processing [GO:0031123]; RNA destabilization [GO:0050779]	0
LIFR	ENSG00000113594	protein_coding	438.25	348.229	2.54187	0.860075	3.09765e-07	491.25	399.233	2.60123	0.762253	0.000323532	1097		0	SUBCELLULAR LOCATION: [Isoform 1]: Cell membrane; Single-pass type I membrane protein.; SUBCELLULAR LOCATION: [Isoform 2]: Secreted.	0	0	external side of plasma membrane [GO:0009897]; extracellular exosome [GO:0070062]; plasma membrane [GO:0005886]; receptor complex [GO:0043235]	cell surface receptor signaling pathway [GO:0007166]; ciliary neurotrophic factor-mediated signaling pathway [GO:0070120]; cytokine-mediated signaling pathway [GO:0019221]; leukemia inhibitory factor signaling pathway [GO:0048861]; oncostatin-M-mediated signaling pathway [GO:0038165]; positive regulation of cell population proliferation [GO:0008284]; response to cytokine [GO:0034097]	0
LEPR	ENSG00000116678	protein_coding	240.5	211.729	2.32578	0.820322	5.21995e-05	228	179.72	2.2546	0.647211	0.00264114	1165	Vesicles;Basal body;Cytosol;Plasma membrane;Primary cilium	0	SUBCELLULAR LOCATION: Cell membrane {ECO:0000269|PubMed:19159218}; Single-pass type I membrane protein {ECO:0000305}. Basolateral cell membrane {ECO:0000269|PubMed:19159218}.; SUBCELLULAR LOCATION: [Isoform E]: Secreted {ECO:0000250|UniProtKB:P48356}.	0	0	basolateral plasma membrane [GO:0016323]; external side of plasma membrane [GO:0009897]; extracellular region [GO:0005576]; receptor complex [GO:0043235]	angiogenesis [GO:0001525]; bone growth [GO:0098868]; cell surface receptor signaling pathway [GO:0007166]; cell surface receptor signaling pathway via STAT [GO:0097696]; cholesterol metabolic process [GO:0008203]; cytokine-mediated signaling pathway [GO:0019221]; energy homeostasis [GO:0097009]; energy reserve metabolic process [GO:0006112]; glial cell proliferation [GO:0014009]; gluconeogenesis …	0
LBR	ENSG00000143815	protein_coding	5547.25	5250.46	3.7202	0.870651	2.35181e-10	4220.75	4097.15	3.61248	0.717217	4.16552e-05	615	Nuclear membrane;Nucleoli fibrillar center	0	SUBCELLULAR LOCATION: Nucleus inner membrane {ECO:0000269|PubMed:32694168, ECO:0000269|PubMed:8157662}; Multi-pass membrane protein {ECO:0000255}. Endoplasmic reticulum membrane {ECO:0000269|PubMed:21327084}. Cytoplasm {ECO:0000269|PubMed:21327084}. Nucleus {ECO:0000269|PubMed:21327084}. Note=Nucleus; nuclear rim. {ECO:0000269|PubMed:21327084}.	0	0	cytoplasm [GO:0005737]; endoplasmic reticulum membrane [GO:0005789]; fibrillar center [GO:0001650]; membrane [GO:0016020]; nuclear envelope [GO:0005635]; nuclear inner membrane [GO:0005637]; nuclear lamina [GO:0005652]; nuclear membrane [GO:0031965]; nucleoplasm [GO:0005654]; nucleus [GO:0005634]	cholesterol biosynthetic process [GO:0006695]; neutrophil differentiation [GO:0030223]; random inactivation of X chromosome [GO:0060816]	0
LARP4	ENSG00000161813	protein_coding	2226.5	1996.3	3.30023	0.919136	9.73194e-15	2201.75	2068.65	3.31569	0.768963	0.000134399	724	Cytosol;Nucleoli fibrillar center	0	SUBCELLULAR LOCATION: Cytoplasm, Stress granule {ECO:0000269|PubMed:21098120}. Cytoplasm, cytosol {ECO:0000269|PubMed:21098120, ECO:0000269|PubMed:27615744}. Note=Localized throughout the cytosol. Partially localized in stress granules in response to arsenite treatment. {ECO:0000269|PubMed:21098120}.	0	0	cytoplasmic stress granule [GO:0010494]; cytosol [GO:0005829]; membrane [GO:0016020]	cytoskeleton organization [GO:0007010]; positive regulation of translation [GO:0045727]; post-transcriptional regulation of gene expression [GO:0010608]; regulation of cell morphogenesis [GO:0022604]; translation [GO:0006412]	0
LACTB2	ENSG00000147592	protein_coding	168	213.194	2.32878	1.03896	9.2743e-07	206.5	238.724	2.3779	0.723772	0.0028386	288	Cytosol;Golgi apparatus;Nucleoplasm	0	SUBCELLULAR LOCATION: Mitochondrion matrix {ECO:0000269|PubMed:26826708}.	0	0	mitochondrial matrix [GO:0005759]; mitochondrion [GO:0005739]	0	0
KYAT3	ENSG00000137944	protein_coding	500	551.024	2.74117	0.76395	2.91863e-07	464.5	515.147	2.71193	0.663414	0.0013366	454	Cytosol;Cytokinetic bridge;Nucleoli	1 (Approved)	0	0	1	cytoplasm [GO:0005737]; mitochondrion [GO:0005739]	2-oxoglutarate metabolic process [GO:0006103]; amino acid metabolic process [GO:0006520]; biosynthetic process [GO:0009058]; kynurenine metabolic process [GO:0070189]; L-kynurenine catabolic process [GO:0097053]	0
KRR1	ENSG00000111615	protein_coding	1329.25	1321.69	3.12113	0.915582	4.54479e-13	1207	1255.08	3.09867	0.715985	0.000235843	381	Nucleoli;Nucleoli rim;Mitotic chromosome;Nucleoplasm	0	SUBCELLULAR LOCATION: Nucleus, nucleolus {ECO:0000269|PubMed:12429849, ECO:0000269|PubMed:34516797}.; SUBCELLULAR LOCATION: Nucleus {ECO:0000269|PubMed:7724608}. Cytoplasm {ECO:0000269|PubMed:7724608}. Note=(Microbial infection) Translocates from cytoplasm to nucleus after exposure to HIV-1 virus or HIV-1 protein VPR or induction by hydrocortisone and dexamethasone in the absence of HIV-1 protein…	0	0	chromosome [GO:0005694]; cytoplasm [GO:0005737]; intercellular bridge [GO:0045171]; membrane [GO:0016020]; nucleolus [GO:0005730]; nucleoplasm [GO:0005654]; small-subunit processome [GO:0032040]	ribosomal small subunit biogenesis [GO:0042274]; rRNA processing [GO:0006364]	0
KRAS	ENSG00000133703	protein_coding	732.25	848.371	2.92859	1.00681	7.78388e-11	803.5	867.289	2.93816	0.804637	6.58434e-05	189	Cytosol	0	SUBCELLULAR LOCATION: Cell membrane {ECO:0000269|PubMed:22431598, ECO:0000269|PubMed:23698361, ECO:0000269|PubMed:29239724}; Lipid-anchor {ECO:0000269|PubMed:29239724, ECO:0000305|PubMed:23698361}; Cytoplasmic side {ECO:0000305|PubMed:23698361}. Endomembrane system {ECO:0000269|PubMed:29239724}. Cytoplasm, cytosol {ECO:0000269|PubMed:23698361}.; SUBCELLULAR LOCATION: [Isoform 2B]: Cell membrane {…	0	0	cytoplasm [GO:0005737]; cytoplasmic side of plasma membrane [GO:0009898]; cytosol [GO:0005829]; endoplasmic reticulum membrane [GO:0005789]; focal adhesion [GO:0005925]; Golgi membrane [GO:0000139]; membrane [GO:0016020]; mitochondrial outer membrane [GO:0005741]; plasma membrane [GO:0005886]	actin cytoskeleton organization [GO:0030036]; cardiac muscle cell proliferation [GO:0060038]; cytokine-mediated signaling pathway [GO:0019221]; epithelial tube branching involved in lung morphogenesis [GO:0060441]; female pregnancy [GO:0007565]; forebrain astrocyte development [GO:0021897]; gene expression [GO:0010467]; glial cell proliferation [GO:0014009]; homeostasis of number of cells within …	0
KPNA5	ENSG00000196911	protein_coding	643.75	625.098	2.79595	0.78053	1.46026e-06	658.5	588.707	2.7699	0.840101	0.00101703	539	Cytosol	0	SUBCELLULAR LOCATION: Cytoplasm.	0	0	cytosol [GO:0005829]; NLS-dependent protein nuclear import complex [GO:0042564]; nucleoplasm [GO:0005654]; nucleus [GO:0005634]	NLS-bearing protein import into nucleus [GO:0006607]; protein import into nucleus [GO:0006606]	0
KPNA3	ENSG00000102753	protein_coding	1213	1149.64	3.06056	0.823411	1.15756e-08	1371.25	1310.82	3.11754	0.689101	0.0003646	521	Nucleoplasm;Cytosol	0	SUBCELLULAR LOCATION: Cytoplasm {ECO:0000305|PubMed:34564892}. Nucleus {ECO:0000269|PubMed:34564892}.	0	0	cytosol [GO:0005829]; host cell [GO:0043657]; NLS-dependent protein nuclear import complex [GO:0042564]; nuclear pore [GO:0005643]; nucleoplasm [GO:0005654]; nucleus [GO:0005634]	NLS-bearing protein import into nucleus [GO:0006607]; protein import into nucleus [GO:0006606]; protein-containing complex assembly [GO:0065003]; symbiont entry into host cell [GO:0046718]; viral penetration into host nucleus [GO:0075732]	0
KNL1	ENSG00000137812	protein_coding	1406.75	1168.88	3.06777	0.982881	1.16084e-13	1460.75	1235.71	3.09192	0.748438	7.16819e-05	2342	Nucleoplasm;Nuclear bodies	0	SUBCELLULAR LOCATION: Nucleus {ECO:0000269|PubMed:19893618, ECO:0000269|PubMed:38459128}. Chromosome, centromere, kinetochore {ECO:0000269|PubMed:19893618, ECO:0000269|PubMed:20819937, ECO:0000269|PubMed:22660415, ECO:0000269|PubMed:26345214, ECO:0000269|PubMed:26621532, ECO:0000269|PubMed:38459128}. Cytoplasm {ECO:0000250|UniProtKB:Q66JQ7}. Note=Weakly expressed in interphase nuclei. Expression …	0	0	acrosomal vesicle [GO:0001669]; cytosol [GO:0005829]; kinetochore [GO:0000776]; Knl1/Spc105 complex [GO:0180019]; nuclear body [GO:0016604]; nucleoplasm [GO:0005654]; nucleus [GO:0005634]; outer kinetochore [GO:0000940]	acrosome assembly [GO:0001675]; attachment of spindle microtubules to kinetochore [GO:0008608]; cell division [GO:0051301]; homologous chromosome orientation in meiotic metaphase I [GO:0031619]; mitotic sister chromatid segregation [GO:0000070]; positive regulation of meiosis I spindle assembly checkpoint [GO:1905326]; protein localization to kinetochore [GO:0034501]; regulation of mitotic cell c…	0
KLHL9	ENSG00000198642	protein_coding	1225.25	998.072	2.99916	0.701084	9.43692e-08	1252.5	1179.43	3.07167	0.632972	0.00107575	617	Cytosol	0	0	0	0	Cul3-RING ubiquitin ligase complex [GO:0031463]; cytosol [GO:0005829]; midbody [GO:0030496]	cell division [GO:0051301]; protein ubiquitination [GO:0016567]; regulation of cytokinesis [GO:0032465]	0
KLHL15	ENSG00000174010	protein_coding	961.75	789.163	2.89717	0.950408	1.81e-08	1625.75	1312.23	3.11801	0.676903	0.000161709	604	Cytosol;Aggresome	0	SUBCELLULAR LOCATION: Nucleus {ECO:0000269|PubMed:27561354}.	0	0	Cul3-RING ubiquitin ligase complex [GO:0031463]; nucleus [GO:0005634]	negative regulation of double-strand break repair via homologous recombination [GO:2000042]; nuclear protein quality control by the ubiquitin-proteasome system [GO:0071630]; protein ubiquitination [GO:0016567]; ubiquitin-dependent protein catabolic process [GO:0006511]	0
KITLG	ENSG00000049130	protein_coding	417.75	339.29	2.53057	1.01579	9.687e-09	450	386.319	2.58695	0.810284	0.000680014	273	Vesicles	0	SUBCELLULAR LOCATION: [Isoform 1]: Cell membrane; Single-pass type I membrane protein.; SUBCELLULAR LOCATION: [Isoform 2]: Cytoplasm {ECO:0000269|PubMed:26522471}. Cytoplasm, cytoskeleton {ECO:0000250}. Cell membrane {ECO:0000269|PubMed:26522471}; Single-pass type I membrane protein {ECO:0000250}. Cell projection, lamellipodium {ECO:0000269|PubMed:26522471}. Cell projection, filopodium {ECO:00002…	0	0	cytoplasm [GO:0005737]; cytoskeleton [GO:0005856]; extracellular region [GO:0005576]; extracellular space [GO:0005615]; filopodium [GO:0030175]; lamellipodium [GO:0030027]; plasma membrane [GO:0005886]	cell adhesion [GO:0007155]; ectopic germ cell programmed cell death [GO:0035234]; embryonic hemopoiesis [GO:0035162]; extrinsic apoptotic signaling pathway in absence of ligand [GO:0097192]; hematopoietic progenitor cell differentiation [GO:0002244]; male gonad development [GO:0008584]; mast cell apoptotic process [GO:0033024]; mast cell migration [GO:0097531]; mast cell proliferation [GO:0070662…	0
KIF5B	ENSG00000170759	protein_coding	2795.25	2651.59	3.42351	0.94078	8.77358e-14	3078	2948.25	3.46956	0.688227	3.54753e-05	963	Centriolar satellite;Cytosol;End piece	0	SUBCELLULAR LOCATION: Cytoplasm, cytoskeleton {ECO:0000250|UniProtKB:Q2PQA9}. Cytolytic granule membrane {ECO:0000269|PubMed:24088571}. Lysosome membrane {ECO:0000269|PubMed:22172677, ECO:0000269|PubMed:24088571}; Peripheral membrane protein {ECO:0000305|PubMed:22172677, ECO:0000305|PubMed:24088571}; Cytoplasmic side {ECO:0000305|PubMed:22172677, ECO:0000305|PubMed:24088571}. Note=Uniformly distr…	0	0	axon cytoplasm [GO:1904115]; centriolar satellite [GO:0034451]; ciliary rootlet [GO:0035253]; cytolytic granule membrane [GO:0101004]; cytoplasm [GO:0005737]; cytosol [GO:0005829]; dendrite cytoplasm [GO:0032839]; kinesin complex [GO:0005871]; membrane [GO:0016020]; microtubule [GO:0005874]; mitochondrion [GO:0005739]; nuclear membrane [GO:0031965]; perinuclear region of cytoplasm [GO:0048471]; p…	anterograde axonal protein transport [GO:0099641]; anterograde dendritic transport of neurotransmitter receptor complex [GO:0098971]; anterograde neuronal dense core vesicle transport [GO:1990048]; axon guidance [GO:0007411]; cellular response to type II interferon [GO:0071346]; centrosome localization [GO:0051642]; cytoplasm organization [GO:0007028]; lysosome localization [GO:0032418]; microtub…	0
KIF20B	ENSG00000138182	protein_coding	1385	1414.29	3.15054	0.947826	1.9571e-14	1384.75	1485.78	3.17195	0.741247	0.000999283	1820	Basal body;Cytokinetic bridge;Nucleoplasm;Centrosome;Cytosol;Midbody;Perinuclear theca	0	SUBCELLULAR LOCATION: Nucleus {ECO:0000269|PubMed:12740395, ECO:0000269|PubMed:17409436}. Cytoplasm, cytoskeleton, microtubule organizing center, centrosome {ECO:0000269|PubMed:11470801}. Nucleus, nucleolus {ECO:0000269|PubMed:11470801}. Nucleus, nucleoplasm {ECO:0000269|PubMed:11470801}. Cytoplasm, cytoskeleton, spindle {ECO:0000269|PubMed:11470801, ECO:0000269|PubMed:12740395}. Cytoplasm, cytos…	1	1	centrosome [GO:0005813]; ciliary basal body [GO:0036064]; contractile ring [GO:0070938]; cytoplasm [GO:0005737]; cytosol [GO:0005829]; growth cone [GO:0030426]; intercellular bridge [GO:0045171]; kinesin complex [GO:0005871]; microtubule [GO:0005874]; midbody [GO:0030496]; mitotic spindle midzone [GO:1990023]; mitotic spindle pole [GO:0097431]; nucleolus [GO:0005730]; nucleoplasm [GO:0005654]; nu…	cell division [GO:0051301]; microtubule-based movement [GO:0007018]; neural tube closure [GO:0001843]; neuron projection morphogenesis [GO:0048812]; positive regulation of cell population proliferation [GO:0008284]; positive regulation of cytokinesis [GO:0032467]; positive regulation of intracellular protein transport [GO:0090316]; positive regulation of mitotic cytokinetic process [GO:1903438]; …	0
KIF11	ENSG00000138160	protein_coding	2369.75	2527.81	3.40274	0.769815	7.47638e-11	2692.5	2824.86	3.451	0.594723	0.00076979	1056	Cytosol;Mid piece;Basal body;End piece;Mitotic spindle;Principal piece;Vesicles	0	SUBCELLULAR LOCATION: Cytoplasm {ECO:0000269|PubMed:19001501, ECO:0000269|PubMed:23857769}. Cytoplasm, cytoskeleton, spindle pole {ECO:0000269|PubMed:19001501, ECO:0000269|PubMed:37728657}.	0	0	ciliary basal body [GO:0036064]; cytosol [GO:0005829]; intracellular membrane-bounded organelle [GO:0043231]; kinesin complex [GO:0005871]; membrane [GO:0016020]; microtubule [GO:0005874]; mitotic spindle [GO:0072686]; nucleus [GO:0005634]; protein-containing complex [GO:0032991]; spindle [GO:0005819]; spindle pole [GO:0000922]	cell division [GO:0051301]; microtubule-based movement [GO:0007018]; mitotic cell cycle [GO:0000278]; mitotic centrosome separation [GO:0007100]; mitotic spindle assembly [GO:0090307]; mitotic spindle organization [GO:0007052]; regulation of mitotic centrosome separation [GO:0046602]; spindle elongation [GO:0051231]; spindle organization [GO:0007051]	0
KIAA1586	ENSG00000168116	protein_coding	335.25	338.031	2.52896	1.08046	1.56426e-09	309.5	321.821	2.50761	0.856048	0.00435215	787	Nuclear membrane;Nucleoplasm	0	0	0	0	0	protein sumoylation [GO:0016925]	0
KIAA1524	ENSG00000163507	protein_coding	1422.25	1407.02	3.1483	0.944176	7.01668e-14	1129.5	1155.67	3.06283	0.717852	0.000457966	905	Cytosol;Basal body;Centrosome;Plasma membrane	0	SUBCELLULAR LOCATION: Cytoplasm {ECO:0000269|PubMed:12118381, ECO:0000269|PubMed:35842428}. Chromosome {ECO:0000269|PubMed:35121901, ECO:0000269|PubMed:35842428, ECO:0000269|PubMed:37165191, ECO:0000269|PubMed:37316668}. Note=Predominantly localizes within the cytoplasm (PubMed:35842428). Localizes to broken chromosomes within micronuclei during interphase and following chromothripsis (PubMed:371…	0	0	centrosome [GO:0005813]; chromosome [GO:0005694]; ciliary basal body [GO:0036064]; cytoplasm [GO:0005737]; cytosol [GO:0005829]; intracellular membrane-bounded organelle [GO:0043231]; plasma membrane [GO:0005886]	broken chromosome clustering [GO:0141112]; chromosome organization [GO:0051276]; DNA damage response [GO:0006974]	0
KIAA1033	ENSG00000136051	protein_coding	781	753.943	2.87734	1.03873	3.77319e-15	768.75	708.918	2.8506	0.758879	9.73085e-05	1173	Nucleoplasm	0	SUBCELLULAR LOCATION: Early endosome {ECO:0000269|PubMed:23676666}.	0	0	early endosome membrane [GO:0031901]; endosome [GO:0005768]; nucleoplasm [GO:0005654]; WASH complex [GO:0071203]	cognition [GO:0050890]; endolysosomal toll-like receptor signaling pathway [GO:0140894]; endosomal transport [GO:0016197]; endosome organization [GO:0007032]; neuromuscular process [GO:0050905]; nuclear envelope budding [GO:0140591]; protein transport [GO:0015031]; regulation of Arp2/3 complex-mediated actin nucleation [GO:0034315]; regulation of protein complex stability [GO:0061635]	0
KDM7A	ENSG00000006459	protein_coding	533.75	484.529	2.68532	0.834265	3.96474e-06	490.5	422.587	2.62592	0.699573	0.000172601	941	Nucleoplasm;Nucleoli	0	SUBCELLULAR LOCATION: Nucleus.	0	0	nucleolus [GO:0005730]; nucleoplasm [GO:0005654]; nucleus [GO:0005634]	chromatin remodeling [GO:0006338]; midbrain development [GO:0030901]; positive regulation of DNA-templated transcription [GO:0045893]; regulation of transcription by RNA polymerase II [GO:0006357]	0
KDM1B	ENSG00000165097	protein_coding	936	872.385	2.94071	0.619317	4.37065e-05	546.25	524.081	2.7194	0.591965	0.00346946	822	Nucleoplasm	0	SUBCELLULAR LOCATION: Nucleus {ECO:0000269|PubMed:30664650}. Chromosome {ECO:0000269|PubMed:30664650}. Note=Found in actively RNAPolII-transcribed gene bodies. {ECO:0000305|PubMed:30970244}.	0	0	chromatin [GO:0000785]; nucleoplasm [GO:0005654]; nucleosome [GO:0000786]; nucleus [GO:0005634]	epigenetic programing of female pronucleus [GO:0044726]; genomic imprinting [GO:0071514]; transcription initiation-coupled chromatin remodeling [GO:0045815]	0
KCTD9	ENSG00000104756	protein_coding	467.25	475.971	2.67758	0.663385	1.69245e-05	482	524.777	2.71998	0.702567	0.000804416	389	Nucleoplasm;Cytosol;Intermediate filaments	0	0	0	0	0	intracellular signal transduction [GO:0035556]; protein homooligomerization [GO:0051260]; protein ubiquitination [GO:0016567]	0
KCNT2	ENSG00000162687	protein_coding	121	100.107	2.00047	0.917117	0.000729959	169	138.573	2.14168	0.778797	0.00434298	1135	Vesicles	0	SUBCELLULAR LOCATION: Cell membrane {ECO:0000269|PubMed:29069600}; Multi-pass membrane protein {ECO:0000255}.	0	0	plasma membrane [GO:0005886]	potassium ion export across plasma membrane [GO:0097623]; potassium ion transmembrane transport [GO:0071805]	0
KBTBD8	ENSG00000163376	protein_coding	371	343.939	2.53648	1.0618	2.08329e-10	489	489.482	2.68974	0.874706	3.54753e-05	601		0	SUBCELLULAR LOCATION: Cytoplasm, cytoskeleton, spindle {ECO:0000269|PubMed:23578279}. Golgi apparatus {ECO:0000269|PubMed:23578279}. Note=Translocates to the spindle apparatus during mitosis. {ECO:0000269|PubMed:23578279}.	0	0	Cul3-RING ubiquitin ligase complex [GO:0031463]; cytoplasm [GO:0005737]; cytosol [GO:0005829]; Golgi apparatus [GO:0005794]; spindle [GO:0005819]	neural crest cell development [GO:0014032]; neural crest formation [GO:0014029]; proteasome-mediated ubiquitin-dependent protein catabolic process [GO:0043161]; protein monoubiquitination [GO:0006513]; regulation of translation [GO:0006417]	0
KATNBL1	ENSG00000134152	protein_coding	268.75	272.236	2.43495	0.899888	3.07864e-07	273.75	278.63	2.44503	0.853954	0.00120799	304	Midbody;Mitotic spindle;Cleavage furrow;Nucleoplasm	1 (Approved)	SUBCELLULAR LOCATION: Nucleus {ECO:0000269|PubMed:26929214}. Cytoplasm, cytoskeleton, spindle pole {ECO:0000269|PubMed:26929214}. Note=Localizes to the spindle poles only during mitosis. Sequestered to the nucleus during interphase. {ECO:0000269|PubMed:26929214}.	0	1	cleavage furrow [GO:0032154]; cytoplasm [GO:0005737]; katanin complex [GO:0008352]; microtubule cytoskeleton [GO:0015630]; midbody [GO:0030496]; mitotic spindle [GO:0072686]; mitotic spindle pole [GO:0097431]; nucleolus [GO:0005730]; nucleoplasm [GO:0005654]; nucleus [GO:0005634]	cytoplasmic microtubule organization [GO:0031122]; positive regulation of cytoskeleton organization [GO:0051495]	0
ITCH.1	ENSG00000078747	protein_coding	565.25	584.914	2.76709	0.861856	1.16466e-10	676	639.095	2.80557	0.717771	0.000444229	903	Nucleoplasm;Vesicles	0	SUBCELLULAR LOCATION: Cell membrane {ECO:0000269|PubMed:14602072}; Peripheral membrane protein {ECO:0000305|PubMed:14602072}; Cytoplasmic side {ECO:0000305|PubMed:14602072}. Cytoplasm {ECO:0000269|PubMed:14602072}. Nucleus {ECO:0000269|PubMed:20858735}. Early endosome membrane {ECO:0000269|PubMed:14602072, ECO:0000269|PubMed:23146885, ECO:0000269|PubMed:24790097}; Peripheral membrane protein {ECO…	0	0	cell cortex [GO:0005938]; cytoplasm [GO:0005737]; cytoplasmic vesicle [GO:0031410]; cytosol [GO:0005829]; early endosome membrane [GO:0031901]; extracellular exosome [GO:0070062]; intracellular membrane-bounded organelle [GO:0043231]; membrane [GO:0016020]; mitochondrion [GO:0005739]; nucleoplasm [GO:0005654]; plasma membrane [GO:0005886]; protein-containing complex [GO:0032991]	apoptotic process [GO:0006915]; CD4-positive, alpha-beta T cell proliferation [GO:0035739]; defense response to virus [GO:0051607]; inflammatory response [GO:0006954]; innate immune response [GO:0045087]; negative regulation of apoptotic process [GO:0043066]; negative regulation of canonical NF-kappaB signal transduction [GO:0043124]; negative regulation of CD4-positive, alpha-beta T cell prolife…	0
IREB2	ENSG00000136381	protein_coding	3277.5	3126.27	3.49503	0.776701	4.05917e-11	3714.75	3535.36	3.54843	0.622	0.000419071	963	Cell Junctions;Cytosol	0	SUBCELLULAR LOCATION: Cytoplasm.	0	0	cytoplasm [GO:0005737]; cytosol [GO:0005829]	erythrocyte homeostasis [GO:0034101]; intestinal absorption [GO:0050892]; intracellular iron ion homeostasis [GO:0006879]; mRNA stabilization [GO:0048255]; multicellular organismal-level iron ion homeostasis [GO:0060586]; osteoclast differentiation [GO:0030316]; post-embryonic development [GO:0009791]; protoporphyrinogen IX biosynthetic process [GO:0006782]	0
IPO7	ENSG00000205339	protein_coding	5483.25	4982.52	3.69745	0.808272	4.69159e-11	4919.5	4360.09	3.6395	0.640698	0.000418113	1038	Cytosol;Nucleoplasm	0	SUBCELLULAR LOCATION: Cytoplasm {ECO:0000250|UniProtKB:Q9EPL8}. Nucleus {ECO:0000250|UniProtKB:Q9EPL8}. Note=Localizes to the nucleus in the presence of BMP4. {ECO:0000250|UniProtKB:Q9EPL8}.	0	0	cytosol [GO:0005829]; membrane [GO:0016020]; nuclear envelope [GO:0005635]; nuclear pore [GO:0005643]; nucleoplasm [GO:0005654]	innate immune response [GO:0045087]; negative regulation of cell cycle [GO:0045786]; negative regulation of osteoblast differentiation [GO:0045668]; positive regulation of odontoblast differentiation [GO:1901331]; positive regulation of protein localization to nucleus [GO:1900182]; protein import into nucleus [GO:0006606]	0
IPO11	ENSG00000086200	protein_coding	1155	1141.19	3.05736	1.18821	4.55888e-14	890	906.151	2.9572	0.805873	2.69437e-06	975	Nucleoplasm;Cytosol	0	SUBCELLULAR LOCATION: Cytoplasm {ECO:0000269|PubMed:11032817}. Nucleus {ECO:0000269|PubMed:11032817}.	0	0	cytosol [GO:0005829]; nuclear envelope [GO:0005635]; nucleoplasm [GO:0005654]	protein import into nucleus [GO:0006606]; ribosomal protein import into nucleus [GO:0006610]	0
IPMK	ENSG00000151151	protein_coding	352	355.085	2.55033	1.12835	2.09603e-08	438	399.166	2.60115	0.942633	0.000120384	416	Nucleoplasm;Basal body	0	SUBCELLULAR LOCATION: Nucleus {ECO:0000269|PubMed:12027805}.	0	0	ciliary basal body [GO:0036064]; cytoplasm [GO:0005737]; nucleoplasm [GO:0005654]; nucleus [GO:0005634]	inositol phosphate biosynthetic process [GO:0032958]; inositol phosphate metabolic process [GO:0043647]; inositol trisphosphate metabolic process [GO:0032957]; necroptotic process [GO:0070266]; phosphatidylinositol metabolic process [GO:0046488]	0
IMPA1	ENSG00000133731	protein_coding	698	739.015	2.86865	0.938226	8.93537e-12	819.5	863.397	2.93621	0.822716	8.62091e-05	277	Actin filaments;Vesicles	0	SUBCELLULAR LOCATION: Cytoplasm {ECO:0000269|PubMed:17068342}.	0	0	cytoplasm [GO:0005737]; cytosol [GO:0005829]	inositol biosynthetic process [GO:0006021]; inositol metabolic process [GO:0006020]; phosphate-containing compound metabolic process [GO:0006796]; phosphatidylinositol biosynthetic process [GO:0006661]; phosphatidylinositol phosphate biosynthetic process [GO:0046854]; signal transduction [GO:0007165]	0
IL6ST	ENSG00000134352	protein_coding	769.25	699.967	2.84508	0.907721	1.05353e-08	1204	963.405	2.98381	0.779402	0.000220304	918	Plasma membrane;Golgi apparatus	0	SUBCELLULAR LOCATION: [Isoform 1]: Cell membrane {ECO:0000269|PubMed:19915009}; Single-pass type I membrane protein {ECO:0000255}.; SUBCELLULAR LOCATION: [Isoform 2]: Secreted {ECO:0000269|PubMed:24629561}.	0	0	ciliary neurotrophic factor receptor complex [GO:0070110]; dendrite [GO:0030425]; external side of plasma membrane [GO:0009897]; extracellular exosome [GO:0070062]; extracellular region [GO:0005576]; extracellular space [GO:0005615]; interleukin-6 receptor complex [GO:0005896]; membrane [GO:0016020]; membrane raft [GO:0045121]; neuronal cell body [GO:0043025]; oncostatin-M receptor complex [GO:00…	cell surface receptor signaling pathway via STAT [GO:0097696]; ciliary neurotrophic factor-mediated signaling pathway [GO:0070120]; cytokine-mediated signaling pathway [GO:0019221]; glycogen metabolic process [GO:0005977]; interleukin-11-mediated signaling pathway [GO:0038154]; interleukin-27-mediated signaling pathway [GO:0070106]; interleukin-6-mediated signaling pathway [GO:0070102]; intestina…	0
IKZF5	ENSG00000095574	protein_coding	536.5	512.274	2.7095	0.639161	0.00138883	495.5	481.176	2.6823	0.653194	0.00069348	419	Nucleoplasm;Cytosol;Plasma membrane	0	SUBCELLULAR LOCATION: Nucleus {ECO:0000269|PubMed:31217188}.	0	0	nucleus [GO:0005634]; protein-containing complex [GO:0032991]	negative regulation of transcription by RNA polymerase II [GO:0000122]; regulation of transcription by RNA polymerase II [GO:0006357]	0
IFT81	ENSG00000122970	protein_coding	464.25	552.442	2.74229	0.77764	4.78095e-07	458	576.68	2.76093	0.607661	0.00307776	676	Cytosol;Basal body;Centrosome;Primary cilium	0	SUBCELLULAR LOCATION: Cell projection, cilium {ECO:0000305|PubMed:23990561}. Cytoplasm {ECO:0000250|UniProtKB:O35594}. Cytoplasm, cytoskeleton, cilium basal body {ECO:0000269|PubMed:36606424}.	0	0	centriole [GO:0005814]; centrosome [GO:0005813]; ciliary basal body [GO:0036064]; ciliary tip [GO:0097542]; cilium [GO:0005929]; cytoplasm [GO:0005737]; intraciliary transport particle B [GO:0030992]; motile cilium [GO:0031514]; sperm midpiece [GO:0097225]; sperm principal piece [GO:0097228]	cilium assembly [GO:0060271]; intraciliary anterograde transport [GO:0035720]; intraciliary transport [GO:0042073]; intraciliary transport involved in cilium assembly [GO:0035735]; regulation of smoothened signaling pathway [GO:0008589]; sperm flagellum assembly [GO:0120316]; spermatogenesis [GO:0007283]	0
IFNGR1	ENSG00000027697	protein_coding	769.5	766.777	2.88467	0.605475	3.1971e-05	623.75	672.855	2.82792	0.605529	0.00066422	489	Plasma membrane	0	SUBCELLULAR LOCATION: Cell membrane {ECO:0000269|PubMed:10811850, ECO:0000269|PubMed:28883123}; Single-pass type I membrane protein {ECO:0000255}.	0	0	membrane [GO:0016020]; plasma membrane [GO:0005886]	astrocyte activation [GO:0048143]; cellular response to virus [GO:0098586]; cytokine-mediated signaling pathway [GO:0019221]; defense response to virus [GO:0051607]; microglial cell activation [GO:0001774]; negative regulation of amyloid-beta clearance [GO:1900222]; positive regulation of amyloid-beta formation [GO:1902004]; positive regulation of gene expression [GO:0010628]; positive regulation…	0
IFIT5	ENSG00000152778	protein_coding	153	140.086	2.14639	0.99927	2.69867e-05	356.75	355.419	2.55074	0.743146	0.000476977	482	Plasma membrane	0	SUBCELLULAR LOCATION: Cell projection, ruffle membrane {ECO:0000269|PubMed:23317505}. Note=Colocalized with RIGI at cell surface ruffles. Localizes to actin-rich protrusions from the apical cell surface.	0	0	actin cytoskeleton [GO:0015629]; apical part of cell [GO:0045177]; cytosol [GO:0005829]; plasma membrane [GO:0005886]; ruffle membrane [GO:0032587]	defense response to virus [GO:0051607]; innate immune response [GO:0045087]; negative regulation of viral genome replication [GO:0045071]; positive regulation of canonical NF-kappaB signal transduction [GO:0043123]	0
IER3IP1	ENSG00000134049	protein_coding	231.75	272.902	2.43601	1.02774	9.35751e-07	285	269.307	2.43025	0.985593	0.000155616	82	Endoplasmic reticulum	0	SUBCELLULAR LOCATION: Endoplasmic reticulum membrane {ECO:0000269|PubMed:15276200, ECO:0000305|PubMed:33122427}; Multi-pass membrane protein {ECO:0000255}.	0	0	COPII-coated ER to Golgi transport vesicle [GO:0030134]; endoplasmic reticulum [GO:0005783]; endoplasmic reticulum membrane [GO:0005789]; Golgi apparatus [GO:0005794]; Golgi membrane [GO:0000139]; membrane [GO:0016020]	brain development [GO:0007420]; cell maturation [GO:0048469]; chromatin organization [GO:0006325]; endoplasmic reticulum organization [GO:0007029]; endoplasmic reticulum to Golgi vesicle-mediated transport [GO:0006888]; gene expression [GO:0010467]; glucose homeostasis [GO:0042593]; insulin metabolic process [GO:1901142]; negative regulation of apoptotic process [GO:0043066]; negative regulation …	0
IDH1	ENSG00000138413	protein_coding	742.25	759.721	2.88065	0.602295	0.000125149	870	952.069	2.97867	0.653571	3.35671e-05	414	Cytosol;Nuclear bodies	0	SUBCELLULAR LOCATION: Cytoplasm, cytosol {ECO:0000269|PubMed:10521434}. Peroxisome {ECO:0000269|PubMed:10521434}.	0	0	cytoplasm [GO:0005737]; cytosol [GO:0005829]; extracellular exosome [GO:0070062]; extracellular region [GO:0005576]; ficolin-1-rich granule lumen [GO:1904813]; mitochondrion [GO:0005739]; peroxisomal matrix [GO:0005782]; peroxisome [GO:0005777]; secretory granule lumen [GO:0034774]; tertiary granule lumen [GO:1904724]	2-oxoglutarate metabolic process [GO:0006103]; female gonad development [GO:0008585]; glutathione metabolic process [GO:0006749]; glyoxylate cycle [GO:0006097]; isocitrate metabolic process [GO:0006102]; NADP metabolic process [GO:0006739]; NADPH regeneration [GO:0006740]; regulation of phospholipid biosynthetic process [GO:0071071]; regulation of phospholipid catabolic process [GO:0060696]; resp…	0
IDE	ENSG00000119912	protein_coding	1329.75	1197.37	3.07823	0.908881	2.22626e-12	1451.75	1268.95	3.10345	0.63077	0.00034509	1019		0	SUBCELLULAR LOCATION: Cytoplasm, cytosol {ECO:0000269|PubMed:20364150, ECO:0000269|PubMed:9830016}. Cell membrane {ECO:0000250|UniProtKB:P35559}. Secreted {ECO:0000269|PubMed:9830016}. Note=Present at the cell surface of neuron cells. The membrane-associated isoform is approximately 5 kDa larger than the known cytosolic isoform.	0	0	basolateral plasma membrane [GO:0016323]; cell surface [GO:0009986]; cytoplasm [GO:0005737]; cytosol [GO:0005829]; cytosolic proteasome complex [GO:0031597]; external side of plasma membrane [GO:0009897]; extracellular exosome [GO:0070062]; extracellular space [GO:0005615]; mitochondrion [GO:0005739]; nucleus [GO:0005634]; peroxisomal matrix [GO:0005782]; peroxisome [GO:0005777]	amyloid-beta clearance [GO:0097242]; amyloid-beta clearance by cellular catabolic process [GO:0150094]; amyloid-beta metabolic process [GO:0050435]; antigen processing and presentation of endogenous peptide antigen via MHC class I [GO:0019885]; bradykinin catabolic process [GO:0010815]; hormone catabolic process [GO:0042447]; insulin catabolic process [GO:1901143]; insulin metabolic process [GO:1…	0
ICE2	ENSG00000128915	protein_coding	806	784.83	2.89478	0.797276	4.1391e-08	911	878.106	2.94355	0.74194	3.2921e-05	982	Nuclear bodies;Nucleoplasm	0	SUBCELLULAR LOCATION: Nucleus {ECO:0000269|PubMed:23932780}. Note=Colocalizes with COIL in subnuclear Cajal and histone locus bodies. Translocates in the LEC complex to Cajal and histone locus bodies at snRNA genes in a ICE1-dependent manner. Associates to transcriptionally active chromatin at snRNA genes.	0	0	Cajal body [GO:0015030]; cytosol [GO:0005829]; euchromatin [GO:0000791]; histone locus body [GO:0035363]; nuclear body [GO:0016604]; nucleoplasm [GO:0005654]; transcription elongation factor complex [GO:0008023]	positive regulation of transcription by RNA polymerase III [GO:0045945]; snRNA transcription by RNA polymerase II [GO:0042795]; snRNA transcription by RNA polymerase III [GO:0042796]	0
HSPA4L	ENSG00000164070	protein_coding	2401	2460.85	3.39109	0.828754	6.27771e-11	2320.25	2472.67	3.39317	0.685827	8.24706e-05	839	Cytosol;Calyx;Centrosome;Perinuclear theca	0	SUBCELLULAR LOCATION: Cytoplasm {ECO:0000250}. Nucleus {ECO:0000250}. Note=May translocate to the nucleus after heat shock. {ECO:0000250}.	0	0	cytoplasm [GO:0005737]; cytosol [GO:0005829]; nucleus [GO:0005634]	protein folding [GO:0006457]; response to unfolded protein [GO:0006986]	0
HSPA13	ENSG00000155304	protein_coding	1116.5	924.406	2.96586	1.11192	3.58603e-15	1397.25	1143.36	3.05818	0.946524	2.2283e-06	471		0	SUBCELLULAR LOCATION: Microsome. Endoplasmic reticulum.	0	0	cytoplasm [GO:0005737]; cytosol [GO:0005829]; endoplasmic reticulum [GO:0005783]; extracellular exosome [GO:0070062]; intracellular membrane-bounded organelle [GO:0043231]; nucleus [GO:0005634]; plasma membrane [GO:0005886]	chaperone cofactor-dependent protein refolding [GO:0051085]; protein refolding [GO:0042026]	0
HSP90AA2P	ENSG00000224411	processed_pseudogene	869.5	789.645	2.89743	0.667387	0.000394017	835	836.242	2.92233	0.620994	0.00264179			0		0	0			0
HSF2	ENSG00000025156	protein_coding	760.5	770.606	2.88683	0.646855	9.78097e-05	822.5	814.207	2.91073	0.65094	0.00166434	536	Nucleoplasm	0	SUBCELLULAR LOCATION: Cytoplasm {ECO:0000269|PubMed:8339932}. Nucleus {ECO:0000269|PubMed:8339932}. Note=Cytoplasmic during normal growth and moves to the nucleus upon activation.	0	0	chromatin [GO:0000785]; cytoplasm [GO:0005737]; nucleoplasm [GO:0005654]	positive regulation of transcription by RNA polymerase II [GO:0045944]; spermatogenesis [GO:0007283]	0
HS2ST1	ENSG00000153936	protein_coding	1113.75	1097.02	3.04022	0.832717	2.10777e-08	979.75	995.904	2.99822	0.625891	0.001789	356	Mitochondria	0	SUBCELLULAR LOCATION: Golgi apparatus membrane {ECO:0000250|UniProtKB:Q8R3H7}; Single-pass type II membrane protein {ECO:0000250|UniProtKB:Q8R3H7}.	0	0	Golgi membrane [GO:0000139]; membrane [GO:0016020]	gene expression [GO:0010467]; heparan sulfate proteoglycan biosynthetic process [GO:0015012]; heparin proteoglycan metabolic process [GO:0030202]; ureteric bud formation [GO:0060676]	0
HPRT1	ENSG00000165704	protein_coding	2118.75	2206.34	3.34367	0.725475	1.32582e-06	2730.75	2670.32	3.42656	0.585196	0.00448893	218	Cytosol;Annulus;End piece;Mid piece;Principal piece	0	SUBCELLULAR LOCATION: Cytoplasm.	0	0	cytoplasm [GO:0005737]; cytosol [GO:0005829]; extracellular exosome [GO:0070062]	adenine metabolic process [GO:0046083]; AMP salvage [GO:0044209]; central nervous system neuron development [GO:0021954]; cerebral cortex neuron differentiation [GO:0021895]; dendrite morphogenesis [GO:0048813]; dopamine metabolic process [GO:0042417]; dopaminergic neuron differentiation [GO:0071542]; GMP catabolic process [GO:0046038]; GMP salvage [GO:0032263]; grooming behavior [GO:0007625]; gu…	0
HOOK1	ENSG00000134709	protein_coding	1241.75	1190.82	3.07585	0.88189	2.31341e-11	1033	1017.72	3.00763	0.618218	0.00273855	728		0	SUBCELLULAR LOCATION: Cytoplasm {ECO:0000269|PubMed:15471887}. Cytoplasm, cytoskeleton {ECO:0000269|PubMed:11238449}. Note=Localizes to punctate cytoplasmic foci which do not appear to overlap with early or late endosomes, the endoplasmic reticulum, multivesicular bodies (MVBs), lysosomes, or mitochondria (By similarity). Often found in close association with microtubules (By similarity). Does no…	0	0	centrosome [GO:0005813]; cytoplasm [GO:0005737]; FHF complex [GO:0070695]; microtubule [GO:0005874]	cytoplasmic microtubule organization [GO:0031122]; cytoskeleton-dependent intracellular transport [GO:0030705]; early endosome to late endosome transport [GO:0045022]; endosome organization [GO:0007032]; endosome to lysosome transport [GO:0008333]; Golgi organization [GO:0007030]; lysosome organization [GO:0007040]; manchette assembly [GO:1905198]; protein localization to perinuclear region of cy…	0
HOMER1	ENSG00000152413	protein_coding	565.75	583.614	2.76613	0.845422	3.32516e-06	521	490.735	2.69085	0.661038	0.00334874	354	Cytosol	0	SUBCELLULAR LOCATION: Cytoplasm {ECO:0000250}. Postsynaptic density {ECO:0000250}. Synapse {ECO:0000250}. Cell projection, dendritic spine {ECO:0000250|UniProtKB:Q9Z214}. Note=Isoform 1 inhibits surface expression of GRM5 causing it to be retained in the endoplasmic reticulum. {ECO:0000250}.	0	0	apical part of cell [GO:0045177]; axon [GO:0030424]; costamere [GO:0043034]; cytoplasm [GO:0005737]; cytosol [GO:0005829]; dendrite [GO:0030425]; dendritic spine [GO:0043197]; glutamatergic synapse [GO:0098978]; neuron spine [GO:0044309]; plasma membrane [GO:0005886]; postsynaptic cytosol [GO:0099524]; postsynaptic density [GO:0014069]; Z disc [GO:0030018]	behavioral response to cocaine [GO:0048148]; chemical synaptic transmission [GO:0007268]; G protein-coupled glutamate receptor signaling pathway [GO:0007216]; phospholipase C-activating G protein-coupled glutamate receptor signaling pathway [GO:0007206]; positive regulation of calcium ion transport [GO:0051928]; positive regulation of signal transduction [GO:0009967]; protein tetramerization [GO:…	0
HMMR	ENSG00000072571	protein_coding	1439.75	1628.06	3.21167	0.980291	3.08549e-11	1195.75	1373.89	3.13795	0.794095	0.000192327	724	Microtubules;Centrosome;Cytosol	0	SUBCELLULAR LOCATION: Cell surface {ECO:0000250|UniProtKB:Q00547}. Cytoplasm {ECO:0000269|PubMed:31429579}. Cytoplasm, cytoskeleton, spindle {ECO:0000250|UniProtKB:Q00547}.	0	0	cell surface [GO:0009986]; centrosome [GO:0005813]; cytoplasm [GO:0005737]; cytosol [GO:0005829]; membrane [GO:0016020]; microtubule cytoskeleton [GO:0015630]; plasma membrane [GO:0005886]; spindle [GO:0005819]	hyaluronan catabolic process [GO:0030214]; receptor-mediated endocytosis [GO:0006898]	0
HLTF	ENSG00000071794	protein_coding	1966.5	2041.35	3.30992	0.95389	6.34895e-12	2091	2110.2	3.32432	0.735282	0.000492259	1009	Nucleoplasm	0	SUBCELLULAR LOCATION: Cytoplasm {ECO:0000250}. Nucleus {ECO:0000269|PubMed:8672239}. Nucleus, nucleolus {ECO:0000250}. Nucleus, nucleoplasm {ECO:0000250}. Note=Nuclear localization is stimulated by progesterone. {ECO:0000250}.	0	0	cytoplasm [GO:0005737]; membrane [GO:0016020]; nuclear matrix [GO:0016363]; nucleolus [GO:0005730]; nucleoplasm [GO:0005654]; nucleus [GO:0005634]; plasma membrane [GO:0005886]; RNA polymerase II transcription regulator complex [GO:0090575]	chromatin organization [GO:0006325]; DNA repair [GO:0006281]; mRNA transcription by RNA polymerase II [GO:0042789]; positive regulation of transcription by RNA polymerase II [GO:0045944]; protein ubiquitination [GO:0016567]; regulation of neurogenesis [GO:0050767]	0
HIPK3	ENSG00000110422	protein_coding	665.75	617.838	2.79087	0.876584	3.00255e-07	660.25	582.158	2.76504	0.640332	0.000671751	1215	Cytosol;Nuclear bodies	0	SUBCELLULAR LOCATION: Cytoplasm {ECO:0000269|PubMed:11034606}. Nucleus {ECO:0000269|PubMed:11034606}.	0	0	cytoplasm [GO:0005737]; cytosol [GO:0005829]; nuclear body [GO:0016604]; nucleus [GO:0005634]; plasma membrane [GO:0005886]; PML body [GO:0016605]	apoptotic process [GO:0006915]; mRNA transcription [GO:0009299]; negative regulation of apoptotic process [GO:0043066]; negative regulation of JUN kinase activity [GO:0043508]; peptidyl-serine phosphorylation [GO:0018105]; peptidyl-threonine phosphorylation [GO:0018107]; protein phosphorylation [GO:0006468]	0
HINT3	ENSG00000111911	protein_coding	539.5	614.28	2.78837	0.740882	3.9641e-08	706.75	801.897	2.90412	0.710739	6.10344e-05	182	Mitochondria;Nucleoli;Cytosol	0	SUBCELLULAR LOCATION: Cytoplasm {ECO:0000269|PubMed:17870088}. Nucleus {ECO:0000269|PubMed:17870088}. Note=Localized as aggregates in the cytoplasm and the nucleus.	0	0	cytoplasm [GO:0005737]; mitochondrion [GO:0005739]; nucleus [GO:0005634]	0	0
HIGD1A	ENSG00000181061	protein_coding	1017.75	1096.69	3.04008	0.957424	3.02505e-09	1005.5	1090.99	3.03782	0.897361	4.45095e-05	93	Mitochondria;Nucleoplasm	0	SUBCELLULAR LOCATION: Mitochondrion membrane {ECO:0000255|PROSITE-ProRule:PRU00836, ECO:0000269|PubMed:22342701}; Multi-pass membrane protein {ECO:0000255|PROSITE-ProRule:PRU00836, ECO:0000269|PubMed:22342701}. Mitochondrion inner membrane {ECO:0000305|PubMed:22342701}.	0	0	mitochondrial inner membrane [GO:0005743]; mitochondrion [GO:0005739]; nucleoplasm [GO:0005654]; protein-containing complex [GO:0032991]	cellular response to glucose starvation [GO:0042149]; cellular response to hypoxia [GO:0071456]; mitochondrial respirasome assembly [GO:0097250]; negative regulation of apoptotic process [GO:0043066]; negative regulation of release of cytochrome c from mitochondria [GO:0090201]	0
HIF1A	ENSG00000100644	protein_coding	1514.75	1593.52	3.20236	0.987331	9.89931e-16	1969.75	2084.34	3.31897	0.734083	3.23882e-05	826	Nuclear bodies;Nucleoplasm	0	SUBCELLULAR LOCATION: Cytoplasm {ECO:0000269|PubMed:9822602}. Nucleus {ECO:0000269|PubMed:22009797, ECO:0000269|PubMed:9822602}. Nucleus speckle {ECO:0000250|UniProtKB:Q61221}. Note=Colocalizes with HIF3A in the nucleus and speckles (By similarity). Cytoplasmic in normoxia, nuclear translocation in response to hypoxia (PubMed:9822602). {ECO:0000250|UniProtKB:Q61221, ECO:0000269|PubMed:9822602}.	0	0	axon cytoplasm [GO:1904115]; chromatin [GO:0000785]; cytoplasm [GO:0005737]; cytosol [GO:0005829]; euchromatin [GO:0000791]; motile cilium [GO:0031514]; nuclear body [GO:0016604]; nuclear speck [GO:0016607]; nucleoplasm [GO:0005654]; nucleus [GO:0005634]; protein-containing complex [GO:0032991]; RNA polymerase II transcription regulator complex [GO:0090575]	angiogenesis [GO:0001525]; axonal transport of mitochondrion [GO:0019896]; B-1 B cell homeostasis [GO:0001922]; bone mineralization [GO:0030282]; cardiac ventricle morphogenesis [GO:0003208]; cellular response to hypoxia [GO:0071456]; cellular response to interleukin-1 [GO:0071347]; cellular response to oxidative stress [GO:0034599]; cellular response to virus [GO:0098586]; cerebral cortex develo…	0
HERC3	ENSG00000138641	protein_coding	267	292.006	2.46539	0.638703	0.000514823	442.25	476.997	2.67852	0.606204	0.000526885	1050	Cytosol	0	SUBCELLULAR LOCATION: Cytoplasm. Cytoplasmic vesicle. Note=Also found in vesicular-like structures.	0	0	cytoplasm [GO:0005737]; cytoplasmic vesicle [GO:0031410]	protein ubiquitination [GO:0016567]; ubiquitin-dependent protein catabolic process [GO:0006511]	0
HDAC2	ENSG00000196591	protein_coding	4398	5671.47	3.7537	0.806207	2.62666e-10	4012.75	5016.52	3.7004	0.598865	0.000235843	488	Nucleoplasm	0	SUBCELLULAR LOCATION: Nucleus {ECO:0000269|PubMed:20523938, ECO:0000269|PubMed:24970816, ECO:0000269|PubMed:28977666, ECO:0000269|PubMed:33283408}. Cytoplasm {ECO:0000269|PubMed:24970816}.	0	0	chromatin [GO:0000785]; chromosome, telomeric region [GO:0000781]; cytoplasm [GO:0005737]; ESC/E(Z) complex [GO:0035098]; histone deacetylase complex [GO:0000118]; nucleoplasm [GO:0005654]; nucleus [GO:0005634]; NuRD complex [GO:0016581]; protein-containing complex [GO:0032991]; Sin3-type complex [GO:0070822]	behavioral response to ethanol [GO:0048149]; cardiac muscle hypertrophy [GO:0003300]; cellular response to dopamine [GO:1903351]; cellular response to heat [GO:0034605]; cellular response to hydrogen peroxide [GO:0070301]; cellular response to retinoic acid [GO:0071300]; cellular response to transforming growth factor beta stimulus [GO:0071560]; chromatin remodeling [GO:0006338]; circadian regula…	0
HAUS6	ENSG00000147874	protein_coding	2355.25	2433.03	3.38615	0.78398	8.87277e-11	2247	2204.79	3.34337	0.717823	9.81846e-05	955	Acrosome;Centriolar satellite;Cytosol;Connecting piece;Mid piece;Nuclear speckles;Principal piece	0	SUBCELLULAR LOCATION: Cytoplasm, cytoskeleton {ECO:0000269|PubMed:18443220, ECO:0000269|PubMed:19029337}. Cytoplasm, cytoskeleton, spindle {ECO:0000269|PubMed:19029337, ECO:0000269|PubMed:19369198, ECO:0000269|PubMed:19427217, ECO:0000269|PubMed:30723163}. Cytoplasm, cytoskeleton, microtubule organizing center, centrosome {ECO:0000269|PubMed:19369198, ECO:0000269|PubMed:19427217}. Note=Localizes …	0	0	centrosome [GO:0005813]; cytosol [GO:0005829]; HAUS complex [GO:0070652]; mitotic spindle microtubule [GO:1990498]	cell division [GO:0051301]; centrosome cycle [GO:0007098]; microtubule cytoskeleton organization [GO:0000226]; regulation of microtubule nucleation [GO:0010968]; spindle assembly [GO:0051225]	0
GULP1	ENSG00000144366	protein_coding	220.25	205.938	2.31374	0.956025	0.000149867	166.25	168.927	2.2277	0.667292	0.0212139	304	Vesicles	0	SUBCELLULAR LOCATION: Cytoplasm {ECO:0000269|PubMed:16497666}. Note=May associate with the cytoplasmic side of the plasma membrane and early endosomes.	0	0	cytoplasm [GO:0005737]	apoptotic process [GO:0006915]; lipid transport [GO:0006869]; phagocytosis, engulfment [GO:0006911]	0
GUF1	ENSG00000151806	protein_coding	769.5	782.825	2.89366	0.804205	5.0702e-09	779.25	770.706	2.88689	0.688091	0.00103245	669	Mitochondria;Nucleoplasm	0	SUBCELLULAR LOCATION: Mitochondrion inner membrane {ECO:0000255|HAMAP-Rule:MF_03137}; Peripheral membrane protein {ECO:0000255|HAMAP-Rule:MF_03137}; Matrix side {ECO:0000255|HAMAP-Rule:MF_03137}.	0	0	mitochondrial inner membrane [GO:0005743]; mitochondrial matrix [GO:0005759]; mitochondrion [GO:0005739]	positive regulation of translation [GO:0045727]; translation [GO:0006412]	0
GTPBP8	ENSG00000163607	protein_coding	422	461.884	2.66453	0.921603	2.8848e-07	278.5	302.382	2.48056	0.847187	0.000518929	284	Mitochondria	0	0	0	0	mitochondrion [GO:0005739]	0	0
GTPBP10	ENSG00000105793	protein_coding	473.5	466.567	2.66891	0.74697	5.91669e-05	507.75	505.054	2.70334	0.656191	0.00139872	387		0	SUBCELLULAR LOCATION: Nucleus, nucleolus {ECO:0000269|PubMed:17054726}. Chromosome {ECO:0000269|PubMed:17054726}. Note=Found in the dense fibrillar compartment region of the nucleolus. At the onset of mitosis moves to the chromosome surface and remains there until anaphase. Gradually re-assembles into the nucleolus at late anaphase to telophase.	0	0	chromosome [GO:0005694]; mitochondrion [GO:0005739]; nucleolus [GO:0005730]	ribosome biogenesis [GO:0042254]	0
GTF2H2	ENSG00000145736	protein_coding	213.5	265.623	2.42427	0.645365	7.33689e-05	180.5	232.257	2.36597	0.588038	0.00446848	395	Nuclear speckles	0	SUBCELLULAR LOCATION: Nucleus {ECO:0000269|PubMed:27193682}.	0	0	core TFIIH complex portion of holo TFIIH complex [GO:0000438]; nuclear speck [GO:0016607]; nucleoplasm [GO:0005654]; nucleus [GO:0005634]; transcription factor TFIID complex [GO:0005669]; transcription factor TFIIH core complex [GO:0000439]; transcription factor TFIIH holo complex [GO:0005675]	G protein-coupled receptor internalization [GO:0002031]; nucleotide-excision repair [GO:0006289]; regulation of transcription by RNA polymerase II [GO:0006357]; response to UV [GO:0009411]; transcription by RNA polymerase II [GO:0006366]; transcription initiation at RNA polymerase II promoter [GO:0006367]	0
GTF2H1	ENSG00000110768	protein_coding	663.5	645.204	2.8097	0.667241	1.40102e-06	639.25	654.098	2.81564	0.660562	0.000629196	548	Nucleoplasm	0	SUBCELLULAR LOCATION: Nucleus.	0	0	nucleoplasm [GO:0005654]; transcription factor TFIIH core complex [GO:0000439]; transcription factor TFIIH holo complex [GO:0005675]	DNA repair [GO:0006281]; hormone-mediated signaling pathway [GO:0009755]; nucleotide-excision repair [GO:0006289]; positive regulation of DNA-templated transcription [GO:0045893]; regulation of cyclin-dependent protein serine/threonine kinase activity [GO:0000079]; transcription by RNA polymerase I [GO:0006360]; transcription by RNA polymerase II [GO:0006366]; transcription initiation at RNA poly…	0
GTF2A1	ENSG00000165417	protein_coding	991.5	1027.57	3.01181	0.996909	1.64941e-12	1087.5	1088.38	3.03678	0.832964	0.000395729	376	Nucleoplasm;Cytosol	0	SUBCELLULAR LOCATION: Nucleus.	0	0	cytosol [GO:0005829]; nucleoplasm [GO:0005654]; nucleus [GO:0005634]; transcription factor TFIIA complex [GO:0005672]; transcription factor TFIID complex [GO:0005669]; transcription preinitiation complex [GO:0097550]	positive regulation of transcription by RNA polymerase II [GO:0045944]; positive regulation of transcription initiation by RNA polymerase II [GO:0060261]; RNA polymerase II preinitiation complex assembly [GO:0051123]; transcription by RNA polymerase II [GO:0006366]	0
GSTCD	ENSG00000138780	protein_coding	525.25	449.496	2.65273	0.806064	2.71203e-07	531.25	492.345	2.69227	0.856621	0.000156598	633	Nucleoplasm	0	SUBCELLULAR LOCATION: Cytoplasm {ECO:0000269|PubMed:24058608}.	0	0	cytoplasm [GO:0005737]; extracellular exosome [GO:0070062]	respiratory system development [GO:0060541]; response to lipopolysaccharide [GO:0032496]	0
GPRIN3	ENSG00000185477	protein_coding	220	186.566	2.27083	0.817791	0.000179551	189.75	157.314	2.19677	0.654098	0.0485497	776	Nucleoli;Nucleoplasm	0	0	0	0	plasma membrane [GO:0005886]; synapse [GO:0045202]	cell morphogenesis involved in neuron differentiation [GO:0048667]; excitatory chemical synaptic transmission [GO:0098976]; locomotory behavior [GO:0007626]; neuron projection development [GO:0031175]; neuronal action potential [GO:0019228]; response to cocaine [GO:0042220]; vitamin D receptor signaling pathway [GO:0070561]	0
GPR180	ENSG00000152749	protein_coding	1167.5	1072.39	3.03035	0.891154	5.81401e-10	981.25	883.972	2.94644	0.786837	0.000155616	440	Vesicles;Aggresome;Nucleoplasm;Primary cilium	0	SUBCELLULAR LOCATION: Membrane {ECO:0000305}; Multi-pass membrane protein {ECO:0000305}.	0	0	membrane [GO:0016020]	fat cell differentiation [GO:0045444]; G protein-coupled receptor signaling pathway [GO:0007186]; gene expression [GO:0010467]; generation of precursor metabolites and energy [GO:0006091]; lipid metabolic process [GO:0006629]; response to food [GO:0032094]; response to pheromone [GO:0019236]	0
GPM6A	ENSG00000150625	protein_coding	116.75	100.797	2.00345	0.778604	0.00783603	100.5	100.34	2.00147	0.801711	0.0137318	278		0	SUBCELLULAR LOCATION: Cell membrane {ECO:0000250|UniProtKB:P35802}; Multi-pass membrane protein {ECO:0000250|UniProtKB:P35802}. Cell projection, axon {ECO:0000250|UniProtKB:P35802}. Cell projection, growth cone {ECO:0000250|UniProtKB:P35802}. Cell projection, dendritic spine {ECO:0000250|UniProtKB:Q812E9}. Cell projection, filopodium {ECO:0000250|UniProtKB:Q812E9}. Cell projection, neuron project…	0	0	axonal growth cone [GO:0044295]; dendritic spine [GO:0043197]; extracellular exosome [GO:0070062]; extracellular vesicle [GO:1903561]; filopodium [GO:0030175]; glutamatergic synapse [GO:0098978]; neuron projection [GO:0043005]; neuronal cell body [GO:0043025]; parallel fiber to Purkinje cell synapse [GO:0098688]; plasma membrane [GO:0005886]; presynaptic active zone membrane [GO:0048787]	neural retina development [GO:0003407]; neuron migration [GO:0001764]; neuron projection development [GO:0031175]; neuron projection morphogenesis [GO:0048812]; positive regulation of filopodium assembly [GO:0051491]; regulation of synapse organization [GO:0050807]; response to bacterium [GO:0009617]; stem cell differentiation [GO:0048863]; synapse assembly [GO:0007416]	0
GPD2	ENSG00000115159	protein_coding	631.25	565.71	2.75259	0.922073	2.77364e-10	836.25	722.163	2.85864	0.634037	0.000321613	727	Mitochondria	0	SUBCELLULAR LOCATION: Mitochondrion.	0	0	mitochondrial inner membrane [GO:0005743]; mitochondrion [GO:0005739]	camera-type eye development [GO:0043010]; gluconeogenesis [GO:0006094]; glycerol catabolic process [GO:0019563]; glycerol-3-phosphate metabolic process [GO:0006072]; glycerol-3-phosphate shuttle [GO:0006127]; multicellular organism growth [GO:0035264]	0
GOPC	ENSG00000047932	protein_coding	1340	1379.84	3.13983	0.817433	3.20307e-07	1245	1250.18	3.09697	0.683809	0.00111611	462	Golgi apparatus;Calyx;Connecting piece;Mid piece;Principal piece	0	SUBCELLULAR LOCATION: Cytoplasm. Golgi apparatus membrane {ECO:0000269|PubMed:23818989}; Peripheral membrane protein. Golgi apparatus, trans-Golgi network membrane; Peripheral membrane protein. Synapse {ECO:0000250}. Postsynaptic density {ECO:0000250}. Cell projection, dendrite {ECO:0000250}. Note=Enriched in synaptosomal and postsynaptic densities (PSD) fractions. Expressed in cell bodies and de…	0	0	cytoplasm [GO:0005737]; dendrite [GO:0030425]; Golgi apparatus [GO:0005794]; Golgi membrane [GO:0000139]; Golgi-associated vesicle membrane [GO:0030660]; lysosomal membrane [GO:0005765]; membrane [GO:0016020]; plasma membrane [GO:0005886]; postsynaptic density [GO:0014069]; protein-containing complex [GO:0032991]; trans-Golgi network transport vesicle [GO:0030140]	apical protein localization [GO:0045176]; endoplasmic reticulum to Golgi vesicle-mediated transport [GO:0006888]; Golgi to plasma membrane transport [GO:0006893]; negative regulation of anion channel activity [GO:0010360]; negative regulation of protein localization to cell surface [GO:2000009]; protein transport [GO:0015031]	0
GOLT1B	ENSG00000111711	protein_coding	597.25	629.505	2.799	1.17778	3.1934e-11	566	581.475	2.76453	0.960312	5.03884e-05	138	Vesicles;Nucleoplasm	0	SUBCELLULAR LOCATION: Golgi apparatus membrane {ECO:0000269|PubMed:10406798}; Multi-pass membrane protein {ECO:0000269|PubMed:10406798}.	0	0	cytosol [GO:0005829]; endoplasmic reticulum [GO:0005783]; Golgi membrane [GO:0000139]; membrane [GO:0016020]; protein-containing complex [GO:0032991]	endoplasmic reticulum to Golgi vesicle-mediated transport [GO:0006888]; positive regulation of canonical NF-kappaB signal transduction [GO:0043123]; protein transport [GO:0015031]; retrograde transport, endosome to Golgi [GO:0042147]	0
GNPNAT1	ENSG00000100522	protein_coding	756	631.523	2.80039	0.848253	3.25133e-06	696.25	540.261	2.7326	0.727707	0.000264745	184		0	SUBCELLULAR LOCATION: Golgi apparatus membrane; Peripheral membrane protein. Endosome membrane {ECO:0000250}; Peripheral membrane protein {ECO:0000250}.	0	0	cytosol [GO:0005829]; endoplasmic reticulum-Golgi intermediate compartment [GO:0005793]; endosome membrane [GO:0010008]; Golgi membrane [GO:0000139]; late endosome [GO:0005770]	cellular response to leukemia inhibitory factor [GO:1990830]; UDP-N-acetylglucosamine biosynthetic process [GO:0006048]	0
GNPDA2	ENSG00000163281	protein_coding	305.75	285.39	2.45544	0.716531	0.000441524	310.25	282.328	2.45075	0.660991	0.00448435	276	Vesicles;Golgi apparatus	0	SUBCELLULAR LOCATION: Cytoplasm {ECO:0000250}.	0	0	cytoplasm [GO:0005737]; cytosol [GO:0005829]; nucleus [GO:0005634]	carbohydrate metabolic process [GO:0005975]; glucosamine catabolic process [GO:0006043]; N-acetylglucosamine catabolic process [GO:0006046]; N-acetylneuraminate catabolic process [GO:0019262]; UDP-N-acetylglucosamine biosynthetic process [GO:0006048]	0
GNG12	ENSG00000172380	protein_coding	1087.25	772.106	2.88768	0.6276	0.000329075	979.5	744.258	2.87172	0.63201	0.000413362	72	Mitochondria	0	SUBCELLULAR LOCATION: Cell membrane {ECO:0000305}; Lipid-anchor {ECO:0000305}; Cytoplasmic side {ECO:0000305}.	0	0	extracellular exosome [GO:0070062]; heterotrimeric G-protein complex [GO:0005834]; plasma membrane [GO:0005886]; synapse [GO:0045202]	G protein-coupled receptor signaling pathway [GO:0007186]; signal transduction [GO:0007165]	0
GNB4	ENSG00000114450	protein_coding	540.5	432.798	2.63629	0.654829	0.00138211	579	448.553	2.65181	0.672689	0.00138524	340	Plasma membrane;Golgi apparatus	0	0	0	0	cytoplasm [GO:0005737]; cytosol [GO:0005829]; extracellular exosome [GO:0070062]; heterotrimeric G-protein complex [GO:0005834]; lysosomal membrane [GO:0005765]; synapse [GO:0045202]	G protein-coupled receptor signaling pathway [GO:0007186]; substantia nigra development [GO:0021762]	0
GMFB	ENSG00000197045	protein_coding	1703.25	1566.98	3.19506	1.09912	2.53553e-12	1693.5	1551.47	3.19074	0.997343	2.73848e-05	142	Cytosol;Nucleoplasm;Nuclear bodies	0	0	0	0	cortical actin cytoskeleton [GO:0030864]	actin filament debranching [GO:0071846]; learning [GO:0007612]; locomotory behavior [GO:0007626]; negative regulation of Arp2/3 complex-mediated actin nucleation [GO:0034316]; nervous system development [GO:0007399]; protein phosphorylation [GO:0006468]	0
GLS	ENSG00000115419	protein_coding	1562.5	1485.69	3.17193	0.927109	1.66828e-12	1547.25	1429.87	3.1553	0.847997	2.75866e-05	669	Mitochondria	0	SUBCELLULAR LOCATION: [Isoform 1]: Mitochondrion {ECO:0000250|UniProtKB:P13264}. Cytoplasm, cytosol {ECO:0000269|PubMed:22228304}. Note=The 74-kDa cytosolic precursor is translocated into the mitochondria and processed via a 72-kDa intermediate to yield the mature 68- and 65-kDa subunits. {ECO:0000250|UniProtKB:P13264}.; SUBCELLULAR LOCATION: [Isoform 3]: Mitochondrion {ECO:0000269|PubMed:2222830…	0	0	cytosol [GO:0005829]; mitochondrial matrix [GO:0005759]; mitochondrion [GO:0005739]; synapse [GO:0045202]	chemical synaptic transmission [GO:0007268]; glutamate biosynthetic process [GO:0006537]; glutamine catabolic process [GO:0006543]; intracellular glutamate homeostasis [GO:0090461]; protein homotetramerization [GO:0051289]; regulation of respiratory gaseous exchange by nervous system process [GO:0002087]; suckling behavior [GO:0001967]	0
GLO1	ENSG00000124767	protein_coding	4773.25	4244.63	3.62784	0.604034	0.000107808	5456	4889.43	3.68926	0.618295	0.000546211	184	Cytosol;Nucleoplasm;Plasma membrane	0	0	0	0	cytoplasm [GO:0005737]; cytosol [GO:0005829]; extracellular exosome [GO:0070062]; nucleoplasm [GO:0005654]; plasma membrane [GO:0005886]	carbohydrate metabolic process [GO:0005975]; glutathione metabolic process [GO:0006749]; methylglyoxal metabolic process [GO:0009438]; negative regulation of apoptotic process [GO:0043066]; osteoclast differentiation [GO:0030316]; regulation of transcription by RNA polymerase II [GO:0006357]	0
GLMN	ENSG00000174842	protein_coding	573.5	652.033	2.81427	0.698036	5.52337e-06	565.5	584.402	2.76671	0.736248	0.00105049	594	Cytosol;Nucleoplasm	0	0	0	0	Cul2-RING ubiquitin ligase complex [GO:0031462]; Cul3-RING ubiquitin ligase complex [GO:0031463]; Cul4A-RING E3 ubiquitin ligase complex [GO:0031464]; cullin-RING ubiquitin ligase complex [GO:0031461]; cytoplasm [GO:0005737]	cell surface receptor signaling pathway [GO:0007166]; epigenetic regulation of gene expression [GO:0040029]; muscle cell differentiation [GO:0042692]; negative regulation of cell population proliferation [GO:0008285]; negative regulation of T cell proliferation [GO:0042130]; neural tube closure [GO:0001843]; positive regulation of cytokine production [GO:0001819]; positive regulation of interleuk…	0
GK	ENSG00000198814	protein_coding	293.25	288.762	2.46054	0.832808	2.25456e-06	426.25	467.385	2.66967	0.721087	0.00134716	559		0	SUBCELLULAR LOCATION: Mitochondrion outer membrane {ECO:0000305|PubMed:15845384}; Single-pass membrane protein {ECO:0000255}. Nucleus {ECO:0000269|PubMed:15845384}. Cytoplasm, cytosol {ECO:0000305|PubMed:15845384}. Note=Glycerol kinase activity is more cytosolic in some tissues. It probably represents the expression of isoforms lacking a transmembrane domain. {ECO:0000305|PubMed:15845384}.; SUBCE…	0	0	cytosol [GO:0005829]; extracellular exosome [GO:0070062]; mitochondrial outer membrane [GO:0005741]; mitochondrion [GO:0005739]; nucleus [GO:0005634]	glycerol catabolic process [GO:0019563]; glycerol metabolic process [GO:0006071]; glycerol-3-phosphate biosynthetic process [GO:0046167]; triglyceride biosynthetic process [GO:0019432]; triglyceride metabolic process [GO:0006641]	0
GFM2	ENSG00000164347	protein_coding	1035.75	993.791	2.9973	0.82084	2.72465e-08	958.25	905.719	2.95699	0.664441	2.63291e-05	779	Mitochondria;Midbody ring;Nucleoplasm	1 (Approved)	SUBCELLULAR LOCATION: Mitochondrion {ECO:0000255|HAMAP-Rule:MF_03059}.	0	1	mitochondrial matrix [GO:0005759]; mitochondrion [GO:0005739]	mitochondrial translation [GO:0032543]; mitochondrial translational termination [GO:0070126]; ribosome disassembly [GO:0032790]	0
GFM1	ENSG00000168827	protein_coding	1548.25	1800.28	3.25534	0.826067	9.987e-11	1417.5	1614.41	3.20801	0.629286	0.000126983	751	Mitochondria;Nucleoplasm	0	SUBCELLULAR LOCATION: Mitochondrion {ECO:0000255|HAMAP-Rule:MF_03061}.	0	0	mitochondrial matrix [GO:0005759]; mitochondrion [GO:0005739]	mitochondrial translational elongation [GO:0070125]	0
GEMIN2	ENSG00000092208	protein_coding	436	499.445	2.69849	0.687919	2.24298e-05	429.75	531.756	2.72571	0.585271	0.00270828	280	Nuclear bodies;Nucleoplasm;Nucleoli	0	SUBCELLULAR LOCATION: Nucleus, gem. Cytoplasm. Note=Localized in subnuclear structures next to coiled bodies, called gems, which are highly enriched in spliceosomal snRNPs. Also found in the cytoplasm.	0	0	cytosol [GO:0005829]; Gemini of Cajal bodies [GO:0097504]; nuclear body [GO:0016604]; nucleolus [GO:0005730]; nucleoplasm [GO:0005654]; nucleus [GO:0005634]; SMN complex [GO:0032797]; SMN-Sm protein complex [GO:0034719]; spliceosomal complex [GO:0005681]	mRNA processing [GO:0006397]; negative regulation of RNA binding [GO:1905215]; RNA splicing [GO:0008380]; RNA splicing, via transesterification reactions [GO:0000375]; spliceosomal complex assembly [GO:0000245]; spliceosomal snRNP assembly [GO:0000387]	0
GDI2	ENSG00000057608	protein_coding	3347.75	3276.21	3.51537	0.704104	8.28179e-06	3534.25	3642.24	3.56137	0.614047	7.16819e-05	445	Cytosol;Plasma membrane	0	SUBCELLULAR LOCATION: Cytoplasm {ECO:0000250}. Membrane {ECO:0000250}; Peripheral membrane protein {ECO:0000250}. Golgi apparatus, trans-Golgi network {ECO:0000269|PubMed:19570034}.	0	0	azurophil granule lumen [GO:0035578]; cytoplasm [GO:0005737]; cytosol [GO:0005829]; extracellular exosome [GO:0070062]; extracellular region [GO:0005576]; focal adhesion [GO:0005925]; Golgi apparatus [GO:0005794]; membrane [GO:0016020]; secretory granule lumen [GO:0034774]; synapse [GO:0045202]; vesicle [GO:0031982]	negative regulation of cilium assembly [GO:1902018]; negative regulation of protein localization to cilium [GO:1903565]; protein transport [GO:0015031]; signal transduction [GO:0007165]; small GTPase-mediated signal transduction [GO:0007264]; vesicle-mediated transport [GO:0016192]	0
GCLM	ENSG00000023909	protein_coding	699	694.299	2.84155	0.672535	5.36149e-07	652.5	632.221	2.80087	0.697483	5.49298e-05	274	Cytosol;Nucleoplasm;Plasma membrane	0	0	0	0	cytosol [GO:0005829]; glutamate-cysteine ligase complex [GO:0017109]	apoptotic mitochondrial changes [GO:0008637]; blood vessel diameter maintenance [GO:0097746]; cellular response to fibroblast growth factor stimulus [GO:0044344]; cellular response to follicle-stimulating hormone stimulus [GO:0071372]; cellular response to glucose stimulus [GO:0071333]; cellular response to hepatocyte growth factor stimulus [GO:0035729]; cellular response to leukemia inhibitory f…	0
GCH1	ENSG00000131979	protein_coding	498.25	530.959	2.72506	0.612072	1.63289e-05	620.5	714.043	2.85372	0.680748	3.94077e-05	250	Nucleoplasm;Cytosol;Nuclear membrane	0	SUBCELLULAR LOCATION: Cytoplasm {ECO:0000269|PubMed:12176133, ECO:0000269|PubMed:16778797, ECO:0000269|PubMed:2463916}. Nucleus {ECO:0000269|PubMed:16778797}.	0	0	cytoplasm [GO:0005737]; cytoplasmic vesicle [GO:0031410]; cytosol [GO:0005829]; neuron projection terminus [GO:0044306]; nuclear membrane [GO:0031965]; nucleoplasm [GO:0005654]; nucleus [GO:0005634]; protein-containing complex [GO:0032991]	dopamine biosynthetic process [GO:0042416]; neuromuscular process controlling posture [GO:0050884]; nitric oxide biosynthetic process [GO:0006809]; positive regulation of heart rate [GO:0010460]; positive regulation of nitric-oxide synthase activity [GO:0051000]; pteridine-containing compound biosynthetic process [GO:0042559]; regulation of blood pressure [GO:0008217]; regulation of lung blood pr…	0
GCFC2	ENSG00000005436	protein_coding	586.75	605.584	2.78217	0.795064	3.95024e-07	565	581.772	2.76475	0.857476	1.58134e-05	781	Nucleoplasm	0	SUBCELLULAR LOCATION: Nucleus, nucleoplasm {ECO:0000269|PubMed:24304693}. Nucleus, nucleolus {ECO:0000269|PubMed:24304693}.	0	0	cytosol [GO:0005829]; nucleolus [GO:0005730]; nucleoplasm [GO:0005654]; nucleus [GO:0005634]; U2-type post-mRNA release spliceosomal complex [GO:0071008]	mRNA splicing, via spliceosome [GO:0000398]; spliceosomal complex assembly [GO:0000245]	1
GCC2	ENSG00000135968	protein_coding	870	917.333	2.96253	0.843413	2.04034e-09	998.75	1059.65	3.02516	0.599116	0.00857774	1684	Golgi apparatus;Nucleoplasm	0	SUBCELLULAR LOCATION: Cytoplasm. Golgi apparatus, trans-Golgi network membrane; Peripheral membrane protein.	0	0	cytosol [GO:0005829]; Golgi apparatus [GO:0005794]; membrane [GO:0016020]; nucleoplasm [GO:0005654]; trans-Golgi network [GO:0005802]	Golgi ribbon formation [GO:0090161]; late endosome to Golgi transport [GO:0034499]; microtubule anchoring [GO:0034453]; microtubule organizing center organization [GO:0031023]; protein localization to Golgi apparatus [GO:0034067]; protein targeting to lysosome [GO:0006622]; recycling endosome to Golgi transport [GO:0071955]; regulation of protein exit from endoplasmic reticulum [GO:0070861]; retr…	0
GAS2L3	ENSG00000139354	protein_coding	351	261.62	2.41767	0.873915	0.000322975	481.25	372.985	2.57169	0.707941	0.00396487	694		0	SUBCELLULAR LOCATION: Cytoplasm {ECO:0000269|PubMed:21561867}. Cytoplasm, cytoskeleton {ECO:0000269|PubMed:21561867, ECO:0000269|PubMed:24706950}. Note=Localizes to microtubule and actin cytoskeletons. {ECO:0000269|PubMed:21561867, ECO:0000269|PubMed:24706950}.	0	0	actin cytoskeleton [GO:0015629]; cytoplasm [GO:0005737]; microtubule [GO:0005874]; microtubule cytoskeleton [GO:0015630]	actin crosslink formation [GO:0051764]; actin cytoskeleton organization [GO:0030036]; microtubule cytoskeleton organization [GO:0000226]	0
GALNT1	ENSG00000141429	protein_coding	1784.25	1658.49	3.21971	0.703251	1.96589e-06	1473.5	1418.65	3.15187	0.625767	0.00058039	559		0	SUBCELLULAR LOCATION: [Polypeptide N-acetylgalactosaminyltransferase 1]: Golgi apparatus, Golgi stack membrane; Single-pass type II membrane protein.; SUBCELLULAR LOCATION: [Polypeptide N-acetylgalactosaminyltransferase 1 soluble form]: Secreted.	0	0	endoplasmic reticulum membrane [GO:0005789]; endoplasmic reticulum-Golgi intermediate compartment membrane [GO:0033116]; extracellular region [GO:0005576]; Golgi cisterna membrane [GO:0032580]; Golgi membrane [GO:0000139]; membrane [GO:0016020]; perinuclear region of cytoplasm [GO:0048471]	O-glycan processing [GO:0016266]; protein O-linked glycosylation [GO:0006493]; protein O-linked glycosylation via serine [GO:0018242]; protein O-linked glycosylation via threonine [GO:0018243]; viral protein processing [GO:0019082]	0
GABPA	ENSG00000154727	protein_coding	1303.75	1248.32	3.09633	1.03765	1.96736e-16	1228.75	1210.92	3.08312	0.86528	3.73443e-05	454	Nucleoplasm	0	SUBCELLULAR LOCATION: Nucleus.	0	0	chromatin [GO:0000785]; nucleoplasm [GO:0005654]; nucleus [GO:0005634]	blastocyst formation [GO:0001825]; cell differentiation [GO:0030154]; negative regulation of megakaryocyte differentiation [GO:0045653]; negative regulation of transcription by RNA polymerase II [GO:0000122]; positive regulation of transcription by RNA polymerase II [GO:0045944]; regulation of transcription by RNA polymerase II [GO:0006357]	0
G3BP2	ENSG00000138757	protein_coding	3795	3682.79	3.56618	0.839849	4.56023e-11	3940	3928.91	3.59427	0.646427	0.000102492	482	Cytosol	0	SUBCELLULAR LOCATION: Cytoplasm {ECO:0000269|PubMed:23279204, ECO:0000269|PubMed:30404792}. Cytoplasm, Stress granule {ECO:0000269|PubMed:23279204, ECO:0000269|PubMed:27022092, ECO:0000269|PubMed:30404792}.	0	0	cytoplasm [GO:0005737]; cytoplasmic stress granule [GO:0010494]; cytosol [GO:0005829]	innate immune response [GO:0045087]; mRNA transport [GO:0051028]; protein homooligomerization [GO:0051260]; stress granule assembly [GO:0034063]	0
G2E3	ENSG00000092140	protein_coding	868.5	860.404	2.9347	1.05438	3.42889e-14	875.25	805.305	2.90596	0.843414	4.71867e-05	706	Cytosol;Golgi apparatus;Vesicles	0	SUBCELLULAR LOCATION: Nucleus, nucleolus {ECO:0000269|PubMed:17239372}. Cytoplasm {ECO:0000269|PubMed:17239372}. Note=Shuttles between the nucleus and the cytoplasm. In the nucleus, delocalizes from the nucleolus to the nucleoplasm in response to DNA damage. {ECO:0000269|PubMed:17239372}.	0	0	cytosol [GO:0005829]; Golgi apparatus [GO:0005794]; intracellular membrane-bounded organelle [GO:0043231]; nucleolus [GO:0005730]; nucleus [GO:0005634]	apoptotic process [GO:0006915]; protein ubiquitination [GO:0016567]	0
FZD6	ENSG00000164930	protein_coding	415.5	458.812	2.66163	0.655526	8.4174e-05	591.75	648.483	2.8119	0.664043	0.000107613	706	Plasma membrane;Basal body;Primary cilium	0	SUBCELLULAR LOCATION: Membrane {ECO:0000250|UniProtKB:Q61089}; Multi-pass membrane protein {ECO:0000255}. Cell membrane {ECO:0000250|UniProtKB:Q61089}; Multi-pass membrane protein {ECO:0000255}. Cell surface {ECO:0000250|UniProtKB:Q61089}. Apical cell membrane; Multi-pass membrane protein {ECO:0000255}. Cytoplasmic vesicle membrane {ECO:0000250|UniProtKB:Q61089}; Multi-pass membrane protein {ECO:…	0	0	apical plasma membrane [GO:0016324]; apicolateral plasma membrane [GO:0016327]; cell surface [GO:0009986]; ciliary basal body [GO:0036064]; cilium [GO:0005929]; cytoplasmic vesicle membrane [GO:0030659]; endoplasmic reticulum membrane [GO:0005789]; plasma membrane [GO:0005886]	canonical Wnt signaling pathway [GO:0060070]; cell proliferation in midbrain [GO:0033278]; embryonic nail plate morphogenesis [GO:0035880]; establishment of body hair planar orientation [GO:0048105]; hair follicle development [GO:0001942]; inner ear morphogenesis [GO:0042472]; midbrain morphogenesis [GO:1904693]; negative regulation of canonical Wnt signaling pathway [GO:0090090]; negative regula…	0
FRMD6	ENSG00000139926	protein_coding	357.75	317.164	2.50128	0.888219	3.75416e-07	367.25	379.81	2.57957	0.589772	0.00273968	622	Mitochondria	0	SUBCELLULAR LOCATION: Cytoplasm {ECO:0000269|PubMed:16137681}. Cell membrane {ECO:0000269|PubMed:16137681}; Peripheral membrane protein {ECO:0000269|PubMed:16137681}; Cytoplasmic side {ECO:0000269|PubMed:16137681}. Note=Can colocalize with actin.	0	0	apical junction complex [GO:0043296]; cytoplasm [GO:0005737]; cytoplasmic side of apical plasma membrane [GO:0098592]; cytoskeleton [GO:0005856]; plasma membrane [GO:0005886]	apical constriction [GO:0003383]; positive regulation of hippo signaling [GO:0035332]; protein localization [GO:0008104]; regulation of actin filament-based process [GO:0032970]	0
FPGT	ENSG00000254685	protein_coding	240.25	227.831	2.35761	1.31965	5.77266e-12	270	255.848	2.40798	1.12333	1.22536e-05	607	Vesicles	0	SUBCELLULAR LOCATION: Cytoplasm.	0	0	cytoplasm [GO:0005737]; cytosol [GO:0005829]	fucose metabolic process [GO:0006004]; GDP-L-fucose biosynthetic process [GO:0042350]	0
FOXN2	ENSG00000170802	protein_coding	221.5	185.416	2.26815	0.891258	5.2223e-05	244.5	195.347	2.29081	0.919762	0.00396377	431	Nucleoplasm;Vesicles	0	SUBCELLULAR LOCATION: Nucleus.	0	0	chromatin [GO:0000785]; intracellular membrane-bounded organelle [GO:0043231]; nucleoplasm [GO:0005654]; nucleus [GO:0005634]	regulation of DNA-templated transcription [GO:0006355]; skeletal muscle cell differentiation [GO:0035914]	0
FEM1B	ENSG00000169018	protein_coding	1870.75	1761.73	3.24594	0.775021	4.15497e-08	1846.75	1854.7	3.26827	0.643179	0.000156598	627	Nucleoplasm;Cytosol	0	SUBCELLULAR LOCATION: Cytoplasm {ECO:0000269|PubMed:19330022, ECO:0000269|PubMed:24076122}. Nucleus {ECO:0000269|PubMed:19330022}. Note=In the nucleus, the protein level increased slightly after camptothecin (CPT) treatment (PubMed:19330022). Associated with chromatin (PubMed:19330022). {ECO:0000269|PubMed:19330022}.	0	0	Cul2-RING ubiquitin ligase complex [GO:0031462]; cytoplasm [GO:0005737]; cytosol [GO:0005829]; mitochondrion [GO:0005739]; nucleoplasm [GO:0005654]; nucleus [GO:0005634]; ubiquitin ligase complex [GO:0000151]	apoptotic process [GO:0006915]; branching involved in prostate gland morphogenesis [GO:0060442]; epithelial cell maturation involved in prostate gland development [GO:0060743]; proteasome-mediated ubiquitin-dependent protein catabolic process [GO:0043161]; protein ubiquitination [GO:0016567]; regulation of DNA damage checkpoint [GO:2000001]; regulation of extrinsic apoptotic signaling pathway via…	0
FCHO2	ENSG00000157107	protein_coding	303.5	290.517	2.46317	1.00812	1.64723e-07	329	292.023	2.46542	0.713654	0.000755099	810	Centrosome;Cytosol;Vesicles	0	SUBCELLULAR LOCATION: Membrane, clathrin-coated pit {ECO:0000250}; Peripheral membrane protein {ECO:0000250}; Cytoplasmic side {ECO:0000250}. Note=Associated with forming but not mature clathrin-coated vesicles. The recruitment to coated-pits precede the one of clathrin and the adaptor protein complex AP-2 (By similarity). {ECO:0000250}.	0	0	clathrin-coated pit [GO:0005905]; clathrin-coated vesicle [GO:0030136]; cytoplasm [GO:0005737]; cytosol [GO:0005829]; plasma membrane [GO:0005886]; presynapse [GO:0098793]	clathrin coat assembly [GO:0048268]; clathrin-dependent endocytosis [GO:0072583]; membrane invagination [GO:0010324]; protein localization to plasma membrane [GO:0072659]; synaptic vesicle endocytosis [GO:0048488]	0
FBXO5	ENSG00000112029	protein_coding	774.75	770.02	2.8865	0.679352	0.000107806	655.75	648.076	2.81163	0.601259	0.00309633	447	Nucleoplasm	0	SUBCELLULAR LOCATION: Nucleus {ECO:0000269|PubMed:11988738}. Cytoplasm {ECO:0000269|PubMed:11988738}. Cytoplasm, cytoskeleton, spindle {ECO:0000269|PubMed:15469984}. Note=In interphase, localizes in a punctate manner in the nucleus and cytoplasm with some perinuclear concentration (PubMed:11988738). In mitotic cells, localizes throughout the cell, particularly at the spindle (PubMed:15469984). {E…	0	0	cytoplasm [GO:0005737]; cytosol [GO:0005829]; meiotic spindle [GO:0072687]; nucleoplasm [GO:0005654]; nucleus [GO:0005634]; spindle [GO:0005819]	cell division [GO:0051301]; DNA damage response [GO:0006974]; microtubule polymerization [GO:0046785]; negative regulation of cellular senescence [GO:2000773]; negative regulation of DNA endoreduplication [GO:0032876]; negative regulation of meiotic nuclear division [GO:0045835]; negative regulation of mitotic metaphase/anaphase transition [GO:0045841]; negative regulation of ubiquitin protein li…	0
FBXO30	ENSG00000118496	protein_coding	520.5	459.749	2.66252	0.718308	7.16878e-07	532.25	479.071	2.6804	0.650012	0.00116757	745	Microtubules	0	0	0	0	cytosol [GO:0005829]	chromatin organization [GO:0006325]; chromosome condensation [GO:0030261]; chromosome segregation [GO:0007059]; gene expression [GO:0010467]; protein ubiquitination [GO:0016567]	0
FBXO3	ENSG00000110429	protein_coding	724.5	807.552	2.90717	0.799803	2.59163e-07	843.5	929.048	2.96804	0.63402	0.000707222	471	Nucleoplasm;Cytosol	0	SUBCELLULAR LOCATION: Nucleus {ECO:0000269|PubMed:18809579}. Note=Colocalizes with PML at the peripheries of nuclear bodies. {ECO:0000269|PubMed:18809579}.	0	0	cytoplasm [GO:0005737]; cytosol [GO:0005829]; nucleoplasm [GO:0005654]; nucleus [GO:0005634]; SCF ubiquitin ligase complex [GO:0019005]	protein ubiquitination [GO:0016567]; proteolysis [GO:0006508]; response to lipopolysaccharide [GO:0032496]; SCF-dependent proteasomal ubiquitin-dependent protein catabolic process [GO:0031146]	0
FBXO28	ENSG00000143756	protein_coding	1517.5	1452.07	3.16199	0.850875	4.89708e-09	1780.25	1704.22	3.23153	0.729732	1.87353e-05	368	Nucleoplasm;Focal adhesion sites	0	SUBCELLULAR LOCATION: Chromosome, centromere, kinetochore {ECO:0000269|PubMed:20813266}.	0	0	kinetochore [GO:0000776]	protein polyubiquitination [GO:0000209]	0
FBXL3	ENSG00000005812	protein_coding	1300	1345.57	3.12891	0.895349	1.10074e-10	1095.5	1081.16	3.03389	0.722038	0.000648391	428	Nuclear bodies	0	SUBCELLULAR LOCATION: Nucleus {ECO:0000269|PubMed:10531035}. Cytoplasm {ECO:0000269|PubMed:10531035}. Note=Predominantly nuclear.	0	0	cytosol [GO:0005829]; nuclear body [GO:0016604]; nucleus [GO:0005634]; SCF ubiquitin ligase complex [GO:0019005]; ubiquitin ligase complex [GO:0000151]	entrainment of circadian clock by photoperiod [GO:0043153]; protein destabilization [GO:0031648]; protein ubiquitination [GO:0016567]; regulation of circadian rhythm [GO:0042752]; rhythmic process [GO:0048511]; SCF-dependent proteasomal ubiquitin-dependent protein catabolic process [GO:0031146]	0
FASTKD3	ENSG00000124279	protein_coding	166.5	151.858	2.18144	0.753577	0.000900946	186.5	176.024	2.24557	0.815829	0.00172106	662	Mitochondria;Nucleoplasm	0	SUBCELLULAR LOCATION: Mitochondrion {ECO:0000269|PubMed:20869947, ECO:0000269|PubMed:27789713}.	0	0	mitochondrial matrix [GO:0005759]; mitochondrion [GO:0005739]; nucleoplasm [GO:0005654]; ribonucleoprotein granule [GO:0035770]	mitochondrial cytochrome c oxidase assembly [GO:0033617]; mitochondrial RNA processing [GO:0000963]; positive regulation of mitochondrial translation [GO:0070131]; regulation of mitochondrial mRNA stability [GO:0044528]	0
FASTKD1	ENSG00000138399	protein_coding	639	742.985	2.87098	0.793444	1.07226e-07	597.75	685.892	2.83626	0.647148	0.00111415	847	Mitochondria;Nucleoplasm	0	SUBCELLULAR LOCATION: Mitochondrion {ECO:0000269|PubMed:20869947, ECO:0000269|PubMed:28238724, ECO:0000269|PubMed:28335001}. Note=Preferentially localizes to mitochondrial RNA granules, platforms for post-transcriptional RNA modification and ribosome assembly (PubMed:28335001). {ECO:0000269|PubMed:28335001}.	0	0	mitochondrial matrix [GO:0005759]; mitochondrion [GO:0005739]; nucleoplasm [GO:0005654]; ribonucleoprotein granule [GO:0035770]	mitochondrial RNA metabolic process [GO:0000959]; mitochondrial RNA processing [GO:0000963]; regulation of mitochondrial mRNA stability [GO:0044528]	0
FAR1	ENSG00000197601	protein_coding	2217.25	2279.31	3.3578	0.862528	2.11712e-12	2278.5	2169.43	3.33635	0.692239	0.000286768	515	Peroxisomes	0	SUBCELLULAR LOCATION: Peroxisome membrane {ECO:0000269|PubMed:24108123}; Single-pass membrane protein {ECO:0000269|PubMed:24108123}.	0	0	peroxisomal membrane [GO:0005778]; peroxisome [GO:0005777]	ether lipid biosynthetic process [GO:0008611]; glycerophospholipid biosynthetic process [GO:0046474]; long-chain fatty-acyl-CoA metabolic process [GO:0035336]; wax biosynthetic process [GO:0010025]	0
FANCM	ENSG00000187790	protein_coding	446	476.213	2.6778	0.653266	8.19287e-06	495	486.307	2.68691	0.614529	0.00556226	2048	Nucleoplasm	0	SUBCELLULAR LOCATION: Nucleus {ECO:0000269|PubMed:16116422, ECO:0000269|PubMed:20347428, ECO:0000269|PubMed:20347429, ECO:0000269|PubMed:29231814}.	0	0	chromatin [GO:0000785]; cytosol [GO:0005829]; FANCM-MHF complex [GO:0071821]; Fanconi anaemia nuclear complex [GO:0043240]; nucleoplasm [GO:0005654]	double-strand break repair via synthesis-dependent strand annealing [GO:0045003]; interstrand cross-link repair [GO:0036297]; positive regulation of protein monoubiquitination [GO:1902527]; replication fork processing [GO:0031297]; resolution of meiotic recombination intermediates [GO:0000712]	0
FAM91A1	ENSG00000176853	protein_coding	1290	1125.37	3.0513	0.896756	2.61806e-07	1458.5	1328.46	3.12335	0.700894	9.9411e-05	838	Microtubules;Nucleoplasm	0	SUBCELLULAR LOCATION: Golgi apparatus, trans-Golgi network {ECO:0000269|PubMed:29084197, ECO:0000269|PubMed:29426865}. Cytoplasmic vesicle {ECO:0000269|PubMed:29426865}. Note=Recruitment to the TGN requires the presence of GOLGA1, GOLGA4 and TBC1D23. {ECO:0000269|PubMed:29084197}.	0	0	cytoplasmic vesicle [GO:0031410]; trans-Golgi network [GO:0005802]	intracellular protein transport [GO:0006886]; vesicle tethering to Golgi [GO:0099041]	0
FAM8A1	ENSG00000137414	protein_coding	1450	1226.19	3.08856	0.805418	9.93033e-10	1137	1051.62	3.02186	0.700371	0.000475892	413	Golgi apparatus	0	SUBCELLULAR LOCATION: Membrane {ECO:0000305}; Multi-pass membrane protein {ECO:0000305}.	0	0	Hrd1p ubiquitin ligase complex [GO:0000836]	ERAD pathway [GO:0036503]	0
FAM49B	ENSG00000153310	protein_coding	1281.25	1389.89	3.14298	0.861089	2.8314e-10	1120.5	1211.6	3.08336	0.688737	0.000153212	324	Nucleoplasm;Cytosol	0	SUBCELLULAR LOCATION: Membrane {ECO:0000305}; Lipid-anchor {ECO:0000305}. Mitochondrion {ECO:0000269|PubMed:29059164}.	0	0	cilium [GO:0005929]; extracellular exosome [GO:0070062]; extracellular region [GO:0005576]; membrane [GO:0016020]; mitochondrion [GO:0005739]; platelet alpha granule lumen [GO:0031093]	cellular response to molecule of bacterial origin [GO:0071219]; negative regulation of actin filament polymerization [GO:0030837]; negative regulation of small GTPase mediated signal transduction [GO:0051058]; positive regulation of memory T cell activation [GO:2000568]; positive regulation of T cell activation [GO:0050870]; positive regulation of T cell mediated cytotoxicity [GO:0001916]; positi…	0
FAM217B	ENSG00000196227	protein_coding	840.25	857.959	2.93347	0.669935	1.49855e-06	715	659.32	2.8191	0.610462	0.000658208	383	Nucleoplasm	0	0	0	0	cytosol [GO:0005829]; nucleoplasm [GO:0005654]	0	0
FAM210A	ENSG00000177150	protein_coding	247.25	266.934	2.4264	0.731415	1.93924e-05	248.75	261.181	2.41694	0.668698	0.000630392	272	Golgi apparatus;Mitochondria;Nucleoplasm	0	SUBCELLULAR LOCATION: Membrane {ECO:0000255, ECO:0000305}; Single-pass membrane protein {ECO:0000255}. Mitochondrion {ECO:0000250|UniProtKB:Q8BGY7}. Cytoplasm {ECO:0000250|UniProtKB:Q8BGY7}.	0	0	cytoplasm [GO:0005737]; membrane [GO:0016020]; mitochondrion [GO:0005739]	0	0
FAM208A	ENSG00000163946	protein_coding	2178	2138.91	3.33019	0.662509	4.20733e-07	2253	2254.32	3.35302	0.677244	3.0218e-05	1670	Nucleoplasm	0	SUBCELLULAR LOCATION: Nucleus {ECO:0000269|PubMed:26022416, ECO:0000269|PubMed:28581500}. Chromosome {ECO:0000269|PubMed:26022416, ECO:0000269|PubMed:28581500}. Note=Localizes to chromatin. {ECO:0000269|PubMed:26022416, ECO:0000269|PubMed:28581500}.	0	0	heterochromatin [GO:0000792]; nucleoplasm [GO:0005654]	anterior/posterior axis specification, embryo [GO:0008595]; constitutive heterochromatin formation [GO:0140719]; mesodermal to mesenchymal transition involved in gastrulation [GO:0060809]; negative regulation of gene expression, epigenetic [GO:0045814]; protein localization to heterochromatin [GO:0097355]; transposable element silencing by heterochromatin formation [GO:0141005]	0
FAM199X	ENSG00000123575	protein_coding	3177	2881.53	3.45962	0.929389	2.05872e-09	4652	4130.47	3.616	0.828893	9.83781e-07	388	Golgi apparatus;Cytosol;Nucleoplasm	0	0	0	0	0	0	0
FAM171B	ENSG00000144369	protein_coding	363.5	271.042	2.43304	0.805962	8.73861e-05	463	393.534	2.59498	0.763539	0.000135849	826	Mitochondria;Nucleoplasm;Cytosol;Nucleoli	0	SUBCELLULAR LOCATION: Cytoplasmic granule {ECO:0000250|UniProtKB:Q14CH0}. Membrane {ECO:0000305}; Single-pass type I membrane protein {ECO:0000305}. Note=In neurons, localizes to vesicular-like puncta in the cytoplasm. {ECO:0000250|UniProtKB:Q14CH0}.	0	0	membrane [GO:0016020]; synapse [GO:0045202]	0	0
FAM160B1	ENSG00000151553	protein_coding	252.25	230.758	2.36316	0.69606	0.00123171	334.5	303.911	2.48275	0.687768	0.000800332	765	Nuclear speckles;Cytosol	0	0	0	0	0	0	0
FAM135A	ENSG00000082269	protein_coding	479.5	438.231	2.6417	0.746397	3.53096e-05	511	460.038	2.66279	0.65799	0.00517379	1515	Nucleoplasm;Cytosol	0	0	0	0	0	lipid metabolic process [GO:0006629]	0
FAM134B	ENSG00000154153	protein_coding	112.75	122.105	2.08673	0.784027	0.00127601	165.5	160.75	2.20615	0.600876	0.0156025	497	Endoplasmic reticulum	0	SUBCELLULAR LOCATION: Golgi apparatus, cis-Golgi network membrane {ECO:0000250|UniProtKB:Q8VE91}; Multi-pass membrane protein {ECO:0000255}. Endoplasmic reticulum membrane {ECO:0000269|PubMed:26040720}; Multi-pass membrane protein {ECO:0000255}.; SUBCELLULAR LOCATION: Endoplasmic reticulum membrane {ECO:0000269|PubMed:35239449}; Multi-pass membrane protein {ECO:0000255}. Note=(Microbial infection…	0	0	cis-Golgi network [GO:0005801]; endoplasmic reticulum [GO:0005783]; endoplasmic reticulum membrane [GO:0005789]; nuclear body [GO:0016604]; nucleolus [GO:0005730]	collagen catabolic process [GO:0030574]; endoplasmic reticulum organization [GO:0007029]; mitophagy [GO:0000423]; negative regulation of neuron apoptotic process [GO:0043524]; reticulophagy [GO:0061709]; sensory perception of pain [GO:0019233]; white fat cell differentiation [GO:0050872]	0
FAM126B	ENSG00000155744	protein_coding	529.5	455.889	2.65886	0.908965	2.32891e-08	579	488.83	2.68916	0.919649	6.8445e-05	530	Cell Junctions;Nucleoplasm	0	SUBCELLULAR LOCATION: Cytoplasm, cytosol {ECO:0000250|UniProtKB:Q9BYI3}. Cell membrane {ECO:0000250|UniProtKB:Q9BYI3}.	0	0	cytosol [GO:0005829]; plasma membrane [GO:0005886]	phosphatidylinositol phosphate biosynthetic process [GO:0046854]; protein localization to plasma membrane [GO:0072659]	0
FAM126A	ENSG00000122591	protein_coding	1403.5	1251.25	3.09734	0.802539	6.93141e-10	1248.25	1148.87	3.06027	0.639973	0.000323532	521	Cytosol;Plasma membrane	0	SUBCELLULAR LOCATION: Cytoplasm, cytosol {ECO:0000269|PubMed:10910037, ECO:0000269|PubMed:26571211}. Cell membrane {ECO:0000269|PubMed:16951682, ECO:0000269|PubMed:26571211}. Note=Localizes to the cytosol and is recruited to the plasma membrane following interaction with other components of the phosphatidylinositol 4-kinase (PI4K) complex. {ECO:0000269|PubMed:26571211}.	0	0	cytosol [GO:0005829]; neuron projection [GO:0043005]; plasma membrane [GO:0005886]	myelination [GO:0042552]; phosphatidylinositol phosphate biosynthetic process [GO:0046854]; protein localization to plasma membrane [GO:0072659]	0
FAM102B	ENSG00000162636	protein_coding	503.75	474.648	2.67637	0.769511	1.84075e-07	606.5	603.352	2.78057	0.709147	0.00127291	360	Cytosol;Nucleoli	0	0	0	0	0	0	0
EXTL2	ENSG00000162694	protein_coding	324.75	344.544	2.53725	0.623719	0.000715047	342.5	327.159	2.51476	0.605486	0.00287745	330	Nucleoplasm;Cytosol	0	SUBCELLULAR LOCATION: Endoplasmic reticulum membrane {ECO:0000250}; Single-pass type II membrane protein {ECO:0000250}.; SUBCELLULAR LOCATION: [Processed exostosin-like 2]: Secreted. Note=A soluble form is found in the serum.	0	0	cytosol [GO:0005829]; endoplasmic reticulum [GO:0005783]; endoplasmic reticulum membrane [GO:0005789]; extracellular region [GO:0005576]; nucleoplasm [GO:0005654]	heparan sulfate proteoglycan biosynthetic process [GO:0015012]; N-acetylglucosamine metabolic process [GO:0006044]; UDP-N-acetylgalactosamine metabolic process [GO:0019276]	0
EXOC6	ENSG00000138190	protein_coding	567.5	550.484	2.74075	0.851452	1.14904e-06	577.25	563.941	2.75123	0.613941	0.00237505	804	Basal body;Centrosome;Cytosol	0	SUBCELLULAR LOCATION: Cytoplasm {ECO:0000250|UniProtKB:O54923}. Cytoplasm, perinuclear region {ECO:0000250|UniProtKB:O54923}. Cell projection, growth cone {ECO:0000250|UniProtKB:O54923}. Midbody, Midbody ring {ECO:0000269|PubMed:16213214}. Note=Perinuclear in undifferentiated cells. Redistributes to growing neurites and growth cones during neuronal differentiation. Colocalizes with CNTRL/centriol…	1	1	cytosol [GO:0005829]; exocyst [GO:0000145]; Flemming body [GO:0090543]; growth cone [GO:0030426]; perinuclear region of cytoplasm [GO:0048471]; plasma membrane [GO:0005886]	exocytosis [GO:0006887]; Golgi to plasma membrane transport [GO:0006893]; intracellular protein transport [GO:0006886]; membrane fission [GO:0090148]; mitotic cytokinesis [GO:0000281]; vesicle docking involved in exocytosis [GO:0006904]; vesicle tethering involved in exocytosis [GO:0090522]	0
[truncated: 221 more rows]

## Sheet: Sheet2. Midbody-related mRNAs
Gene ID	Gene name	Uniprot ID	Protein length (aa)	HPA Main location	HPA Additional location	HPA midbody annotation? (midbody, midbody ring, cleavage furrow, and cytokinetic bridge)	Uniprot subcellular location	Uniprot midbody annotation? (midbody, midbody ring, and cleavage furrow)
[truncated: 333 more rows]
