# Supplementary material for: Directed Evolution Improves the Catalytic Efficiency of APEX2‐Mediated Proximity‐Dependent RNA Labeling
Source: Adv Sci (Weinh). 2026 Mar 28;13(32):e75012. doi: 10.1002/advs.75012 (PMC13252616; doi:10.1002/advs.75012)
Supplement: Supplementary file 2 — Supporting file 2: advs75012‐sup‐0002‐Data.zip [file ADVS-13-e75012-s002.zip › advs75012-sup-0002-Data/Data S3-sequences of smFISH probes used in this study.xlsx]

## Sheet: Human ANLN
Probe name	Probe hybridization sequence (with FLAP concatinated on the 3' end)
ANLN_smFISH_P1	TTAGCATGAGTCATAGACCTTGGAGCTGC
ANLN_smFISH_P2	TGCTGGTTACTTGCTTCTGAAAGTGGCTG
ANLN_smFISH_P3	TTTGCATACGTGTTTTAACTGAGGAGGCTGC
ANLN_smFISH_P4	ATGGCATTGGTGAGAAGAGTGAGCTTTCAGG
ANLN_smFISH_P5	GAATGTAGCTTCCTGCTTAACACTGCTG
ANLN_smFISH_P6	GCTTTATTCAAAGAGGCATCGCCATCCC
ANLN_smFISH_P7	TTTTGGAAGTAGCTCAGGATTTTGTCCCTCA
ANLN_smFISH_P8	TCCAGGAAAGGCTTAATTCCTGTTCCTCC
ANLN_smFISH_P9	ACTTTCTTTGCTATGTTCTTGACAACGCTC
ANLN_smFISH_P10	GGAGTAATAATGGGGGTTCTGTGGGGTGTGC
ANLN_smFISH_P11	TTTTTGACGTTCCTGCTTGAGCTGTTGTGC
ANLN_smFISH_P12	TTGCCCTTGTCAAATCGGCCACGAAGAC
ANLN_smFISH_P13	GTTTGCTTTTTGAGTTTCCGCCTTTTTCTGC
ANLN_smFISH_P14	AACACCTTGGTGTTTTTTGAGGGGAGTGCTC
ANLN_smFISH_P15	ATTTTTGGCTGGTATCTGGTTTTCGGTCACC
ANLN_smFISH_P16	TGCTTTCTGCTAATGCTTGATCCATCTC
ANLN_smFISH_P17	AGGTGTGGACACTAAACTCTCTGGACTTAC
ANLN_smFISH_P18	ACTTTCATCACTTCTGCTGGTGTCTTTCA
ANLN_smFISH_P19	AGTCTTTCTGCTTCAGCTTCTTCTAGGGA
ANLN_smFISH_P20	ATTCTTCCTCTGAGGTCCTTCGTTCTTC
ANLN_smFISH_P21	GATCCTTTGGATGGCATAAATTCACTTTGGG
ANLN_smFISH_P22	AATCTGCTTTTAGAGGCAAGCGGATTTCTGA
ANLN_smFISH_P23	GTTTGAAGTACTTGCTAATGGTGTGGCTACC
ANLN_smFISH_P24	AGATGTGAGGAGTCGCTTTGGAGTAATAGCC
ANLN_smFISH_P25	AGTATCTGCAGACAGCCAGTTCTTGGTAAC
ANLN_smFISH_P26	ACTTGATTGAGTTTTTGCATCCAGAGATCCC

## Sheet: EGFP ORF
Probe name	Probe hybridization sequence (with FLAP concatinated on the 3' end)
EGFP_P1	CCGGACACGCTGAACTTGTGGCCGTT
EGFP_P2	TCAGGGTCAGCTTGCCGTAGGTGGCA
EGFP_P3	GGCAGCTTGCCGGTGGTGCAGATGAA
EGFP_P4	CTGAAGCACTGCACGCCGTAGGTCAG
EGFP_P5	GAAGTCGTGCTGCTTCATGTGGTCGGGG
EGFP_P6	CGTAGCCTTCGGGCATGGCGGACTTG
EGFP_P7	GTTGCCGTCGTCCTTGAAGAAGATGGTGC
EGFP_P8	CGAACTTCACCTCGGCGCGGGTCTTG
EGFP_P9	TTCAGCTCGATGCGGTTCACCAGGGT
EGFP_P10	TGTTGCCGTCCTCCTTGAAGTCGATGC
EGFP_P11	TAGTTGTACTCCAGCTTGTGCCCCAG
EGFP_P12	GTCGGCCATGATATAGACGTTGTGGCTGT
EGFP_P13	TGAAGTTCACCTTGATGCCGTTCTTCTGC
EGFP_P14	CTGCCGTCCTCGATGTTGTGGCGGAT
EGFP_P15	GTCGCCGATGGGGGTGTTCTGCTGGT
EGFP_P16	AGGGCGGACTGGGTGCTCAGGTAGTG
EGFP_P17	ATCGCGCTTCTCGTTGGGGTCTTTGC
EGFP_P18	CGGTCACGAACTCCAGCAGGACCATG
EGFP_P19	TTACTTGTACAGCTCGTCCATGCCGAGA

## Sheet: FLAP probes
Probe names	Probe sequence
FLAPX	CACTGAGTCCAGCTCGAAACTTAGGAGG
FLAPY	AATGCATGTCGACGAGGTCCGAGTGTAA

## Sheet: Others imaged in Fig S26
Probe name	Probe hybridization sequence (with FLAP concatinated on the 3' end)
KIF23_smFISH_P1	CGTTTGGGACCCTTTTTTCACGGTAGGTTTCC
KIF23_smFISH_P2	TCTGTAGCCCTCAGGAGTATGAAGCTGAA
KIF23_smFISH_P3	GCCACAACATCAAAGAGTTCCTTCTGGGT
KIF23_smFISH_P4	GTCGTTTGCTAGAAGAAGTCTTTGGATTGGGC
KIF23_smFISH_P5	GATTTCACTTCAACTTCTGTACATCCTGCA
KIF23_smFISH_P6	GGTCCGGTTAGTTCTTTCACTTCCAGCAAG
KIF23_smFISH_P7	GAATCTCGATATGGAACCATCTTGTTAGTTCC
KIF23_smFISH_P8	ACACACGATCATCCGCACTTTTCCTTC
KIF23_smFISH_P9	TTGCTACTTCAACTTCTTGAGTCACTTCCG
KIF23_smFISH_P10	CCCAGGCGTTAAACCACATATTGCCTTG
KIF23_smFISH_P11	TTTCCAACTGGACCTCGAGGCTGGTTTC
KIF23_smFISH_P12	AGTTATGTCGTTTCTCTAAGGCTTCAATCAGC
KIF23_smFISH_P13	TCCTGTTGCAAATTGCGTTTATCTTCCTCA
KIF23_smFISH_P14	ACCATGCCTTGCAACCTGGCTTCTAA
KIF23_smFISH_P15	CGCTCACATTCTTTCTCCCACTTCATT
KIF23_smFISH_P16	AGTTTATTCTGCATCTCCAGCTGTTTGGC
KIF23_smFISH_P17	CCTATGTAGCTGTGGCTGGCTCATGA
KIF23_smFISH_P18	GAGGTGTGTTGTACGTAGGAATTTTCTGCTCC
KIF23_smFISH_P19	GTTTTGCTTTGTCCTGGCTCCTGCTG
KIF23_smFISH_P20	CAGTACATCCCTCGCCTTCTGTCTGA
KIF23_smFISH_P21	CGTGATCGTCTGTGTCGGAGACGAATTGGTG
KIF23_smFISH_P22	GCGGGCTTATGATCTACCCATCTGTC
KIF23_smFISH_P23	GACATGTGGCTGCATGACTGTTTCAGTTTG
KIF23_smFISH_P24	TAGTTCCTGGTGGGTCAGCATGTACTTCT
KIF23_smFISH_P25	CAGGTGCTACTGTGGAAGATCTTCGTTTTCGA
KIF23_smFISH_P26	CATCGGTCCATTCAGACTCTGCACCA
KIF23_smFISH_P27	CGCTTGGGTTGTGCGTGATGCTGATATC
KIF23_smFISH_P28	AATGTTCTTTCAGTACTGGGACTGTCAGTTCA
CHMP4B_smFISH_P1	CCGAACAGCTTCCCGAACACCGACAT
CHMP4B_smFISH_P2	TCCTGTTTCTTGCTTAACATCTCTTCCGT
CHMP4B_smFISH_P3	GCCGTCAGCTCCTGCTCGATTTTCTT
CHMP4B_smFISH_P4	CCAGCTGCTTCTCATACCTCTTCTTA
CHMP4B_smFISH_P5	CCTCCCGCTGGAACTCGATGGTTGAT
CHMP4B_smFISH_P6	TGGCGGCATAGCCCATGTTCTTGAGC
CHMP4B_smFISH_P7	TCGATGTCCATGTTGTCATGGGCCGC
CHMP4B_smFISH_P8	TGCTGGTCAGCAATGTCCTGCATTAACT
CHMP4B_smFISH_P9	ACAGGTTTCGAAATTGCTGTTGAAATCTCCTC
CHMP4B_smFISH_P10	GCCATGAGCTCATCCTCGTCAAACTC
CHMP4B_smFISH_P11	ATTCTTGTCTAGTTCCTCCTGTTCTAGTTC
CHMP4B_smFISH_P12	TGGTAGAGGGACTGTTTCGGGTCCACTGA
CHMP4B_smFISH_P13	TTCTTGGCGGGTTTTGATGGTAGGGCTATAG
CHMP4B_smFISH_P14	CTCCAATTCCTTCATGTCGTCGTCCTC
CHMP4B_smFISH_P15	CAGCGCTGGACCCCATTACATGGATC
CHMP4B_smFISH_P16	CCCAGGTGCAGACCATGCTATGCAGA
CHMP4B_smFISH_P17	AAATTCAACATTATAAACAGCAGGCACTTCCC
CHMP4B_smFISH_P18	TTTCCATTGAGGATTCAGCAGTGGAGTCAGC
CHMP4B_smFISH_P19	GGCTACATTTCAGGTCATTTCAACTGCAAC
CHMP4B_smFISH_P20	ACAAAGAGATGTGCGGCAAGTCAACTGACTTA
CHMP4B_smFISH_P21	GGCTTTTGAAAAATGACTTTTCTGCCAGTACC
CHMP4B_smFISH_P22	TCAAAATCAGATGCATTATTACAGCTAAGGGC
CHMP4B_smFISH_P23	ACACAGGGCCAATACACAGGTGATGGAC
CHMP4B_smFISH_P24	CCATCCATTTCAAATCAATGTCACAAACTCC
COPS2_smFISH_P1	ATCTTCAGAGTATTCCAGGTCGTAGTCCTC
COPS2_smFISH_P2	TCCAAGCTTTGTGTTTGTCTTAAACCACAGTC
COPS2_smFISH_P3	AGCAAGTGGTTCGTCTTGGACTTCCAGATT
COPS2_smFISH_P4	AAATTTCTGGATCATTTTTGTACGGCTTGGCC
COPS2_smFISH_P5	CTCTTCTGATGATCCAGTTCAAGGAGTTGGTT
COPS2_smFISH_P6	TGGTTGGTCCATTTATCTAGTGCAGTATATCG
COPS2_smFISH_P7	AAGCTTGTTCTCTGTTAAGCCAGTTTACTGAC
COPS2_smFISH_P8	TTCAGGACACATCAACCGACAGTAGTTTTGC
COPS2_smFISH_P9	TGTACGTTTAGGGCAAGATGTCAATACAGCAT
COPS2_smFISH_P10	ATGGGGTTTCGTCTAAACCTTTACTACACTG
COPS2_smFISH_P11	TTTTGCTGCTTGAAACCTAAGTGACAGTATGC
COPS2_smFISH_P12	AGAGTAAACTCAGCAGGTTTTGGGCAATGGTA
COPS2_smFISH_P13	AGAAGGGCTTTAGCTTTCAAGGGTTATCACAT
COPS2_smFISH_P14	TGCACTATTGTACAAAGCAAAGATAGCACAGG
COPS2_smFISH_P15	TTAGCCCAGTTTTCCAAATAACAAGTGCATGC
COPS2_smFISH_P16	AGCATCTACTTGTGGCAGCCAAAGATTTC
COPS2_smFISH_P17	AGAGCAAGAGTGAGTAATGGAAATCCAGCTCT
COPS2_smFISH_P18	ATCAGCCTGTAGTTAGAAGGGACTCATGTAAT
COPS2_smFISH_P19	AGTCTTACATAAGGTAACAAACACTACCACCC
COPS2_smFISH_P20	CCTCCAATTTGTCTTCGTTACGAAATTTCTGC
COPS2_smFISH_P21	TTTAGAGAACCACACACTGGTTTCTTCTGAGA
COPS2_smFISH_P22	TTTCCTGTCACAGGGTTTTAAGGTACACTTGG
COPS2_smFISH_P23	TTTGGTCAGCTATTCATGTGGAAATTCTGAGC
COPS2_smFISH_P24	GTTACTGGTACACTGGTAATTCTTTTCATGGC
COPS2_smFISH_P25	AATTTGGACAGTCTTCCACATGAAACCTAGTC
KYAT3_smFISH_P1	TCCACACATTACTATCAAGTCCTTCAATCC
KYAT3_smFISH_P2	TTCACAACAGAAGGGTCTGCAGCCAATTTG
KYAT3_smFISH_P3	ACATATGTAGGAGGGGATATATCTGGAAAGCC
KYAT3_smFISH_P4	TGGCCAAAGCCTCGTGTATACTGATTCAG
KYAT3_smFISH_P5	AGCTTTTCATACAGATAGGACAGAGCTTTCAC
KYAT3_smFISH_P6	TATGACTTCATCTCCCTCATCAATTAATGC
KYAT3_smFISH_P7	CACCATGGGCTCATAGCAGTCATAGAAAG
KYAT3_smFISH_P8	TTACTTTCCAGTTCTTGAGGATCTAATGTCCA
KYAT3_smFISH_P9	TATACACCTTGCCAAGTGGGTTATGTGGAGT
KYAT3_smFISH_P10	ATTTGATGCAAAGGTCAGCAATTACTTGCAGT
KYAT3_smFISH_P11	CCAGTTACACTGAAAGTCTTTCCAGCACTTC
KYAT3_smFISH_P12	TTTATCAAATGATTTGGACCAATGGACCAGCC
KYAT3_smFISH_P13	TCCAGAAAGCTTGAGCCAAGGCTTCCT
KYAT3_smFISH_P14	AATTAAAGTAACATTCTGGGTCATCCATGCGC
KYAT3_smFISH_P15	CACTTTCAAGTAAACGTACCATCCGATCTCT
KYAT3_smFISH_P16	ATGAAGTATCCTCCATCAGGAACTATGGGT
KYAT3_smFISH_P17	ATATCAGAGAGGTCTGGATCTAGCAAAGACAC
KYAT3_smFISH_P18	ACTGTGATTTAGTCTCTGAGTTACAGAATGCT
KYAT3_smFISH_P19	AGCATCCAGTGTGCTGTCTTTTTTAATGAAGC
KYAT3_smFISH_P20	ACTTCTGTACACTCCATGCCTTGATGA
KYAT3_smFISH_P21	GGTCATCTAACAGAAACATTAATCCATTCTGC
KYAT3_smFISH_P22	TGTACTGAAATACCTTTTAACATCCAGCAGGT
C21orf91_smFISH_P1	TGGCAGAAGGAGAGTGTTTCTTTGTCTGTTCC
C21orf91_smFISH_P2	GGTGTGCAAGAGATCAGACTTTGGTACCC
C21orf91_smFISH_P3	ACTTTTTGAAAGCTTAGATCGAGGACAACCCT
C21orf91_smFISH_P4	CCAGATCCTTATTTTGTGCATACTGCACAA
C21orf91_smFISH_P5	ACAGATGATGCTGGGGGTTTTTAGAACATTCA
C21orf91_smFISH_P6	ACTGTGGGAGTAATTTTTCTTCTGGCTTATGC
C21orf91_smFISH_P7	TTTGTGTACAGTTAGAGATGCCACCTGCAC
C21orf91_smFISH_P8	TAGAAAGTCCAAAGTCTGTATTTTCCCTCTGC
C21orf91_smFISH_P9	CTATGAGGCCACAATACACTGTTACGACATA
C21orf91_smFISH_P10	GGACTAGAGATTGTCTCTTCTTTTTTCTGTGC
C21orf91_smFISH_P11	TCTGCTGTAATGTGGATGCTGGGTCTGG
C21orf91_smFISH_P12	GAGGCCAAAGAATCTTTTTCTTGCACTTGGTG
C21orf91_smFISH_P13	AAGCTGTTCGATGGCAACGTGGCGGAC
C21orf91_smFISH_P14	GCCCTACTTGCAGACATGGTAACTTAGAAC
C21orf91_smFISH_P15	TAGGTCAGTTGTTTATGGGTAGGTGCGACTTC
C21orf91_smFISH_P16	AACTTCTTCAAAGTTTGCATGTCTGGGAGACC
C21orf91_smFISH_P17	GCCCTAGAAGACTAGAGTATAATGATCTGCT
C21orf91_smFISH_P18	TGCATCACAGTCACTGGTGTGAAGCTAATAA
C21orf91_smFISH_P19	TGAATTGGAAGTGAGGCTTGACTTACTCTGTC
C21orf91_smFISH_P20	GTATTCTTGAAACTTTACCCAAAGTGGCACAC
C21orf91_smFISH_P21	AAACTCTTTGGAAGCATCATAGGCAACTTACG
C21orf91_smFISH_P22	GCTTTTCAGCAGATACTTTCAAGCAAGGATCT
C21orf91_smFISH_P23	CTAAACACAAACCCAAATGTGTGCAAACACAC
C21orf91_smFISH_P24	CACGTTCATCCACTTGTTCCGTACTCATTA
C21orf91_smFISH_P25	ACTCATCCAAATAAAGTAGTGTGAGTACCAGC
PPAT_smFISH_P1	TGCGGCCAAGGTGTAAGCACCAACCA
PPAT_smFISH_P2	CCGAACACGCCACATTCCTCTCGGAT
PPAT_smFISH_P3	TGAATGTTGGCACCGAACTCCCATCAC
PPAT_smFISH_P4	CAGTAAAGACGTGATTTACAAGACCCATTCCC
PPAT_smFISH_P5	ATGTGCCACAGCTATCTTCCCATGAAG
PPAT_smFISH_P6	TTCCTGAGGAGGGGTATACGCCAGTAACT
PPAT_smFISH_P7	TTTTTAATCCTGGCTACCCAGTCTGGGG
PPAT_smFISH_P8	TATAAGCAGGGAGTATGCTGTGGGTGCTTC
PPAT_smFISH_P9	AAGCTACAAGATTCTGAAGACACCACCCA
PPAT_smFISH_P10	GGCAAGACTTCACGGTAATATCTTGCACC
PPAT_smFISH_P11	AGAGTTTGGACATTGTGTCTGGATATTTCCAC
PPAT_smFISH_P12	TGCATCCACAGGTGCTTCAATCGCTA
PPAT_smFISH_P13	GCAGGCGTAGCAGATTCTGGAACAGTGC
PPAT_smFISH_P14	ACATATGGAAGTCCACACTTTCCTGCGTA
PPAT_smFISH_P15	TGAAGGTTCTCCCTACATACCGGTTTTTACA
PPAT_smFISH_P16	TATAGGTGAGATGGTATTGCCTCTGACAATTG
PPAT_smFISH_P17	TCCCATGAAGCATGGATATTTAATTGGTGGTG
PPAT_smFISH_P18	GACAGATACACAACACTGTTTGCTCCTAGA
PPAT_smFISH_P19	TCTTGAAACTACACACATCCAACCCTAC
PPAT_smFISH_P20	TAGATGAGGTGTGACCACTATAACTTCTTGAC
PPAT_smFISH_P21	TGGAAATGTTCAGTTATCGCACTTTGGTATCC
PPAT_smFISH_P22	GGAAATGTCAGTGACCACCTGCCTTCT
PPAT_smFISH_P23	AGCCAGAACTGTAGAGGCTAGACACCTA
PPAT_smFISH_P24	GATTTGTCTACAGTTAGACAGGGAAGCCAAGG
PPAT_smFISH_P25	ACCCTTTTTAGGACATCTCAAAGAGAGATGGC
KATNBL1_smFISH_P1	TCCGTTTTTTAACATTGTGGGTTTCTGATGCC
KATNBL1_smFISH_P2	AAGCAGCCAACTGTTTTGGAGATTTCTTAACC
KATNBL1_smFISH_P3	GTTTATCTGGGCTTTTCACAGTTTGTCCAACT
KATNBL1_smFISH_P4	AGGGATGATGAACTTTCTTTCTGCGATAGATC
KATNBL1_smFISH_P5	AGCCAGTTCATTTTCTTTATTTGCCATGTCA
KATNBL1_smFISH_P6	TCGACTATCATGGTGTAATTTTTCAGGCAGGT
KATNBL1_smFISH_P7	GATGATGGGCTTTCTGTCTGTGAAGAACCA
KATNBL1_smFISH_P8	CCACAACGCCAAGATCTTCTATCCTCA
KATNBL1_smFISH_P9	TTTCTTCCTGTAAACAATTGGTGAGCACAGGA
KATNBL1_smFISH_P10	TGACTTTACTAGAGGCAACAAGTCAACACAGC
KATNBL1_smFISH_P11	ACTGCTTGAAGCCAGTTTAAACCAACTATAAC
KATNBL1_smFISH_P12	ATTTCTGTTTTGGATGATAGTTCTGACCACCA
KATNBL1_smFISH_P13	GGAACCAAAGTAAGATGGTTTTCCTGTTCCCA
KATNBL1_smFISH_P14	GCTGGGATTTCATTAGTGGTTTCATTACGTGG
KATNBL1_smFISH_P15	CTGCTCCTTTTGGATATTTTTCCACTTCAATG
KATNBL1_smFISH_P16	AACAATCTTCATAGTGCACTTTCACCTCAAT
KATNBL1_smFISH_P17	TAATGATGATTGGTCTTGGTGGTTCCTAGTGG
KATNBL1_smFISH_P18	AGGCATTTTACATACACAGTATCTCAGTGTGA
KATNBL1_smFISH_P19	ATGGTGCAGAGAGTGTTTCAAGAACACTCTAC
KATNBL1_smFISH_P20	AACACATTCATACATGACATGATGATTCTGGC
KATNBL1_smFISH_P21	AGGATGGGATGATGTGTGAACCACCAGC
KATNBL1_smFISH_P22	GGTTTACATTCAAGTGCTTGAAGGACTACTGC
KATNBL1_smFISH_P23	ACAATTCATGTTCACTGTGAGGAATATCTAGC
KATNBL1_smFISH_P24	TCTTAAATAACTCACCTCTCAAATCACAGACG
KATNBL1_smFISH_P25	AACAGGTTTACAATTCAAATTCCCATGTCCTG
KIF20B_smFISH_P1	TCTGAAGGCCTTGCAATTGGGTCAGCA
KIF20B_smFISH_P2	ATTCGAAACTGTTTGCCTCAGTATTTGGAGC
KIF20B_smFISH_P3	GTCTTTTACTGGTTGCATAATGCAACCCTG
KIF20B_smFISH_P4	TCGAGGCAGAATGCCAATATTTTCTTCTGTC
KIF20B_smFISH_P5	GCCGAAGCAATGCACTTTTGCTAGCAATT
KIF20B_smFISH_P6	TTTGTGAAGGCAACACTCTGGTGCTTTATTC
KIF20B_smFISH_P7	GAAGTGTTGATATTCCCAGTCTCTCTTAACC
KIF20B_smFISH_P8	AGTGAGTCAGTTTACTTTCCCGGAAAGGCAC
KIF20B_smFISH_P9	TGTCTGGGACACAAACTTTTTGTGCAATGGC
KIF20B_smFISH_P10	TTTGAGTTTCTTCAGCGTTTTCTAGCTCCTC
KIF20B_smFISH_P11	AAGTCCAACAGTTTTCTTTTCTCCTCGTGGC
KIF20B_smFISH_P12	AGCTTCCCGTTGAGCCCAATACTGAGT
KIF20B_smFISH_P13	CTTTGCTGGTGGTTCATCTTGCTGAAGTTC
KIF20B_smFISH_P14	AGAGGCCTTCACAATCTCTTTACATTCTTC
KIF20B_smFISH_P15	GTAACACCTTGTGTAAGTTCTGAAAGCGCTC
KIF20B_smFISH_P16	CTGTGTGATTTCTTCTTTCAGCTTGAGTTCC
KIF20B_smFISH_P17	AGATCTGCTTTCAGATTCTGGGTACGAGC
KIF20B_smFISH_P18	AAGCACTTGATCCTGTTCTACCTGAGTTTG
KIF20B_smFISH_P19	TGTGGCCAGCCTTTCAACTTCCTCTA
KIF20B_smFISH_P20	TTTCTAAAGCTGCAACCAGTTGATCTCGTTC
KIF20B_smFISH_P21	TGTCAGGATCTGCTGAACTAATACGTTTGGG
KIF20B_smFISH_P22	GTCACTGGTGTGGTACAACCAGGGTGTTTC
KIF20B_smFISH_P23	TTACTCTTCCTCTTCCGAGCCTTGGG
KIF20B_smFISH_P24	AGATGATGGACGTATGGCAACCTTTTGTTCC
KIF20B_smFISH_P25	AGTGTTCCTTCTTTTTTCTTAGTGGCCAGGT
KIF20B_smFISH_P26	TGCTTCTACATTTGAGAGCTTTGAAGAGCTC
KIF20B_smFISH_P27	ATTTCCGTTTGGCTCGTTTTGGTTGAGACAC
KIF20B_smFISH_P28	AGTCGTCGTTTGATAATCTGGTGATCACTCT
PKN2_smFISH_P1	TTATTTGGAGTATCTGGAGTCCTTGGGCAAT
PKN2_smFISH_P2	GCTGAGCTGTACCATGGAGTTTCCGATC
PKN2_smFISH_P3	AATAATCCTGCTTTTGGGATGATTCTTGGGG
PKN2_smFISH_P4	ACTTTGACGTGGACTTAGTGTTGGTGATGCA
PKN2_smFISH_P5	GATATCTTGGCAGCCCATAAGACGAACTTC
PKN2_smFISH_P6	AACTGATGTTGCTTTTGACCGTCCAGGGA
PKN2_smFISH_P7	AAAGATGATCTGGTTTCACTTGGACTCCAAC
PKN2_smFISH_P8	TAGTTTGGCCAACCACAGTATTATCGAGCTT
PKN2_smFISH_P9	AAACTTCTGGTCCCATGACTGATTGGAAATG
PKN2_smFISH_P10	AACTGAAATTTCCAGTTCACGTGACCTGTCC
PKN2_smFISH_P11	AACCTCAGAAATTTTACAGCACACAGAGACC
PKN2_smFISH_P12	GAGACACATGCCATGCCGTTGGTTGTC
PKN2_smFISH_P13	AAGGTAACCTCTGCAAATAAAGTACCCTGTG
PKN2_smFISH_P14	AGGAGCTCTGAGAAATGTTTTGCCTTGTTGC
PKN2_smFISH_P15	GAGCTTGAGGGCTGAAGGTGCCAGAATGA
PKN2_smFISH_P16	ATGCGTACATCAACCACTGGCACTGTA
PKN2_smFISH_P17	TGGTTACTGTAGAATCACTAGCTGGAGGTGC
PKN2_smFISH_P18	CTATTTCTCCAAGAGAAGAAGCTCGTGGTGG
PKN2_smFISH_P19	GAATACCACTATATTCTAGGCCTGACTGAG
PKN2_smFISH_P20	AAACTGAAACCTTTGCTGAGATCTTCTGTCC
PKN2_smFISH_P21	TCTTTTTTCACACATCAGGCTGTCTACTTC
PKN2_smFISH_P22	AGCAAACATGCTCTTTGGTTTGGAAACATGC
PKN2_smFISH_P23	GACATCAGTATGAATGTGCATCATTAGGTCC
PKN2_smFISH_P24	GCTTGTTCTATCTCCATATCCCATTCC
ECT2_smFISH_P1	TTCCGGAGAATCCAAACCTTCAAATTCTTCC
ECT2_smFISH_P2	GATTCATCATACTTGTACAATACAACGGGCG
ECT2_smFISH_P3	TGGAGTACCTAGACTCACAGCAACCCT
ECT2_smFISH_P4	GCCTTTCCCAAGCTTTATAAATCCATTCTG
ECT2_smFISH_P5	TCCAAGCGGTAAATATTTACCTCCTTGCAT
ECT2_smFISH_P6	AAGCATTGACACTGATTTCTTGAGCTCAGGA
ECT2_smFISH_P7	AAACGACGTCGTTTGCGATTGCTGTTAGGGG
ECT2_smFISH_P8	ACGTCTGTCTCTCTTGAAAGCTGAGCAAG
ECT2_smFISH_P9	ACTTAGTACAAGACTTTGGGGTGTGGGGTGG
ECT2_smFISH_P10	TTAATCTCCTCTGGTGCAAGGATAGGTCC
ECT2_smFISH_P11	TGTGTACATCAAAGATATCTGGGATGCTACC
ECT2_smFISH_P12	AGAAGTTCAACAAGGCTCTGCCGTCCAC
ECT2_smFISH_P13	AAAGTAATGCAACACTGGGTAACCTCTGTAC
ECT2_smFISH_P14	CGTCATTACTTCCTTCAGTGATCCAATAGC
ECT2_smFISH_P15	CACCTAGAGAAATTGTTTCAACCCGCTGTAC
ECT2_smFISH_P16	GAGGAAGAGAGTTACTTGTTCTCCTCTGTCA
ECT2_smFISH_P17	AGGTGAATATGCTTAAGAGAAGCTGGGGGTC
ECT2_smFISH_P18	TATGGCAATCTTCTGTCTCTCTTATGTCC
ECT2_smFISH_P19	GCTCTGTTGGTGGCCTCACAAGCAAG
ECT2_smFISH_P20	TTCATCTGATGTCATCTGGAAACTGAGTAGC
ECT2_smFISH_P21	TGTTAGCTACATGTCGACACAGCATCTTTAG
ECT2_smFISH_P22	CATAAGAGCCCTTCGAAGAGCTCTTTTTGGA
ECT2_smFISH_P23	GGAAGGACTTCTTCCCTCCACTGAGC
ECT2_smFISH_P24	TGATGTGCTAGAAAGACGACTCATTACATGC
ECT2_smFISH_P25	AGGAAGGAAGGCTGACAAGGGAGGGAGAAGG
SPAST_smFISH_P1	CTTGCTCCTTCTGTCCTGCTTTCTCA
SPAST_smFISH_P2	CTTGAAGGCGTCTAGCTCTTTCACACTGT
SPAST_smFISH_P3	AAGCGGTCCTTGGCCATAACCAAATTAGTC
SPAST_smFISH_P4	GAGATGTCCATTGCGGCATGCCAAGTTA
SPAST_smFISH_P5	AAGGGGTCTTTTCTTTTTGGAACAGCTCCAC
SPAST_smFISH_P6	TAGGTGCTCTATGGTGGCCTGAAAGGC
SPAST_smFISH_P7	TTTTCGGAGTACCCTTATGAGTGGTAGGAGC
SPAST_smFISH_P8	TCTGGCAGGAGCTCTAAGCCCTGTGA
SPAST_smFISH_P9	GCATTGTCTTCCCATTCCCAGGTGGA
SPAST_smFISH_P10	TTCAGTTTTTAGGCGTCTACTAGCATCGTGC
SPAST_smFISH_P11	CCTATTAGTTGCACCCATTACAAGTACTCT
SPAST_smFISH_P12	GATGAAACGCCTGAGAACAGCCTCATCAA
SPAST_smFISH_P13	GCATCTTTTGCCAAAGCTGTTAGGTCACTT
SPAST_smFISH_P14	TCACCTGTTCTGGTTTTAGTTCTCGGATAGG
SPAST_smFISH_P15	TGTACGCTTCTAAAGTTTGAGGGCTGACGC
SPAST_smFISH_P16	TCCTTAAACAGTGGTATCTCCAAAGTCCTTG
SPAST_smFISH_P17	AGTCCTGTAAACTTAGGCTGTTTCTGTAGCC
SPAST_smFISH_P18	TTGTTGTGCTCTAACTTAGTGTCCATTGGGA
SPAST_smFISH_P19	AATACTGCAGGTCACATGAAGACTGATCTAC
SPAST_smFISH_P20	AAGAAATCATGCATCTTCTGGCTGGGCG
SPAST_smFISH_P21	TGTTTGAGACCTTAAAGGGATACTACCCATC
SPAST_smFISH_P22	ATAGTTCTCTAGCACTAGCTGAAGTTCAGAC
SPAST_smFISH_P23	AGGAAGTAATACAACACAGAGCTCAACACCG
SPAST_smFISH_P24	TGGAAAGATAGTACTCATTCTTTCCCTTGGC
